# Supplementary material for: Gene and pathway level analyses of germline DNA-repair gene variants and prostate cancer susceptibility using the iCOGS-genotyping array
Source: Br J Cancer. 2016 Mar 10;114(8):945–52. doi: 10.1038/bjc.2016.50 (PMC5379914; doi:10.1038/bjc.2016.50)
Supplement: Supplementary Table 1 [file bjc201650x6.xlsx]

## Sheet: Sheet1
Gene	Primary Pathway	Chr	Region Coordinates	Region Length (bp)	Total SNPs Analysed	Number of Typed SNPs
ALKBH2	BER	12	109505995-109551277	45282	204	9
ALKBH3	BER	11	43882388-43961762	79374	508	16
APEX1	BER	14	20903349-20945927	42578	275	17
APLF	BER	2	68674692-68877856	203164	944	2
APTX	Other	9	32952603-33045108	92505	570	19
ATM	ATM	11	108073558-108259829	186271	604	45
ATR	ATM	3	142148078-142317668	169590	700	46
ATRIP	ATM	3	48468136-48527115	58979	173	3
BLM	HR/FA	15	91240557-91378692	138135	813	37
BRCA1	HR/FA	17	41176311-41297500	121189	480	34
BRCA2	HR/FA	13	32869610-32993805	124195	539	85
BRIP1	HR/FA	17	59738626-59960882	222256	722	45
C17orf70	HR/FA	17	79486910-79539429	52519	428	2
C19orf40	HR/FA	19	33443126-33489128	46002	292	2
C1orf86	HR/FA	1	2095916-2164159	68243	300	9
CCNH	Other	5	86669233-86728836	59603	235	7
CDK7	Other	5	68510699-68593250	82551	393	3
CHAF1A	Other	19	4382658-4463389	80731	411	8
CHEK1	ATM	11	125475035-125566150	91115	439	20
CHEK2	ATM	22	29063730-29158410	94680	420	32
CLK2	Other	1	155212658-155267501	54843	197	8
CLSPN	ATM	1	36165818-36255568	89750	293	1
DCLRE1A	XLR	10	115574487-115634142	59655	178	12
DCLRE1B	XLR	1	114427762-114476708	48946	194	15
DCLRE1C	NHEJ	10	14919357-15016431	97074	567	20
DDB1	NER	11	61046922-61120838	73916	268	3
DDB2	NER	11	47216492-47280767	64275	261	3
DMC1	HR/FA	22	38894953-38986291	91338	323	9
DUT	BER	15	48603207-48655570	52363	225	0
EME1	HR/FA	17	48430580-48478844	48264	244	3
EME2	HR/FA	16	1803207-1846312	43105	312	6
ENDOV	Other	17	78368966-78431886	62920	409	0
ERCC1	NER	19	45890590-46002086	111496	586	21
ERCC2	NER	19	45833094-45893876	60782	351	13
ERCC3	NER	2	127994865-128071752	76887	336	4
ERCC4	NER	16	13994013-14066202	72189	360	4
ERCC5	NER	13	103477193-103548345	71152	310	7
ERCC6	NER	10	50643413-50767072	123659	557	5
ERCC8	NER	5	60149657-60260885	111228	477	2
EXO1	Other	1	241991481-242073241	81760	580	41
FAN1	Other	15	31176054-31255311	79257	399	4
FANCA	HR/FA	16	89783956-89903065	119109	1097	63
FANCC	HR/FA	9	97841335-98099984	258649	673	31
FANCD2	HR/FA	3	10048097-10163614	115517	594	20
FANCE	HR/FA	6	35400137-35454880	54743	300	17
FANCF	HR/FA	11	22624078-22667387	43309	180	6
FANCG	HR/FA	9	35053834-35100013	46179	167	19
FANCI	HR/FA	15	89767179-89880492	113313	699	20
FANCL	HR/FA	2	58366377-58488490	122113	474	33
FANCM	HR/FA	14	45585142-45690090	104948	322	9
FBXO18	TLS	10	5911534-5999556	88022	674	102
FEN1	Other	11	61540108-61584716	44608	110	8
GEN1	HR/FA	2	17915124-17986632	71508	438	5
GTF2H1	Other	11	18323841-18408591	84750	429	5
GTF2H2	NER	5	70310783-70383479	72696	43	0
GTF2H3	Other	12	124098375-124167153	68778	414	2
GTF2H4	Other	6	30855960-30901883	45923	345	2
GTF2H5	Other	6	158569383-158640376	70993	408	5
H2AFX	ATM	11	118944563-118986177	41614	185	8
HELQ	Other	4	84308495-84397009	88514	400	10
HLTF	TLS	3	148727913-148824341	96428	437	1
HUS1	ATM	7	47982884-48039150	56266	269	12
LIG1	Other	19	48598701-48693860	95159	692	33
LIG3	BER	17	33287512-33352083	64571	161	7
LIG4	NHEJ	13	108839786-108890716	50930	255	17
MAD2L2	TLS	1	11714536-11771707	57171	357	11
MBD4	BER	3	129129786-129178878	49092	312	6
MDC1	ATM	6	30647583-30705666	58083	488	17
MGMT	BER	10	131245447-131586271	340824	2442	18
MLH1	MMR	3	37014822-37127380	112558	452	14
MLH3	MMR	14	75460466-75538235	77769	300	2
MMS19	NER	10	99198080-99278551	80471	357	6
MNAT1	Other	14	61181459-61456671	275212	880	0
MPG	BER	16	107017-155841	48824	265	6
MPLKIP	Other	7	40145621-40194258	48637	200	0
MRE11A	HR/FA	11	94132894-94247074	114180	487	34
MSH2	MMR	2	47610107-47809450	199343	1237	32
MSH3	MMR	5	79930466-80192279	261813	1349	65
MSH4	MMR	1	76242566-76398923	156357	929	36
MSH5	MMR	6	31687796-31752627	64831	312	30
MSH6	MMR	2	47902668-48057240	154572	809	22
MUS81	HR/FA	11	65607532-65655124	47592	181	9
MUTYH	BER	1	45774834-45826142	51308	197	9
NABP2	Other	12	56598108-56643638	45530	144	0
NBN	HR/FA	8	90925563-91016944	91381	410	36
NEIL1	BER	15	75619330-75667592	48262	158	4
NEIL2	BER	8	11607147-11664855	57708	578	54
NEIL3	BER	4	178210989-178304097	93108	604	20
NHEJ1	NHEJ	2	219920038-220045575	125537	464	5
NTHL1	BER	16	2069815-2117867	48052	265	23
NUDT1	BER	7	2261856-2310781	48925	393	3
OGG1	BER	3	9771627-9828421	56794	203	14
PALB2	HR/FA	16	23594490-23672631	78141	432	27
PARP1	BER	1	226528391-226615780	87389	461	21
PARP2	BER	14	20791740-20846064	54324	331	22
PARP3	BER	3	51956360-52002883	46523	144	0
PCNA	Other	20	5075598-5127272	51674	254	9
PER1	Other	17	8023789-8079678	55889	332	8
PER2	Other	2	239132678-239218743	86065	479	7
PMS1	MMR	2	190629106-190762355	133249	468	32
PMS2	MMR	7	5992869-6068756	75887	403	16
PMS2P3	MMR	7	75117074-75177453	60379	283	6
PNKP	BER	19	50344460-50390833	46373	243	13
POLB	BER	8	42175972-42249326	73354	286	13
POLD1	MMR	19	50867595-50941271	73676	394	28
POLE	MMR	12	133180347-133283945	103598	570	17
POLG	BER	15	89839533-89898092	58559	110	1
POLH	TLS	6	43523886-43606701	82815	294	5
POLI	TLS	18	51775773-51844602	68829	401	8
POLK	TLS	5	74787580-74916969	129389	400	17
POLL	NHEJ	10	103318638-103368027	49389	168	8
POLM	NHEJ	7	44091845-44142139	50294	239	7
POLN	XLR	4	2053644-2263848	210204	916	26
POLQ	XLR	3	121130277-121284853	154576	631	18
PRKDC	NHEJ	8	48665668-48892743	227075	456	39
PRPF19	Other	11	60638201-60694060	55859	212	1
RAD1	ATM	5	34885368-34939094	53726	194	14
RAD17	ATM	5	68645123-68730628	85505	277	14
RAD18	TLS	3	8898759-9025186	126427	795	29
RAD23A	NER	19	13036668-13084456	47788	196	1
RAD23B	NER	9	110025559-110114475	88916	509	20
RAD50	HR/FA	5	131872615-132000313	127698	455	28
RAD51	HR/FA	15	40967326-41044354	77028	310	23
RAD51B	HR/FA	14	68266495-69216935	950440	4190	625
RAD51C	HR/FA	17	56749933-56831703	81770	301	16
RAD51D	HR/FA	17	33406810-33467063	60253	185	20
RAD52	HR/FA	12	1001242-1119219	117977	708	47
RAD54B	HR/FA	8	95364187-95507337	143150	756	33
RAD54L	HR/FA	1	46693366-46764145	70779	177	18
RAD9A	ATM	11	67139422-67185881	46459	174	16
RBBP8	HR/FA	18	20493277-20626451	133174	586	16
RDM1	Other	17	34225069-34277777	52708	301	4
RECQL	RECQ	12	21601844-21674527	72683	518	15
RECQL4	RECQ	8	145716666-145763229	46563	185	2
RECQL5	RECQ	17	73602924-73683269	80345	381	1
REV1	TLS	2	99996937-100126497	129560	540	17
REV3L	TLS	6	111600233-111824915	224682	861	34
RIF1	Other	2	152246396-152374727	128331	615	1
RNF168	Other	3	196175653-196250639	74986	517	8
RNF4	Other	4	2450663-2537584	86921	467	3
RNF8	ATM	6	37301747-37382514	80767	368	8
RPA1	Other	17	1713277-1822848	109571	646	30
RPA2	Other	1	28198034-28261257	63223	398	9
RPA3	Other	7	7656148-7778238	122090	775	64
RRM2B	Other	8	103196729-103271346	74617	380	18
SETMAR	Other	3	4324987-4379251	54264	363	4
SHFM1	HR/FA	7	96090937-96359203	268266	1111	28
SHPRH	TLS	6	146185942-146305525	119583	512	1
SLX1A	HR/FA	16	30185224-30228882	43658	49	0
SLX4	HR/FA	16	3611181-3681599	70418	411	2
SMUG1	BER	12	54555058-54602778	47720	213	9
SPO11	Other	20	55884814-55939050	54236	310	1
SPRTN	Other	1	231452849-231510769	57920	268	0
TDG	BER	12	104339581-104402652	63071	415	27
TDP1	BER	14	90402245-90531106	128861	581	12
TDP2	Other	6	24630204-24687261	57057	396	11
TOP2A	ATM	17	38524767-38594202	69435	309	2
TOPBP1	ATM	3	133299416-133400737	101321	489	12
TP53	ATM	17	7545096-7610856	65760	404	30
TP53BP1	ATM	15	43679406-43822812	143406	541	20
TREX1	Other	3	48486444-48529044	42600	7	0
UBE2B	TLS	5	133686869-133747683	60814	212	3
UBE2I	TLS	16	1335547-1397019	61472	507	6
UBE2N	ATM	12	93779448-93856038	76590	371	8
UBE2V2	TLS	8	48900959-48997268	96309	203	5
UNG	BER	12	109515378-109568797	53419	104	5
USP1	HR/FA	1	62881974-62937475	55501	230	6
UVSSA	NER	4	1321053-1401732	80679	645	3
WDR48	HR/FA	3	39073488-39158155	84667	467	0
WRN	RECQ	8	30871316-31051285	179969	780	55
XAB2	NER	19	7664410-7714451	50041	359	5
XPA	NER	9	100417190-100479639	62449	173	4
XPC	NER	3	14166646-14240283	73637	303	17
XRCC1	BER	19	44027191-44100158	72967	400	25
XRCC2	HR/FA	7	152321863-152393250	71387	512	21
XRCC3	HR/FA	14	104143945-104201841	57896	279	23
XRCC4	NHEJ	5	82353316-82669606	316290	1335	85
XRCC5	NHEJ	2	216952186-217091026	138840	648	48
XRCC6	NHEJ	22	41997122-42080044	82922	308	16
