# Supplementary material for: Gene and pathway level analyses of germline DNA-repair gene variants and prostate cancer susceptibility using the iCOGS-genotyping array
Source: Br J Cancer. 2016 Mar 10;114(8):945–52. doi: 10.1038/bjc.2016.50 (PMC5379914; doi:10.1038/bjc.2016.50)
Supplement: Supplementary Table 3 [file bjc201650x8.xlsx]

## Sheet: Supplementary Table 3
Region	geneSymbol	Pathway	chrom	BP	SNP	A1	A2	MAF	Est	SE	Z	P	OR	Lo.CI	Up.CI
chr14_68266495_69216935	RAD51B	HR/FA	chr14	69086178	rs371311594:69086178:C:CA	C	CA	0.452738	0.09	0.01	6.43	1.29125e-10	1.09	1.06	1.12
chr14_68266495_69216935	RAD51B	HR/FA	chr14	69126744	rs7141529	T	C	0.00165097	0.08	0.01	5.72	1.0414e-08	1.08	1.05	1.11
chr14_68266495_69216935	RAD51B	HR/FA	chr14	69134264	rs767127:69134264:A:G	A	G	0.00210348	0.08	0.01	5.7	1.17896e-08	1.08	1.05	1.11
chr14_68266495_69216935	RAD51B	HR/FA	chr14	69106108	rs4643253	C	T	0.0989093	0.07	0.01	5.15	2.57534e-07	1.07	1.05	1.1
chr14_68266495_69216935	RAD51B	HR/FA	chr14	69114789	rs116988664:69114789:T:C	T	C	0.280429	-0.07	0.02	-4.79	1.62773e-06	0.93	0.9	0.96
chr14_68266495_69216935	RAD51B	HR/FA	chr14	69088906	rs61987071:69088906:T:C	T	C	0.203771	-0.08	0.02	-4.79	1.70949e-06	0.92	0.89	0.95
chr14_68266495_69216935	RAD51B	HR/FA	chr14	69088640	rs61987070:69088640:C:T	C	T	0.203765	-0.08	0.02	-4.78	1.77212e-06	0.92	0.89	0.95
chr14_68266495_69216935	RAD51B	HR/FA	chr14	69086593	rs61987069:69086593:G:C	G	C	0.20381	-0.08	0.02	-4.77	1.84104e-06	0.92	0.89	0.95
chr14_68266495_69216935	RAD51B	HR/FA	chr14	69097372	rs10438159	C	T	0.0552597	-0.14	0.03	-4.77	1.87096e-06	0.87	0.82	0.92
chr14_68266495_69216935	RAD51B	HR/FA	chr14	69086748	rs190927662:69086748:G:C	G	C	0.0548571	-0.14	0.03	-4.76	1.9589e-06	0.87	0.82	0.92
chr6_30647583_30705666	MDC1	ATM	chr6	30670292	rs9405048	C	T	0.172681	0.09	0.02	4.75	2.01913e-06	1.09	1.05	1.13
chr14_68266495_69216935	RAD51B	HR/FA	chr14	69085934	rs8011917:69085934:G:A	G	A	0.158696	-0.09	0.02	-4.7	2.5788e-06	0.92	0.88	0.95
chr14_68266495_69216935	RAD51B	HR/FA	chr14	69095766	rs12893179:69095766:G:A	G	A	0.21331	0.08	0.02	4.7	2.6116e-06	1.08	1.05	1.12
chr6_30855960_30901883	GTF2H4	Other	chr6	30869999	rs200144755:30869999:A:AT	A	AT	0.0895182	0.12	0.03	4.69	2.76311e-06	1.12	1.07	1.18
chr14_68266495_69216935	RAD51B	HR/FA	chr14	69088579	rs8009151	T	G	0.206425	-0.08	0.02	-4.68	2.8123e-06	0.92	0.89	0.95
chr6_30855960_30901883	GTF2H4	Other	chr6	30895262	rs41268844:30895262:C:T	C	T	0.0891909	0.12	0.03	4.68	2.86245e-06	1.12	1.07	1.18
chr14_68266495_69216935	RAD51B	HR/FA	chr14	69085713	rs2331780	G	A	0.208608	0.08	0.02	4.67	3.06521e-06	1.08	1.05	1.12
chr14_68266495_69216935	RAD51B	HR/FA	chr14	69089625	rs8014901	T	C	0.206425	-0.08	0.02	-4.66	3.1864e-06	0.92	0.89	0.96
chr14_68266495_69216935	RAD51B	HR/FA	chr14	69079307	rs8017092:69079307:T:G	T	G	0.057086	-0.14	0.03	-4.65	3.31459e-06	0.87	0.82	0.92
chr14_68266495_69216935	RAD51B	HR/FA	chr14	69088284	rs17106049:69088284:T:C	T	C	0.206322	-0.08	0.02	-4.64	3.46347e-06	0.92	0.89	0.96
chr14_68266495_69216935	RAD51B	HR/FA	chr14	69078074	rs17834977	A	C	0.0561864	-0.14	0.03	-4.61	3.97966e-06	0.87	0.82	0.92
chr14_68266495_69216935	RAD51B	HR/FA	chr14	69106934	rs67174950:69106934:G:GC	G	GC	0.203511	0.08	0.02	4.59	4.38794e-06	1.08	1.05	1.12
chr14_68266495_69216935	RAD51B	HR/FA	chr14	69082625	rs61224239:69082625:A:G	A	G	0.209185	-0.08	0.02	-4.59	4.46501e-06	0.93	0.9	0.96
chr14_68266495_69216935	RAD51B	HR/FA	chr14	69079899	rs11850918:69079899:A:G	A	G	0.0559806	-0.14	0.03	-4.58	4.59905e-06	0.87	0.82	0.92
chr14_68266495_69216935	RAD51B	HR/FA	chr14	69079178	rs7153395	A	G	0.239231	-0.07	0.02	-4.57	4.82211e-06	0.93	0.9	0.96
chr14_68266495_69216935	RAD51B	HR/FA	chr14	69105359	rs11848320	G	A	0.0538643	-0.14	0.03	-4.57	4.8421e-06	0.87	0.82	0.92
chr14_68266495_69216935	RAD51B	HR/FA	chr14	69097407	rs17756651:69097407:C:T	C	T	0.0541283	-0.14	0.03	-4.57	4.91469e-06	0.87	0.82	0.92
chr14_68266495_69216935	RAD51B	HR/FA	chr14	69081774	rs2877493:69081774:G:A	G	A	0.161225	-0.08	0.02	-4.57	4.96943e-06	0.92	0.89	0.95
chr14_68266495_69216935	RAD51B	HR/FA	chr14	69081179	rs10143415:69081179:G:A	G	A	0.161236	-0.08	0.02	-4.57	4.97938e-06	0.92	0.89	0.95
chr14_68266495_69216935	RAD51B	HR/FA	chr14	69077594	rs56173515:69077594:GTGTGTGTGTC:G	GTGTGTGTGTC	G	0.12213	-0.1	0.02	-4.54	5.7495e-06	0.91	0.87	0.95
chr14_68266495_69216935	RAD51B	HR/FA	chr14	69087062	rs17106039	G	A	0.161284	-0.08	0.02	-4.53	5.77809e-06	0.92	0.89	0.95
chr6_30647583_30705666	MDC1	ATM	chr6	30674528	rs35743249:30674528:C:T	C	T	0.0592728	0.14	0.03	4.53	5.81335e-06	1.15	1.08	1.22
chr14_68266495_69216935	RAD51B	HR/FA	chr14	69103128	rs61987106:69103128:C:G	C	G	0.0544658	-0.14	0.03	-4.53	5.92827e-06	0.87	0.82	0.93
chr14_68266495_69216935	RAD51B	HR/FA	chr14	69095279	rs2145156:69095279:G:A	G	A	0.0543901	-0.14	0.03	-4.53	5.92872e-06	0.87	0.82	0.93
chr14_68266495_69216935	RAD51B	HR/FA	chr14	69084976	rs8009865:69084976:A:G	A	G	0.209188	-0.08	0.02	-4.52	6.14607e-06	0.93	0.9	0.96
chr14_68266495_69216935	RAD51B	HR/FA	chr14	69081917	rs2331779	G	T	0.161156	-0.08	0.02	-4.52	6.24662e-06	0.92	0.89	0.95
chr14_68266495_69216935	RAD51B	HR/FA	chr14	69079691	rs11847037	T	G	0.0563781	-0.13	0.03	-4.5	6.76409e-06	0.88	0.83	0.93
chr14_68266495_69216935	RAD51B	HR/FA	chr14	69093637	rs8007479:69093637:T:A	T	A	0.160747	-0.08	0.02	-4.48	7.4327e-06	0.92	0.89	0.95
chr15_40967326_41044354	RAD51	HR/FA	chr15	41017087	rs34086110:41017087:AT:A	AT	A	0.432552	-0.08	0.02	-4.45	8.7091e-06	0.93	0.9	0.96
chr14_68266495_69216935	RAD51B	HR/FA	chr14	69103299	14:69103299:CAAA:C	CAAA	C	0.276107	0.07	0.02	4.44	8.8999e-06	1.08	1.04	1.11
chr14_68266495_69216935	RAD51B	HR/FA	chr14	69080066	rs61987066:69080066:T:C	T	C	0.215389	-0.07	0.02	-4.41	1.01237e-05	0.93	0.9	0.96
chr14_68266495_69216935	RAD51B	HR/FA	chr14	69114465	rs61987115:69114465:T:G	T	G	0.124164	-0.09	0.02	-4.39	1.11795e-05	0.91	0.88	0.95
chr14_68266495_69216935	RAD51B	HR/FA	chr14	69112718	c14_pos68182471	C	T	0.124153	-0.09	0.02	-4.35	1.34457e-05	0.91	0.88	0.95
chr6_30855960_30901883	GTF2H4	Other	chr6	30893941	rs4678:30893941:G:A	G	A	0.185706	-0.08	0.02	-4.33	1.5157e-05	0.93	0.89	0.96
chr14_68266495_69216935	RAD51B	HR/FA	chr14	69090756	rs8009601	C	T	0.056932	-0.13	0.03	-4.29	1.8135e-05	0.88	0.83	0.93
chr6_30855960_30901883	GTF2H4	Other	chr6	30900150	rs3095151:30900150:G:T	G	T	0.185996	-0.08	0.02	-4.28	1.86683e-05	0.93	0.89	0.96
chr6_30855960_30901883	GTF2H4	Other	chr6	30899052	rs3095154:30899052:G:A	G	A	0.185334	-0.08	0.02	-4.27	1.92326e-05	0.93	0.89	0.96
chr6_30855960_30901883	GTF2H4	Other	chr6	30899524	rs3131787:30899524:T:C	T	C	0.185332	-0.08	0.02	-4.27	1.9374e-05	0.93	0.89	0.96
chr14_68266495_69216935	RAD51B	HR/FA	chr14	69030652	rs17105852	C	A	0.0330408	-0.16	0.04	-4.26	2.03084e-05	0.85	0.79	0.92
chr6_30855960_30901883	GTF2H4	Other	chr6	30876017	rs3218808:30876017:C:T	C	T	0.0441654	0.15	0.04	4.25	2.13859e-05	1.16	1.08	1.25
chr14_68266495_69216935	RAD51B	HR/FA	chr14	69028881	rs17829021	C	T	0.032636	-0.16	0.04	-4.22	2.42352e-05	0.85	0.79	0.92
chr14_68266495_69216935	RAD51B	HR/FA	chr14	69035499	c14_pos68105252	C	T	0.0328917	-0.16	0.04	-4.21	2.5332e-05	0.85	0.79	0.92
chr6_30855960_30901883	GTF2H4	Other	chr6	30878857	rs3218816:30878857:G:A	G	A	0.0443451	0.15	0.04	4.19	2.79208e-05	1.16	1.08	1.24
chr14_68266495_69216935	RAD51B	HR/FA	chr14	69123770	rs61987122:69123770:A:G	A	G	0.0613587	-0.12	0.03	-4.18	2.94755e-05	0.89	0.84	0.94
chr14_68266495_69216935	RAD51B	HR/FA	chr14	69036429	rs116134813:69036429:G:A	G	A	0.033115	-0.16	0.04	-4.18	2.96719e-05	0.85	0.79	0.92
chr14_68266495_69216935	RAD51B	HR/FA	chr14	69034240	rs114826381:69034240:T:G	T	G	0.0329236	-0.16	0.04	-4.13	3.61506e-05	0.85	0.79	0.92
chr6_31687796_31752627	MSH5	MMR	chr6	31720525	rs9281573:31720525:C:CATT	C	CATT	0.415589	-0.06	0.01	-4.11	4.00602e-05	0.94	0.92	0.97
chr6_31687796_31752627	MSH5	MMR	chr6	31740454	rs805825:31740454:G:A	G	A	0.452287	-0.06	0.01	-4.1	4.04666e-05	0.94	0.92	0.97
chr14_68266495_69216935	RAD51B	HR/FA	chr14	69025645	c14_pos68095398	G	A	0.0327319	-0.16	0.04	-4.1	4.18172e-05	0.85	0.79	0.92
chr14_68266495_69216935	RAD51B	HR/FA	chr14	69026388	rs114015257:69026388:G:A	G	A	0.0327265	-0.16	0.04	-4.08	4.46069e-05	0.85	0.79	0.92
chr14_68266495_69216935	RAD51B	HR/FA	chr14	69037441	rs12100794	T	G	0.0332218	-0.16	0.04	-4.08	4.50045e-05	0.86	0.79	0.92
chr14_68266495_69216935	RAD51B	HR/FA	chr14	69124857	rs78562591:69124857:G:C	G	C	0.0615534	-0.12	0.03	-4.08	4.58351e-05	0.89	0.84	0.94
chr6_30647583_30705666	MDC1	ATM	chr6	30705031	6:30705031:G:A	G	A	0.209379	-0.07	0.02	-4.06	4.9968e-05	0.93	0.9	0.96
chr6_30647583_30705666	MDC1	ATM	chr6	30703367	rs138870263:30703367:ACTGCAC:A	ACTGCAC	A	0.184949	-0.07	0.02	-4.05	5.04656e-05	0.93	0.9	0.96
chr14_68266495_69216935	RAD51B	HR/FA	chr14	69128190	rs7350738	T	A	0.0625666	0.06	0.01	4.05	5.15654e-05	1.06	1.03	1.09
chr14_68266495_69216935	RAD51B	HR/FA	chr14	69020325	c14_pos68090078	C	T	0.0331899	-0.15	0.04	-4.05	5.22111e-05	0.86	0.8	0.92
chr14_68266495_69216935	RAD51B	HR/FA	chr14	69126558	rs17835200:69126558:C:A	C	A	0.0615163	-0.11	0.03	-4.04	5.36331e-05	0.89	0.84	0.94
chr10_50643413_50767072	ERCC6	NER	chr10	50725809	rs12770711:50725809:C:T	C	T	0.00466059	0.5	0.12	4.04	5.39083e-05	1.64	1.29	2.09
chr14_68266495_69216935	RAD51B	HR/FA	chr14	69017370	c14_pos68087123	T	C	0.0327532	-0.15	0.04	-4.03	5.56136e-05	0.86	0.79	0.92
chr6_30647583_30705666	MDC1	ATM	chr6	30697447	rs3094127:30697447:A:G	A	G	0.193456	-0.07	0.02	-4.02	5.74425e-05	0.93	0.9	0.96
chr14_68266495_69216935	RAD51B	HR/FA	chr14	69114885	rs116814518:69114885:T:C	T	C	0.283249	0.06	0.02	4.02	5.93691e-05	1.06	1.03	1.09
chr14_68266495_69216935	RAD51B	HR/FA	chr14	69117178	rs17835116	A	G	0.0584977	-0.12	0.03	-4.02	5.9394e-05	0.89	0.84	0.94
chr14_68266495_69216935	RAD51B	HR/FA	chr14	69108031	rs59978441:69108031:C:A	C	A	0.0608774	-0.12	0.03	-4.01	5.95613e-05	0.89	0.84	0.94
chr14_68266495_69216935	RAD51B	HR/FA	chr14	69012355	rs2525529	C	G	0.465457	0.15	0.04	4.01	5.97998e-05	1.16	1.08	1.25
chr14_61181459_61456671	MNAT1	Other	chr14	61315474	rs79108991:61315474:T:G	T	G	0.0996716	-0.11	0.03	-4.01	6.05264e-05	0.89	0.85	0.94
chr14_68266495_69216935	RAD51B	HR/FA	chr14	69100618	rs12890882:69100618:C:T	C	T	0.281894	0.06	0.02	4.01	6.0882e-05	1.06	1.03	1.09
chr6_30647583_30705666	MDC1	ATM	chr6	30693633	rs3095330:30693633:A:G	A	G	0.19181	-0.07	0.02	-4.01	6.18859e-05	0.93	0.9	0.96
chr14_68266495_69216935	RAD51B	HR/FA	chr14	69106996	rs61987107:69106996:G:C	G	C	0.0582135	-0.12	0.03	-4	6.43374e-05	0.89	0.84	0.94
chr14_68266495_69216935	RAD51B	HR/FA	chr14	69115431	rs74976705:69115431:C:G	C	G	0.0587601	-0.12	0.03	-3.99	6.47347e-05	0.89	0.84	0.94
chr13_32869610_32993805	BRCA2	HR/FA	chr13	32878999	rs206137:32878999:G:A	G	A	0.0390947	0.16	0.04	3.99	6.53836e-05	1.17	1.08	1.27
chr14_68266495_69216935	RAD51B	HR/FA	chr14	69116860	rs55779318:69116860:G:A	G	A	0.0584627	-0.12	0.03	-3.99	6.59394e-05	0.89	0.84	0.94
chr6_30647583_30705666	MDC1	ATM	chr6	30698541	rs1064627:30698541:A:G	A	G	0.163849	-0.07	0.02	-3.98	6.77074e-05	0.93	0.9	0.96
chr14_68266495_69216935	RAD51B	HR/FA	chr14	69109381	rs12435141:69109381:T:A	T	A	0.283206	0.06	0.02	3.98	6.81821e-05	1.06	1.03	1.09
chr8_11607147_11664855	NEIL2	BER	chr8	11647562	rs1883018:11647562:C:T	C	T	0.205143	0.07	0.02	3.98	6.99607e-05	1.07	1.03	1.11
chr6_30647583_30705666	MDC1	ATM	chr6	30652781	rs9262143:30652781:C:T	C	T	0.113531	-0.09	0.02	-3.97	7.10493e-05	0.92	0.88	0.96
chr6_30647583_30705666	MDC1	ATM	chr6	30656828	rs9262146:30656828:C:G	C	G	0.113851	-0.09	0.02	-3.97	7.27354e-05	0.92	0.88	0.96
chr6_30647583_30705666	MDC1	ATM	chr6	30666445	rs147637345:30666445:CGA:C	CGA	C	0.113577	-0.09	0.02	-3.96	7.41252e-05	0.92	0.88	0.96
chr14_68266495_69216935	RAD51B	HR/FA	chr14	69020490	rs114221359:69020490:C:G	C	G	0.0331032	-0.15	0.04	-3.96	7.47356e-05	0.86	0.8	0.93
chr14_68266495_69216935	RAD51B	HR/FA	chr14	69136157	rs61985559:69136157:C:T	C	T	0.0749396	-0.11	0.03	-3.96	7.51838e-05	0.9	0.85	0.95
chr6_30647583_30705666	MDC1	ATM	chr6	30688575	rs3132583:30688575:G:C	G	C	0.115018	-0.09	0.02	-3.96	7.55819e-05	0.92	0.88	0.96
chr6_30647583_30705666	MDC1	ATM	chr6	30650026	rs9262142:30650026:G:A	G	A	0.11383	-0.09	0.02	-3.96	7.59627e-05	0.92	0.88	0.96
chr6_30647583_30705666	MDC1	ATM	chr6	30701092	rs3130658:30701092:C:T	C	T	0.115049	-0.09	0.02	-3.95	7.9505e-05	0.92	0.88	0.96
chr14_68266495_69216935	RAD51B	HR/FA	chr14	69110076	rs56070472:69110076:G:A	G	A	0.0583129	-0.11	0.03	-3.94	7.98594e-05	0.89	0.84	0.94
chr6_31687796_31752627	MSH5	MMR	chr6	31713892	6:31713892:A:T	A	T	0.135804	-0.08	0.02	-3.94	8.06114e-05	0.92	0.88	0.96
chr14_68266495_69216935	RAD51B	HR/FA	chr14	69110348	rs55877285:69110348:G:A	G	A	0.0583209	-0.11	0.03	-3.94	8.13551e-05	0.89	0.84	0.94
chr6_30647583_30705666	MDC1	ATM	chr6	30694863	rs140504225:30694863:CTA:C	CTA	C	0.115053	-0.09	0.02	-3.94	8.13638e-05	0.92	0.88	0.96
chr14_68266495_69216935	RAD51B	HR/FA	chr14	69038981	rs7146456	G	A	0.433428	0.05	0.01	3.94	8.20132e-05	1.06	1.03	1.08
chr14_68266495_69216935	RAD51B	HR/FA	chr14	69024261	c14_pos68094014	C	T	0.0327638	-0.15	0.04	-3.94	8.24245e-05	0.86	0.8	0.93
chr8_11607147_11664855	NEIL2	BER	chr8	11648789	rs2740444	G	A	0.204337	0.07	0.02	3.93	8.34744e-05	1.07	1.03	1.11
chr6_31687796_31752627	MSH5	MMR	chr6	31697387	rs805305	C	G	0.363523	-0.06	0.01	-3.92	8.70221e-05	0.95	0.92	0.97
chr6_31687796_31752627	MSH5	MMR	chr6	31692163	rs805306:31692163:A:G	A	G	0.363437	-0.06	0.01	-3.92	8.74113e-05	0.95	0.92	0.97
chr6_30647583_30705666	MDC1	ATM	chr6	30693121	rs7781:30693121:A:G	A	G	0.211044	-0.07	0.02	-3.92	8.80204e-05	0.93	0.9	0.97
chr6_31687796_31752627	MSH5	MMR	chr6	31698088	rs805304	T	G	0.363566	-0.06	0.01	-3.92	8.87104e-05	0.95	0.92	0.97
chr6_31687796_31752627	MSH5	MMR	chr6	31697558	rs707916:31697558:G:A	G	A	0.363579	-0.06	0.01	-3.92	8.89128e-05	0.95	0.92	0.97
chr14_68266495_69216935	RAD51B	HR/FA	chr14	69133268	rs4902628	C	T	0.0257126	0.05	0.01	3.92	8.89552e-05	1.06	1.03	1.08
chr6_30647583_30705666	MDC1	ATM	chr6	30689001	rs3132582:30689001:T:A	T	A	0.121322	-0.08	0.02	-3.92	9.02203e-05	0.92	0.88	0.96
chr6_30647583_30705666	MDC1	ATM	chr6	30699022	rs3095327:30699022:G:A	G	A	0.121338	-0.08	0.02	-3.91	9.25188e-05	0.92	0.88	0.96
chr14_68266495_69216935	RAD51B	HR/FA	chr14	69114108	rs61987114:69114108:G:A	G	A	0.0582101	-0.11	0.03	-3.9	9.72864e-05	0.89	0.84	0.95
chr14_68266495_69216935	RAD51B	HR/FA	chr14	69118693	rs61987120:69118693:G:A	G	A	0.0590007	-0.11	0.03	-3.9	9.75872e-05	0.89	0.84	0.95
chr6_31687796_31752627	MSH5	MMR	chr6	31732547	6:31732547:G:GA	G	GA	0.363296	-0.06	0.01	-3.9	9.76876e-05	0.95	0.92	0.97
chr6_31687796_31752627	MSH5	MMR	chr6	31710020	rs1144708	C	T	0.363353	-0.06	0.01	-3.89	9.95028e-05	0.95	0.92	0.97
chr6_31687796_31752627	MSH5	MMR	chr6	31688217	rs805294	A	G	0.36314	-0.06	0.01	-3.89	0.000100722	0.95	0.92	0.97
chr1_46693366_46764145	RAD54L	HR/FA	chr1	46728913	rs12137934	A	G	0.305409	0.06	0.01	3.89	0.000101972	1.06	1.03	1.09
chr11_94132894_94247074	MRE11A	HR/FA	chr11	94222081	rs2000703:94222081:C:A	C	A	0.0545878	-0.12	0.03	-3.88	0.000104803	0.89	0.84	0.94
chr11_108073558_108259829	ATM	ATM	chr11	108143456	rs1800057:108143456:C:G	C	G	0.0223746	0.18	0.05	3.87	0.000109499	1.2	1.1	1.32
chr11_108073558_108259829	ATM	ATM	chr11	108149207	rs141379009:108149207:T:G	T	G	0.0223753	0.18	0.05	3.87	0.000110483	1.2	1.1	1.32
chr14_68266495_69216935	RAD51B	HR/FA	chr14	69019162	c14_pos68088915	G	A	0.0329769	-0.15	0.04	-3.86	0.000115191	0.86	0.8	0.93
chr11_94132894_94247074	MRE11A	HR/FA	chr11	94187926	rs16920467	A	T	0.0544821	-0.12	0.03	-3.85	0.000119198	0.89	0.84	0.94
chr6_30647583_30705666	MDC1	ATM	chr6	30693816	rs3095329:30693816:A:G	A	G	0.191444	-0.07	0.02	-3.84	0.000120959	0.93	0.9	0.97
chr17_7545096_7610856	TP53	ATM	chr17	7557060	rs41283405:7557060:G:A	G	A	0.0624599	0.11	0.03	3.84	0.000121551	1.12	1.06	1.18
chr14_68266495_69216935	RAD51B	HR/FA	chr14	69022724	c14_pos68092477	G	A	0.0330088	-0.15	0.04	-3.84	0.000122103	0.86	0.8	0.93
chr11_94132894_94247074	MRE11A	HR/FA	chr11	94196174	rs657249:94196174:A:G	A	G	0.301768	-0.06	0.01	-3.84	0.000125314	0.94	0.92	0.97
chr6_30647583_30705666	MDC1	ATM	chr6	30688427	rs3132584:30688427:G:T	G	T	0.19143	-0.07	0.02	-3.82	0.000134679	0.94	0.9	0.97
chr14_61181459_61456671	MNAT1	Other	chr14	61393274	rs117584685:61393274:T:A	T	A	0.0199418	-0.25	0.07	-3.81	0.000137469	0.78	0.68	0.89
chr17_7545096_7610856	TP53	ATM	chr17	7546881	rs71159515:7546881:A:ATTTTT	A	ATTTTT	0.33917	-0.08	0.02	-3.81	0.000139769	0.93	0.89	0.96
chr14_68266495_69216935	RAD51B	HR/FA	chr14	69052911	rs2256230	A	T	0.0824528	-0.05	0.01	-3.8	0.000142184	0.95	0.92	0.97
chr6_30647583_30705666	MDC1	ATM	chr6	30692965	rs8233	G	A	0.191534	-0.07	0.02	-3.8	0.000143144	0.94	0.9	0.97
chr17_7545096_7610856	TP53	ATM	chr17	7574864	rs9891744:7574864:C:T	C	T	0.0624977	0.11	0.03	3.8	0.000145469	1.11	1.05	1.18
chr5_70310783_70383479	GTF2H2	NER	chr5	70371136	5:70371136:G:A	G	A	0.00103983	-1.43	0.38	-3.8	0.000146131	0.24	0.12	0.5
chr11_94132894_94247074	MRE11A	HR/FA	chr11	94205747	rs639311:94205747:C:T	C	T	0.301603	-0.06	0.01	-3.8	0.000146184	0.95	0.92	0.97
chr11_94132894_94247074	MRE11A	HR/FA	chr11	94186521	rs509744:94186521:T:C	T	C	0.301849	-0.06	0.01	-3.79	0.000148673	0.95	0.92	0.97
chr11_94132894_94247074	MRE11A	HR/FA	chr11	94212154	rs680695:94212154:A:G	A	G	0.302073	-0.06	0.01	-3.79	0.000151298	0.95	0.92	0.97
chr11_94132894_94247074	MRE11A	HR/FA	chr11	94212048	rs535801	C	T	0.302075	-0.06	0.01	-3.79	0.000152817	0.95	0.92	0.97
chr8_30871316_31051285	WRN	RECQ	chr8	31029272	rs150115479:31029272:A:G	A	G	0.00112165	-0.88	0.23	-3.78	0.0001568	0.41	0.26	0.65
chr14_68266495_69216935	RAD51B	HR/FA	chr14	69085123	rs8010235:69085123:C:G	C	G	0.25822	0.06	0.02	3.78	0.000157924	1.06	1.03	1.09
chr11_94132894_94247074	MRE11A	HR/FA	chr11	94169708	rs530569:94169708:C:T	C	T	0.302327	-0.06	0.01	-3.78	0.000157938	0.95	0.92	0.97
chr6_30647583_30705666	MDC1	ATM	chr6	30694374	rs3094128:30694374:T:C	T	C	0.181385	-0.07	0.02	-3.78	0.000159007	0.93	0.9	0.97
chr1_11714536_11771707	MAD2L2	TLS	chr1	11771496	rs76651564:11771496:G:A	G	A	0.0157984	0.32	0.08	3.78	0.000159304	1.37	1.16	1.62
chr8_11607147_11664855	NEIL2	BER	chr8	11655577	rs2686190:11655577:G:C	G	C	0.210912	0.06	0.02	3.77	0.000161335	1.07	1.03	1.1
chr14_68266495_69216935	RAD51B	HR/FA	chr14	69093707	rs2273486:69093707:G:C	G	C	0.261618	0.06	0.02	3.77	0.000165421	1.06	1.03	1.09
chr11_94132894_94247074	MRE11A	HR/FA	chr11	94178003	rs148836142:94178003:A:AAATT	A	AAATT	0.0548586	-0.11	0.03	-3.76	0.000166554	0.89	0.84	0.95
chr8_30871316_31051285	WRN	RECQ	chr8	31017143	8:31017143:A:C	A	C	0.00112902	-0.88	0.23	-3.76	0.000167988	0.42	0.26	0.66
chr14_68266495_69216935	RAD51B	HR/FA	chr14	69080135	rs78730679:69080135:C:CA	C	CA	0.268573	0.06	0.02	3.76	0.000169566	1.06	1.03	1.1
chr1_46693366_46764145	RAD54L	HR/FA	chr1	46747301	rs12142240	T	C	0.318244	0.06	0.01	3.76	0.000170547	1.06	1.03	1.09
chr6_30855960_30901883	GTF2H4	Other	chr6	30864829	rs1049623:30864829:T:C	T	C	0.383854	-0.05	0.01	-3.76	0.000172725	0.95	0.92	0.98
chr6_30855960_30901883	GTF2H4	Other	chr6	30891695	rs1264295:30891695:G:C	G	C	0.0143259	-0.05	0.01	-3.76	0.000173138	0.95	0.92	0.98
chr14_68266495_69216935	RAD51B	HR/FA	chr14	69071727	rs4362328	C	T	0.448053	0.05	0.01	3.75	0.000173979	1.05	1.03	1.08
chr14_61181459_61456671	MNAT1	Other	chr14	61192781	rs191273431:61192781:C:A	C	A	0.00526066	-0.53	0.14	-3.75	0.000174912	0.59	0.45	0.78
chr6_31687796_31752627	MSH5	MMR	chr6	31709541	6:31709541:TAA:TA	TAA	TA	0.259687	-0.06	0.02	-3.75	0.000175323	0.94	0.91	0.97
chr11_94132894_94247074	MRE11A	HR/FA	chr11	94155721	rs77954398:94155721:C:T	C	T	0.0545548	-0.12	0.03	-3.75	0.000175892	0.89	0.84	0.95
chr13_32869610_32993805	BRCA2	HR/FA	chr13	32943178	rs9534286:32943178:C:G	C	G	0.0241272	0.19	0.05	3.75	0.000176519	1.2	1.09	1.33
chr11_94132894_94247074	MRE11A	HR/FA	chr11	94149174	rs13447768:94149174:G:A	G	A	0.0545602	-0.12	0.03	-3.75	0.000176652	0.89	0.84	0.95
chr6_30855960_30901883	GTF2H4	Other	chr6	30874817	6:30874817:A:AAGAG	A	AAGAG	0.391577	-0.06	0.01	-3.75	0.000178853	0.95	0.92	0.97
chr15_89767179_89880492	FANCI	HR/FA	chr15	89800337	15:89800337:C:T	C	T	0.00244071	0.78	0.21	3.75	0.000179337	2.18	1.45	3.27
chr6_30855960_30901883	GTF2H4	Other	chr6	30900427	rs146130028:30900427:TAGA:T	TAGA	T	0.132524	-0.08	0.02	-3.75	0.000179493	0.93	0.89	0.96
chr17_7545096_7610856	TP53	ATM	chr17	7576348	rs75732100:7576348:C:T	C	T	0.0623799	0.11	0.03	3.74	0.000181601	1.11	1.05	1.18
chr17_78368966_78431886	ENDOV	Other	chr17	78374973	rs35450733:78374973:AC:A	AC	A	0.199894	-0.08	0.02	-3.74	0.000184454	0.92	0.88	0.96
chr14_68266495_69216935	RAD51B	HR/FA	chr14	69116676	rs8016988:69116676:G:A	G	A	0.278748	0.06	0.02	3.72	0.000195979	1.06	1.03	1.09
chr14_68266495_69216935	RAD51B	HR/FA	chr14	69132264	rs17106118	T	C	0.149781	-0.07	0.02	-3.72	0.000197598	0.93	0.9	0.97
chr1_46693366_46764145	RAD54L	HR/FA	chr1	46742952	rs12146051:46742952:G:C	G	C	0.317565	0.05	0.01	3.72	0.000198207	1.06	1.03	1.09
chr16_30185224_30228882	SLX1A	HR/FA	chr16	30187513	rs12373113:30187513:C:T	C	T	0.488403	0.06	0.02	3.72	0.000202819	1.06	1.03	1.1
chr16_30185224_30228882	SLX1A	HR/FA	chr16	30187676	rs12373078:30187676:T:G	T	G	0.488354	0.06	0.02	3.72	0.000202922	1.06	1.03	1.1
chr6_30647583_30705666	MDC1	ATM	chr6	30701532	6:30701532:AG:A	AG	A	0.201533	-0.06	0.02	-3.72	0.000203179	0.94	0.92	0.97
chr1_46693366_46764145	RAD54L	HR/FA	chr1	46709979	rs55652001:46709979:AT:A	AT	A	0.472856	0.06	0.02	3.71	0.000203757	1.06	1.03	1.1
chr1_46693366_46764145	RAD54L	HR/FA	chr1	46757542	rs6697623:46757542:G:A	G	A	0.318116	0.05	0.01	3.71	0.000205843	1.06	1.03	1.09
chr6_30855960_30901883	GTF2H4	Other	chr6	30899195	rs3095153:30899195:G:A	G	A	0.132303	-0.08	0.02	-3.71	0.00020666	0.93	0.89	0.96
chr14_68266495_69216935	RAD51B	HR/FA	chr14	69089903	rs12890235	T	C	0.26193	0.06	0.02	3.71	0.000207028	1.06	1.03	1.09
chr17_7545096_7610856	TP53	ATM	chr17	7578679	rs9895829:7578679:A:G	A	G	0.0623891	0.1	0.03	3.71	0.000209348	1.11	1.05	1.17
chr17_7545096_7610856	TP53	ATM	chr17	7579619	rs17883323:7579619:G:T	G	T	0.0622601	0.1	0.03	3.7	0.000212611	1.11	1.05	1.17
chr17_7545096_7610856	TP53	ATM	chr17	7572101	rs17884306:7572101:C:T	C	T	0.0622082	0.11	0.03	3.7	0.00021662	1.11	1.05	1.17
chr6_30855960_30901883	GTF2H4	Other	chr6	30899650	rs3095152:30899650:G:A	G	A	0.132759	-0.08	0.02	-3.69	0.000221291	0.93	0.89	0.96
chr6_30647583_30705666	MDC1	ATM	chr6	30660937	rs9278745:30660937:CA:C	CA	C	0.413175	-0.05	0.01	-3.68	0.00022987	0.95	0.92	0.98
chr6_30855960_30901883	GTF2H4	Other	chr6	30859344	rs1264321:30859344:G:A	G	A	0.117413	-0.08	0.02	-3.68	0.000230784	0.92	0.89	0.96
chr6_30855960_30901883	GTF2H4	Other	chr6	30879636	rs886420:30879636:C:T	C	T	0.117417	-0.08	0.02	-3.68	0.000234239	0.92	0.89	0.96
chr14_68266495_69216935	RAD51B	HR/FA	chr14	69088991	rs10483815:69088991:A:T	A	T	0.261784	0.06	0.02	3.67	0.000239544	1.06	1.03	1.09
chr14_68266495_69216935	RAD51B	HR/FA	chr14	69088405	rs12882449:69088405:C:T	C	T	0.261791	0.06	0.02	3.67	0.000240551	1.06	1.03	1.09
chr17_7545096_7610856	TP53	ATM	chr17	7574721	rs17879377:7574721:C:T	C	T	0.0549465	0.11	0.03	3.67	0.000246293	1.12	1.05	1.19
chr14_68266495_69216935	RAD51B	HR/FA	chr14	69027866	rs12587232	A	G	0.0226237	-0.05	0.01	-3.66	0.000248422	0.95	0.93	0.98
chr17_8023789_8079678	PER1	Other	chr17	8050979	rs2304911	A	G	0.0408696	-0.13	0.03	-3.66	0.000251123	0.88	0.82	0.94
chr17_7545096_7610856	TP53	ATM	chr17	7580052	rs8079544	C	T	0.0623109	0.1	0.03	3.65	0.000258677	1.11	1.05	1.17
chr14_68266495_69216935	RAD51B	HR/FA	chr14	69067638	rs2145157	A	G	0.387926	-0.05	0.01	-3.65	0.000260496	0.95	0.92	0.98
chr14_68266495_69216935	RAD51B	HR/FA	chr14	69067202	rs6573844	T	C	0.388149	-0.05	0.01	-3.65	0.000262876	0.95	0.92	0.98
chr14_68266495_69216935	RAD51B	HR/FA	chr14	69068823	rs4902608	T	C	0.387894	-0.05	0.01	-3.65	0.000262944	0.95	0.92	0.98
chr11_47216492_47280767	DDB2	NER	chr11	47237680	rs2291120:47237680:T:C	T	C	0.142886	-0.08	0.02	-3.65	0.000265846	0.92	0.88	0.96
chr14_68266495_69216935	RAD51B	HR/FA	chr14	69133570	rs1884810	C	T	0.300488	0.06	0.02	3.64	0.00026823	1.06	1.03	1.1
chr16_30185224_30228882	SLX1A	HR/FA	chr16	30186044	rs200234841:30186044:G:GT	G	GT	0.472549	0.06	0.02	3.64	0.000269608	1.06	1.03	1.1
chr14_68266495_69216935	RAD51B	HR/FA	chr14	68825821	rs7141945	G	T	0.0485067	0.12	0.03	3.64	0.000277371	1.12	1.05	1.19
chr6_30855960_30901883	GTF2H4	Other	chr6	30873605	rs1264310:30873605:C:A	C	A	0.117781	-0.08	0.02	-3.63	0.000283272	0.92	0.89	0.96
chr14_68266495_69216935	RAD51B	HR/FA	chr14	69068110	rs12879200	T	C	0.387851	-0.05	0.01	-3.63	0.000286645	0.95	0.92	0.98
chr6_30855960_30901883	GTF2H4	Other	chr6	30862423	rs1264319:30862423:C:T	C	T	0.188558	-0.06	0.02	-3.62	0.000289895	0.94	0.91	0.97
chr6_30855960_30901883	GTF2H4	Other	chr6	30863530	rs1264318:30863530:C:G	C	G	0.188558	-0.06	0.02	-3.62	0.000289916	0.94	0.91	0.97
chr14_68266495_69216935	RAD51B	HR/FA	chr14	69067709	rs5809386:69067709:G:GTGAC	G	GTGAC	0.387651	-0.05	0.01	-3.62	0.000290991	0.95	0.92	0.98
chr14_68266495_69216935	RAD51B	HR/FA	chr14	69119763	rs10483817	G	T	0.278503	0.05	0.02	3.62	0.000291242	1.06	1.03	1.09
chr6_30855960_30901883	GTF2H4	Other	chr6	30857894	rs1264322:30857894:G:A	G	A	0.118126	-0.08	0.02	-3.62	0.000292303	0.92	0.89	0.96
chr6_30855960_30901883	GTF2H4	Other	chr6	30864279	rs886422:30864279:C:T	C	T	0.118126	-0.08	0.02	-3.62	0.000292407	0.92	0.89	0.96
chr6_30855960_30901883	GTF2H4	Other	chr6	30872783	rs1264313:30872783:C:T	C	T	0.118125	-0.08	0.02	-3.62	0.000292425	0.92	0.89	0.96
chr6_30855960_30901883	GTF2H4	Other	chr6	30867527	rs1049633:30867527:G:A	G	A	0.118126	-0.08	0.02	-3.62	0.000292439	0.92	0.89	0.96
chr6_30855960_30901883	GTF2H4	Other	chr6	30872982	rs1264312:30872982:G:A	G	A	0.118125	-0.08	0.02	-3.62	0.000292446	0.92	0.89	0.96
chr14_68266495_69216935	RAD51B	HR/FA	chr14	69089765	rs17756615	C	T	0.261578	0.06	0.02	3.62	0.000292481	1.06	1.03	1.09
chr6_30855960_30901883	GTF2H4	Other	chr6	30879987	rs1264308:30879987:C:T	C	T	0.11815	-0.08	0.02	-3.61	0.000301242	0.93	0.89	0.96
chr6_30855960_30901883	GTF2H4	Other	chr6	30894965	rs3094088:30894965:T:A	T	A	0.118148	-0.08	0.02	-3.61	0.000301391	0.93	0.89	0.96
chr9_32952603_33045108	APTX	Other	chr9	32987594	rs34778324:32987594:G:T	G	T	0.00948175	-0.27	0.07	-3.61	0.000302884	0.76	0.66	0.88
chr6_30855960_30901883	GTF2H4	Other	chr6	30882415	rs1264304:30882415:C:T	C	T	0.118156	-0.08	0.02	-3.61	0.00030326	0.93	0.89	0.97
chr14_68266495_69216935	RAD51B	HR/FA	chr14	69135467	rs1547011:69135467:G:A	G	A	0.0139491	0.05	0.01	3.61	0.000310642	1.05	1.02	1.08
chr17_8023789_8079678	PER1	Other	chr17	8054694	17:8054694:G:A	G	A	0.00131533	-0.73	0.2	-3.6	0.000321361	0.48	0.33	0.72
chr6_30855960_30901883	GTF2H4	Other	chr6	30899051	rs3095155:30899051:G:C	G	C	0.118242	-0.08	0.02	-3.58	0.000339934	0.93	0.89	0.97
chr2_68674692_68877856	APLF	BER	chr2	68811149	rs150986144:68811149:C:T	C	T	0.0026888	-0.51	0.14	-3.58	0.000346518	0.6	0.45	0.79
chr14_61181459_61456671	MNAT1	Other	chr14	61257227	rs76617909:61257227:G:T	G	T	0.0221824	-0.22	0.06	-3.57	0.000354056	0.8	0.71	0.91
chr14_68266495_69216935	RAD51B	HR/FA	chr14	69066632	rs2331775	T	C	0.38734	-0.05	0.01	-3.57	0.000354895	0.95	0.93	0.98
chr17_8023789_8079678	PER1	Other	chr17	8037944	rs78265084:8037944:T:C	T	C	0.0417191	-0.13	0.04	-3.57	0.000355227	0.88	0.82	0.94
chr6_30647583_30705666	MDC1	ATM	chr6	30658239	rs1075496	C	A	0.415183	-0.05	0.01	-3.57	0.000357576	0.95	0.93	0.98
chr15_31176054_31255311	FAN1	Other	chr15	31238653	rs184112493:31238653:G:A	G	A	0.00610441	0.36	0.1	3.56	0.000373207	1.44	1.18	1.75
chr14_68266495_69216935	RAD51B	HR/FA	chr14	69073392	rs12896969	C	T	0.355375	0.05	0.01	3.56	0.000376321	1.05	1.02	1.08
chr14_68266495_69216935	RAD51B	HR/FA	chr14	69066729	c14_pos68136482	A	G	0.387446	-0.05	0.01	-3.55	0.000384105	0.95	0.93	0.98
chr6_30855960_30901883	GTF2H4	Other	chr6	30889403	rs55822421:30889403:C:A	C	A	0.0101214	0.28	0.08	3.53	0.000412956	1.32	1.13	1.55
chr1_226528391_226615780	PARP1	BER	chr1	226539540	rs137898912:226539540:T:TG	T	TG	0.00161141	1.12	0.32	3.53	0.000422669	3.07	1.65	5.73
chr1_2095916_2164159	C1orf86	HR/FA	chr1	2153588	rs181610198:2153588:T:C	T	C	0.00746393	-0.33	0.09	-3.52	0.000423606	0.72	0.6	0.86
chr1_2095916_2164159	C1orf86	HR/FA	chr1	2153891	1:2153891:G:A	G	A	0.00746307	-0.33	0.09	-3.52	0.000424029	0.72	0.6	0.86
chr10_14919357_15016431	DCLRE1C	NHEJ	chr10	14963808	rs41299682:14963808:A:G	A	G	0.00124133	-0.8	0.23	-3.52	0.000424514	0.45	0.29	0.7
chr10_14919357_15016431	DCLRE1C	NHEJ	chr10	14965578	rs41299652:14965578:G:T	G	T	0.00124617	-0.8	0.23	-3.52	0.000427992	0.45	0.29	0.7
chr11_94132894_94247074	MRE11A	HR/FA	chr11	94198127	rs13447647:94198127:CTCA:C	CTCA	C	0.0446299	-0.12	0.03	-3.52	0.000433156	0.89	0.83	0.95
chr6_31687796_31752627	MSH5	MMR	chr6	31712880	rs138326862:31712880:CAAA:C	CAAA	C	0.00412361	-0.05	0.02	-3.52	0.000434952	0.95	0.92	0.98
chr1_46693366_46764145	RAD54L	HR/FA	chr1	46722389	rs9793263	A	G	0.0884283	0.05	0.01	3.51	0.000440316	1.05	1.02	1.08
chr2_68674692_68877856	APLF	BER	chr2	68727569	rs191916767:68727569:C:T	C	T	0.00288697	-0.48	0.14	-3.51	0.000440911	0.62	0.47	0.81
chr14_68266495_69216935	RAD51B	HR/FA	chr14	69070764	rs2236185	A	G	0.470655	0.05	0.01	3.51	0.000442946	1.05	1.02	1.08
chr14_68266495_69216935	RAD51B	HR/FA	chr14	68720573	rs117414447:68720573:A:G	A	G	0.0324756	0.15	0.04	3.5	0.000458831	1.16	1.07	1.25
chr14_61181459_61456671	MNAT1	Other	chr14	61414320	rs139816341:61414320:G:A	G	A	0.092135	-0.1	0.03	-3.5	0.000470061	0.9	0.85	0.96
chr14_68266495_69216935	RAD51B	HR/FA	chr14	69044989	rs55987972:69044989:G:A	G	A	0.304379	0.05	0.01	3.49	0.000480557	1.05	1.02	1.08
chr11_94132894_94247074	MRE11A	HR/FA	chr11	94180266	rs13447695:94180266:T:G	T	G	0.044834	-0.12	0.03	-3.49	0.000484865	0.89	0.83	0.95
chr2_99996937_100126497	REV1	TLS	chr2	100027104	rs142397096:100027104:C:T	C	T	0.00807048	-0.31	0.09	-3.49	0.000488993	0.74	0.62	0.87
chr11_94132894_94247074	MRE11A	HR/FA	chr11	94178358	rs13447703:94178358:T:C	T	C	0.0448386	-0.12	0.03	-3.49	0.000489448	0.89	0.83	0.95
chr10_14919357_15016431	DCLRE1C	NHEJ	chr10	14967925	rs41298914:14967925:C:T	C	T	0.00123176	-0.81	0.23	-3.48	0.000492768	0.45	0.28	0.7
chr14_68266495_69216935	RAD51B	HR/FA	chr14	69043970	rs2285883	G	A	0.213135	0.06	0.02	3.48	0.000501467	1.06	1.03	1.09
chr14_68266495_69216935	RAD51B	HR/FA	chr14	69039046	rs11621880:69039046:C:T	C	T	0.237088	0.05	0.02	3.47	0.000527891	1.06	1.02	1.09
chr14_61181459_61456671	MNAT1	Other	chr14	61199345	rs1885094:61199345:C:T	C	T	0.223969	-0.06	0.02	-3.46	0.00053519	0.94	0.91	0.97
chr14_68266495_69216935	RAD51B	HR/FA	chr14	69126756	rs7140546	G	A	0.220591	0.06	0.02	3.46	0.000543165	1.06	1.02	1.09
chr14_68266495_69216935	RAD51B	HR/FA	chr14	69040078	rs10130694	T	C	0.229176	0.05	0.02	3.46	0.000543428	1.05	1.02	1.09
chr6_30647583_30705666	MDC1	ATM	chr6	30654531	6:30654531:G:C	G	C	0.202249	-0.05	0.02	-3.45	0.000553036	0.95	0.92	0.98
chr14_61181459_61456671	MNAT1	Other	chr14	61355586	14:61355586:A:G	A	G	0.0362645	-0.19	0.06	-3.45	0.000553326	0.82	0.74	0.92
chr6_30647583_30705666	MDC1	ATM	chr6	30686814	rs3132586:30686814:G:T	G	T	0.392821	-0.05	0.01	-3.45	0.000566005	0.95	0.93	0.98
chr14_68266495_69216935	RAD51B	HR/FA	chr14	69119193	rs11627234:69119193:G:C	G	C	0.216691	0.06	0.02	3.45	0.000568756	1.06	1.02	1.09
chr11_47216492_47280767	DDB2	NER	chr11	47252107	rs4647728:47252107:G:A	G	A	0.0417697	-0.14	0.04	-3.44	0.000578255	0.87	0.8	0.94
chr14_68266495_69216935	RAD51B	HR/FA	chr14	69070898	rs8006141	G	A	0.156821	-0.06	0.02	-3.44	0.000581729	0.94	0.9	0.97
chr11_61046922_61120838	DDB1	NER	chr11	61118301	rs145346084:61118301:G:A	G	A	0.00381324	-0.56	0.16	-3.44	0.000585359	0.57	0.42	0.79
chr14_68266495_69216935	RAD51B	HR/FA	chr14	69129780	rs2145151:69129780:A:G	A	G	0.216666	0.06	0.02	3.43	0.000603552	1.06	1.02	1.09
chr14_68266495_69216935	RAD51B	HR/FA	chr14	69014452	rs2525530:69014452:C:T	C	T	0.443853	0.05	0.01	3.42	0.000615663	1.05	1.02	1.08
chr14_68266495_69216935	RAD51B	HR/FA	chr14	69065366	rs4902606	A	G	0.389236	-0.05	0.01	-3.42	0.000632304	0.95	0.93	0.98
chr14_68266495_69216935	RAD51B	HR/FA	chr14	69123760	rs8006682:69123760:G:C	G	C	0.284939	0.05	0.02	3.41	0.00063959	1.05	1.02	1.08
chr14_68266495_69216935	RAD51B	HR/FA	chr14	69069594	rs17105965	T	C	0.153658	-0.06	0.02	-3.41	0.000640314	0.94	0.9	0.97
chr14_68266495_69216935	RAD51B	HR/FA	chr14	69120073	rs61095830:69120073:A:G	A	G	0.216553	0.06	0.02	3.4	0.000663847	1.06	1.02	1.09
chr14_68266495_69216935	RAD51B	HR/FA	chr14	69002988	rs2189517	A	G	0.0476546	-0.05	0.01	-3.4	0.000672512	0.95	0.93	0.98
chr14_61181459_61456671	MNAT1	Other	chr14	61241750	rs4151182:61241750:A:C	A	C	0.224191	-0.06	0.02	-3.4	0.000674113	0.94	0.91	0.97
chr14_90402245_90531106	TDP1	BER	chr14	90527201	rs148069501:90527201:A:G	A	G	0.0100578	0.32	0.1	3.4	0.000675822	1.38	1.15	1.66
chr10_14919357_15016431	DCLRE1C	NHEJ	chr10	14944851	rs116910335:14944851:G:C	G	C	0.00132462	-0.74	0.22	-3.4	0.000681165	0.48	0.31	0.73
chr6_31687796_31752627	MSH5	MMR	chr6	31740971	rs185333600:31740971:G:C	G	C	0.00285935	0.45	0.13	3.4	0.000683138	1.57	1.21	2.04
chr6_30855960_30901883	GTF2H4	Other	chr6	30871259	6:30871259:CTTTTTTTTTTTT:C	CTTTTTTTTTTTT	C	0.120124	-0.07	0.02	-3.4	0.000683157	0.93	0.89	0.97
chr10_14919357_15016431	DCLRE1C	NHEJ	chr10	14943695	rs138926668:14943695:T:C	T	C	0.00132195	-0.74	0.22	-3.39	0.000695557	0.48	0.31	0.73
chr14_68266495_69216935	RAD51B	HR/FA	chr14	68974508	rs2078316	A	G	0.142655	-0.05	0.01	-3.39	0.000697922	0.95	0.93	0.98
chr17_78368966_78431886	ENDOV	Other	chr17	78381377	17:78381377:A:ACCCCACAATATCATCCCTTG	A	ACCCCACAATATCATCCCTTG	0.277833	-0.08	0.02	-3.39	0.000705768	0.92	0.88	0.97
chr14_68266495_69216935	RAD51B	HR/FA	chr14	69069509	rs61987060:69069509:A:C	A	C	0.153502	-0.06	0.02	-3.39	0.000711341	0.94	0.9	0.97
chr17_7545096_7610856	TP53	ATM	chr17	7574779	rs1641548:7574779:C:T	C	T	0.175386	-0.07	0.02	-3.39	0.000711504	0.94	0.9	0.97
chr17_7545096_7610856	TP53	ATM	chr17	7592482	rs17885803	C	T	0.0718333	0.09	0.03	3.38	0.000713518	1.09	1.04	1.15
chr1_45774834_45826142	MUTYH	BER	chr1	45782638	rs115880899:45782638:G:A	G	A	0.00275416	0.55	0.16	3.38	0.000715231	1.74	1.26	2.4
chr18_51775773_51844602	POLI	TLS	chr18	51776220	rs75847883:51776220:G:A	G	A	0.12496	0.07	0.02	3.38	0.000721489	1.08	1.03	1.12
chr14_68266495_69216935	RAD51B	HR/FA	chr14	69131593	rs11629144	G	T	0.219931	0.06	0.02	3.38	0.000732087	1.06	1.02	1.09
chr14_68266495_69216935	RAD51B	HR/FA	chr14	69039588	rs8009944	C	A	0.235653	0.05	0.02	3.38	0.000733051	1.05	1.02	1.09
chr11_94132894_94247074	MRE11A	HR/FA	chr11	94139271	rs192227150:94139271:G:A	G	A	0.00531898	0.4	0.12	3.37	0.000739535	1.5	1.18	1.89
chr18_20493277_20626451	RBBP8	HR/FA	chr18	20614496	rs117946868:20614496:C:T	C	T	0.00423446	-0.52	0.16	-3.37	0.000741394	0.59	0.44	0.8
chr19_7664410_7714451	XAB2	NER	chr19	7698275	rs181742013:7698275:G:T	G	T	0.00258116	-0.62	0.18	-3.37	0.000751143	0.54	0.38	0.77
chr10_99198080_99278551	MMS19	NER	chr10	99278450	rs10882951:99278450:G:C	G	C	0.0878127	0.05	0.02	3.37	0.000752718	1.05	1.02	1.08
chr1_46693366_46764145	RAD54L	HR/FA	chr1	46734147	rs28363231	A	G	0.00465468	0.34	0.1	3.37	0.000755339	1.41	1.15	1.72
chr1_226528391_226615780	PARP1	BER	chr1	226567554	rs2271344:226567554:C:T	C	T	0.00528461	0.43	0.13	3.37	0.00075652	1.54	1.2	1.98
chr14_68266495_69216935	RAD51B	HR/FA	chr14	69037937	rs6573842	T	C	0.215851	0.05	0.02	3.36	0.000767903	1.05	1.02	1.08
chr17_7545096_7610856	TP53	ATM	chr17	7596062	rs181752000:7596062:T:G	T	G	0.0643458	0.09	0.03	3.36	0.000768725	1.1	1.04	1.16
chr19_48598701_48693860	LIG1	Other	chr19	48633215	19:48633215:G:A	G	A	0.00165089	-0.8	0.24	-3.36	0.000771972	0.45	0.28	0.72
chr14_68266495_69216935	RAD51B	HR/FA	chr14	69123405	rs4902627:69123405:G:A	G	A	0.215825	-0.05	0.02	-3.36	0.000772617	0.95	0.92	0.98
chr14_61181459_61456671	MNAT1	Other	chr14	61385204	rs11158310:61385204:G:T	G	T	0.228586	-0.06	0.02	-3.36	0.000780027	0.94	0.91	0.97
chr14_68266495_69216935	RAD51B	HR/FA	chr14	69038916	rs17105872	G	A	0.21354	0.06	0.02	3.36	0.000783114	1.06	1.02	1.09
chr10_14919357_15016431	DCLRE1C	NHEJ	chr10	14939644	rs77293597:14939644:T:G	T	G	0.00140015	-0.72	0.21	-3.36	0.000783262	0.49	0.32	0.74
chr14_68266495_69216935	RAD51B	HR/FA	chr14	69067164	rs6573843:69067164:C:G	C	G	0.153532	-0.06	0.02	-3.36	0.000786412	0.94	0.9	0.97
chr17_78368966_78431886	ENDOV	Other	chr17	78374969	rs35096485:78374969:G:A	G	A	0.247582	-0.08	0.02	-3.36	0.000787298	0.92	0.88	0.97
chr7_2261856_2310781	NUDT1	BER	chr7	2297879	rs190161772:2297879:C:T	C	T	0.00330332	0.61	0.18	3.36	0.000789863	1.84	1.29	2.62
chr2_47902668_48057240	MSH6	MMR	chr2	47921965	2:47921965:C:CA	C	CA	0.0140147	0.32	0.09	3.35	0.000797717	1.37	1.14	1.65
chr14_61181459_61456671	MNAT1	Other	chr14	61192035	rs717174:61192035:G:A	G	A	0.21773	-0.06	0.02	-3.35	0.000802179	0.94	0.91	0.98
chr4_178210989_178304097	NEIL3	BER	chr4	178220290	rs114371090:178220290:C:A	C	A	0.0218607	-0.19	0.06	-3.35	0.000803882	0.83	0.74	0.93
chr1_46693366_46764145	RAD54L	HR/FA	chr1	46751418	1:46751418:T:TAGA	T	TAGA	0.00226362	0.59	0.18	3.35	0.000809223	1.81	1.28	2.55
chr1_46693366_46764145	RAD54L	HR/FA	chr1	46754486	rs4660919:46754486:G:A	G	A	0.227742	0.05	0.02	3.35	0.000809321	1.05	1.02	1.08
chr2_190629106_190762355	PMS1	MMR	chr2	190634120	rs11375753:190634120:C:CA	C	CA	0.479079	-0.26	0.08	-3.35	0.000813234	0.77	0.66	0.9
chr12_54555058_54602778	SMUG1	BER	chr12	54602032	12:54602032:G:A	G	A	0.0109584	-0.27	0.08	-3.35	0.000813622	0.76	0.65	0.89
chr14_68266495_69216935	RAD51B	HR/FA	chr14	68997635	rs10134446	G	A	0.0469835	-0.05	0.01	-3.35	0.00081898	0.96	0.93	0.98
chr12_109505995_109551277	ALKBH2	BER	chr12	109539131	12:109539131:G:A	G	A	0.00146455	-0.9	0.27	-3.34	0.000824992	0.41	0.24	0.69
chr12_56598108_56643638	NABP2	Other	chr12	56634139	12:56634139:C:T	C	T	0.00179639	0.82	0.25	3.34	0.000828058	2.28	1.41	3.7
chr14_61181459_61456671	MNAT1	Other	chr14	61181677	rs11352616:61181677:CG:C	CG	C	0.222985	-0.06	0.02	-3.34	0.000839811	0.94	0.91	0.98
chr16_30185224_30228882	SLX1A	HR/FA	chr16	30194840	rs930392:30194840:A:G	A	G	0.0523501	0.05	0.02	3.34	0.000852538	1.05	1.02	1.09
chr1_2095916_2164159	C1orf86	HR/FA	chr1	2149292	rs2503716:2149292:C:T	C	T	0.387408	0.05	0.01	3.33	0.0008566	1.05	1.02	1.08
chr14_68266495_69216935	RAD51B	HR/FA	chr14	68997296	rs11158749	A	G	0.0472711	-0.05	0.01	-3.33	0.000860906	0.96	0.93	0.98
chr14_68266495_69216935	RAD51B	HR/FA	chr14	69015415	c14_pos68085168	C	T	0.0441715	0.11	0.03	3.33	0.000866648	1.12	1.05	1.19
chr1_155212658_155267501	CLK2	Other	chr1	155214007	rs149732676:155214007:G:A	G	A	0.0233739	0.17	0.05	3.33	0.000867818	1.18	1.07	1.3
chr14_68266495_69216935	RAD51B	HR/FA	chr14	68996976	rs12887124:68996976:T:C	T	C	0.0485113	-0.05	0.01	-3.33	0.000870157	0.96	0.93	0.98
chr16_1803207_1846312	EME2	HR/FA	chr16	1839738	rs150115008:1839738:G:A	G	A	0.00392679	-0.41	0.12	-3.33	0.000871618	0.66	0.52	0.84
chr14_68266495_69216935	RAD51B	HR/FA	chr14	69086035	rs33973826:69086035:C:CA	C	CA	0.256704	0.05	0.02	3.33	0.000874007	1.05	1.02	1.09
chr14_68266495_69216935	RAD51B	HR/FA	chr14	69080291	rs111648111:69080291:T:C	T	C	0.206058	-0.06	0.02	-3.33	0.000874033	0.94	0.91	0.98
chr14_68266495_69216935	RAD51B	HR/FA	chr14	69082938	rs10136390:69082938:T:G	T	G	0.25648	0.05	0.02	3.33	0.000883077	1.05	1.02	1.09
chr14_61181459_61456671	MNAT1	Other	chr14	61210013	rs201295690:61210013:C:CT	C	CT	0.266358	0.06	0.02	3.33	0.000883944	1.06	1.03	1.1
chr1_226528391_226615780	PARP1	BER	chr1	226552068	rs3219142	G	A	0.197435	0.06	0.02	3.32	0.000886524	1.06	1.02	1.09
chr17_8023789_8079678	PER1	Other	chr17	8029081	17:8029081:G:T	G	T	0.00129775	-0.67	0.2	-3.32	0.00088825	0.51	0.35	0.76
chr17_7545096_7610856	TP53	ATM	chr17	7571752	rs78378222:7571752:T:G	T	G	0.0131097	0.21	0.06	3.32	0.000890628	1.24	1.09	1.4
chr14_68266495_69216935	RAD51B	HR/FA	chr14	69123152	rs111424496:69123152:CTG:C	CTG	C	0.217099	0.06	0.02	3.32	0.00089212	1.06	1.02	1.09
chr1_226528391_226615780	PARP1	BER	chr1	226540190	rs68193591:226540190:AGTTGTG:A	AGTTGTG	A	0.184255	0.06	0.02	3.32	0.000892278	1.06	1.02	1.1
chr1_46693366_46764145	RAD54L	HR/FA	chr1	46753027	rs10890387:46753027:G:A	G	A	0.228466	0.05	0.02	3.32	0.000913969	1.05	1.02	1.08
chr11_125475035_125566150	CHEK1	ATM	chr11	125504889	rs188642486:125504889:G:A	G	A	0.00438499	-0.43	0.13	-3.31	0.000923605	0.65	0.5	0.84
chr14_61181459_61456671	MNAT1	Other	chr14	61309620	rs12436792:61309620:G:A	G	A	0.22607	-0.06	0.02	-3.31	0.000924338	0.94	0.91	0.98
chr17_78368966_78431886	ENDOV	Other	chr17	78370074	rs111634655:78370074:A:AATAAC	A	AATAAC	0.285203	-0.08	0.03	-3.31	0.000943211	0.92	0.88	0.97
chr19_7664410_7714451	XAB2	NER	chr19	7665882	rs190020306:7665882:T:C	T	C	0.00307081	-0.59	0.18	-3.31	0.000945827	0.56	0.39	0.79
chr14_68266495_69216935	RAD51B	HR/FA	chr14	69113475	rs10149893:69113475:A:G	A	G	0.234202	0.05	0.02	3.31	0.000946677	1.05	1.02	1.09
chr17_41176311_41297500	BRCA1	HR/FA	chr17	41250221	rs200081820:41250221:AT:A	AT	A	0.0118441	0.23	0.07	3.31	0.000949575	1.26	1.1	1.44
chr3_4324987_4379251	SETMAR	Other	chr3	4334128	rs114679108:4334128:A:C	A	C	0.0242847	-0.21	0.06	-3.3	0.000954881	0.81	0.72	0.92
chr17_78368966_78431886	ENDOV	Other	chr17	78378088	rs9901680:78378088:A:G	A	G	0.286539	-0.08	0.03	-3.3	0.000959029	0.92	0.88	0.97
chr19_13036668_13084456	RAD23A	NER	chr19	13045282	rs144267337:13045282:T:G	T	G	0.0028563	-0.67	0.2	-3.3	0.000967751	0.51	0.34	0.76
chr4_178210989_178304097	NEIL3	BER	chr4	178214978	rs17064567:178214978:T:A	T	A	0.0243928	-0.18	0.05	-3.3	0.00097133	0.84	0.76	0.93
chr17_59738626_59960882	BRIP1	HR/FA	chr17	59887973	rs183242889:59887973:C:T	C	T	0.00372631	-0.55	0.17	-3.29	0.000988251	0.58	0.42	0.8
chr16_13994013_14066202	ERCC4	NER	chr16	14042108	rs16963255:14042108:G:A	G	A	0.013211	0.24	0.07	3.29	0.00100307	1.28	1.1	1.47
chr14_68266495_69216935	RAD51B	HR/FA	chr14	69042091	c14_pos68111844	G	A	0.141441	0.06	0.02	3.29	0.00100492	1.07	1.03	1.11
chr14_68266495_69216935	RAD51B	HR/FA	chr14	69112639	rs141427863:69112639:A:AT	A	AT	0.233789	0.05	0.02	3.28	0.00102273	1.05	1.02	1.09
chr16_30185224_30228882	SLX1A	HR/FA	chr16	30198151	rs1132812:30198151:A:G	A	G	0.0528387	0.05	0.02	3.28	0.00103098	1.05	1.02	1.09
chr17_7545096_7610856	TP53	ATM	chr17	7575564	rs1642793:7575564:T:C	T	C	0.376647	0.07	0.02	3.28	0.00103961	1.07	1.03	1.12
chr11_94132894_94247074	MRE11A	HR/FA	chr11	94185362	rs35238737:94185362:C:CA	C	CA	0.28202	-0.05	0.02	-3.28	0.00104127	0.95	0.92	0.98
chr17_78368966_78431886	ENDOV	Other	chr17	78384745	rs9900214:78384745:A:C	A	C	0.284511	-0.08	0.03	-3.28	0.00105044	0.92	0.88	0.97
chr15_40967326_41044354	RAD51	HR/FA	chr15	41005079	rs200723181:41005079:T:TTC	T	TTC	0.172539	-0.06	0.02	-3.27	0.0010651	0.94	0.91	0.98
chr11_65607532_65655124	MUS81	HR/FA	chr11	65647885	rs145650095:65647885:C:T	C	T	0.0532459	-0.11	0.03	-3.27	0.00106939	0.89	0.84	0.96
chr17_7545096_7610856	TP53	ATM	chr17	7589705	rs191740863:7589705:C:T	C	T	0.00623199	-0.43	0.13	-3.27	0.00107	0.65	0.5	0.84
chr17_78368966_78431886	ENDOV	Other	chr17	78371990	rs4890019:78371990:A:G	A	G	0.286217	-0.08	0.03	-3.27	0.00107075	0.92	0.88	0.97
chr14_68266495_69216935	RAD51B	HR/FA	chr14	68996491	rs9323513:68996491:A:G	A	G	0.0506886	-0.04	0.01	-3.27	0.00107329	0.96	0.93	0.98
chr14_68266495_69216935	RAD51B	HR/FA	chr14	69038141	rs2525506:69038141:T:C	T	C	0.0578553	-0.1	0.03	-3.27	0.0010759	0.91	0.86	0.96
chr11_94132894_94247074	MRE11A	HR/FA	chr11	94153925	rs1257769:94153925:G:A	G	A	0.318731	-0.05	0.01	-3.27	0.00107755	0.95	0.93	0.98
chr17_78368966_78431886	ENDOV	Other	chr17	78372834	rs4890020:78372834:T:A	T	A	0.286771	-0.08	0.03	-3.27	0.00108279	0.92	0.88	0.97
chr9_100417190_100479639	XPA	NER	chr9	100475205	rs139310127:100475205:A:G	A	G	0.00754248	-0.31	0.1	-3.26	0.00109846	0.73	0.6	0.88
chr11_18323841_18408591	GTF2H1	Other	chr11	18356073	11:18356073:TACAC:T	TACAC	T	0.00108719	-0.96	0.3	-3.26	0.00110512	0.38	0.21	0.68
chr15_75619330_75667592	NEIL1	BER	chr15	75635562	rs79858316:75635562:A:C	A	C	0.0281339	-0.16	0.05	-3.26	0.00110753	0.85	0.78	0.94
chr5_133686869_133747683	UBE2B	TLS	chr5	133697393	5:133697393:G:A	G	A	0.002867	0.59	0.18	3.26	0.00110995	1.8	1.26	2.56
chr5_133686869_133747683	UBE2B	TLS	chr5	133742539	5:133742539:C:T	C	T	0.00286513	0.59	0.18	3.26	0.00111054	1.8	1.26	2.56
chr14_68266495_69216935	RAD51B	HR/FA	chr14	69126036	rs12437314:69126036:G:A	G	A	0.279745	0.05	0.02	3.26	0.00111983	1.05	1.02	1.08
chr14_68266495_69216935	RAD51B	HR/FA	chr14	69064520	rs11423187:69064520:T:TA	T	TA	0.250265	-0.06	0.02	-3.26	0.00112097	0.94	0.91	0.98
chr2_68674692_68877856	APLF	BER	chr2	68848836	rs57853428:68848836:GGGAA:G	GGGAA	G	0.377777	-0.06	0.02	-3.26	0.0011216	0.94	0.91	0.98
chr1_226528391_226615780	PARP1	BER	chr1	226607416	rs6665016:226607416:G:A	G	A	0.199284	0.06	0.02	3.26	0.00112184	1.06	1.02	1.09
chr10_99198080_99278551	MMS19	NER	chr10	99274276	rs10786353:99274276:C:T	C	T	0.0871458	0.05	0.02	3.25	0.00113566	1.05	1.02	1.08
chr17_79486910_79539429	C17orf70	HR/FA	chr17	79496295	rs34567655:79496295:T:C	T	C	0.00978214	0.34	0.1	3.25	0.00114166	1.41	1.15	1.73
chr15_40967326_41044354	RAD51	HR/FA	chr15	40989021	rs2619681	T	C	0.338727	0.06	0.02	3.25	0.00114356	1.06	1.02	1.1
chr17_78368966_78431886	ENDOV	Other	chr17	78401588	rs8065290:78401588:G:T	G	T	0.285778	-0.08	0.03	-3.25	0.00115738	0.92	0.88	0.97
chr14_61181459_61456671	MNAT1	Other	chr14	61236650	rs4151172:61236650:T:G	T	G	0.206788	-0.06	0.02	-3.25	0.00116766	0.94	0.91	0.98
chr17_7545096_7610856	TP53	ATM	chr17	7580256	rs34576726:7580256:AT:A	AT	A	0.350417	0.07	0.02	3.25	0.00117193	1.07	1.03	1.12
chr14_61181459_61456671	MNAT1	Other	chr14	61419131	rs4151392:61419131:A:G	A	G	0.218691	-0.06	0.02	-3.25	0.00117436	0.94	0.91	0.98
chr10_99198080_99278551	MMS19	NER	chr10	99269532	rs12219922:99269532:C:T	C	T	0.0865076	0.05	0.02	3.24	0.00117714	1.05	1.02	1.08
chr14_61181459_61456671	MNAT1	Other	chr14	61234484	rs61077085:61234484:AT:A	AT	A	0.205933	-0.06	0.02	-3.24	0.00117886	0.94	0.91	0.98
chr14_68266495_69216935	RAD51B	HR/FA	chr14	69124812	rs12435831:69124812:G:A	G	A	0.27983	0.05	0.02	3.24	0.00117959	1.05	1.02	1.08
chr11_108073558_108259829	ATM	ATM	chr11	108254454	rs111559044:108254454:G:C	G	C	0.050541	0.11	0.03	3.24	0.0011823	1.11	1.04	1.19
chr11_94132894_94247074	MRE11A	HR/FA	chr11	94154187	rs1272743:94154187:G:C	G	C	0.318882	-0.05	0.01	-3.24	0.00118373	0.95	0.93	0.98
chr6_146185942_146305525	SHPRH	TLS	chr6	146281145	rs142517108:146281145:T:C	T	C	0.00254855	0.58	0.18	3.24	0.00118525	1.79	1.26	2.54
chr14_61181459_61456671	MNAT1	Other	chr14	61252953	rs4151190:61252953:G:A	G	A	0.20675	-0.06	0.02	-3.24	0.00118811	0.94	0.91	0.98
chr17_78368966_78431886	ENDOV	Other	chr17	78370510	rs28391226:78370510:G:A	G	A	0.00458662	-0.6	0.18	-3.24	0.001196	0.55	0.38	0.79
chr11_94132894_94247074	MRE11A	HR/FA	chr11	94210967	rs5793683:94210967:AG:A	AG	A	0.401653	-0.05	0.01	-3.24	0.00120337	0.96	0.93	0.98
chr14_68266495_69216935	RAD51B	HR/FA	chr14	69185355	rs149387921:69185355:A:C	A	C	0.00220319	0.54	0.17	3.24	0.00120942	1.72	1.24	2.38
chr6_31687796_31752627	MSH5	MMR	chr6	31715779	6:31715779:CA:C	CA	C	0.257541	-0.05	0.02	-3.24	0.0012112	0.95	0.92	0.98
chr10_99198080_99278551	MMS19	NER	chr10	99278179	rs10882949:99278179:C:T	C	T	0.0876023	0.05	0.02	3.23	0.0012168	1.05	1.02	1.08
chr14_68266495_69216935	RAD51B	HR/FA	chr14	69125795	rs17756782:69125795:G:C	G	C	0.279735	0.05	0.02	3.23	0.0012192	1.05	1.02	1.08
chr1_46693366_46764145	RAD54L	HR/FA	chr1	46734792	rs12125573	C	T	0.224671	0.05	0.02	3.23	0.00122016	1.05	1.02	1.08
chr17_7545096_7610856	TP53	ATM	chr17	7548391	rs36102639:7548391:CA:C	CA	C	0.355415	-0.07	0.02	-3.23	0.00122781	0.94	0.9	0.97
chr10_99198080_99278551	MMS19	NER	chr10	99272669	rs11189249:99272669:G:A	G	A	0.0867819	0.05	0.02	3.23	0.00122918	1.05	1.02	1.08
chr2_47610107_47809450	MSH2	MMR	chr2	47749173	rs72888285:47749173:C:T	C	T	0.0025214	-0.52	0.16	-3.23	0.00125281	0.59	0.43	0.81
chr16_30185224_30228882	SLX1A	HR/FA	chr16	30201728	rs201064502:30201728:T:TTATAA	T	TTATAA	0.0101712	0.05	0.02	3.22	0.00127115	1.05	1.02	1.09
chr8_11607147_11664855	NEIL2	BER	chr8	11652656	rs2103502:11652656:C:T	C	T	0.259022	0.05	0.02	3.22	0.00127917	1.05	1.02	1.09
chr1_2095916_2164159	C1orf86	HR/FA	chr1	2162944	rs590367:2162944:C:T	C	T	0.387843	0.05	0.01	3.22	0.00129638	1.05	1.02	1.08
chr14_61181459_61456671	MNAT1	Other	chr14	61384330	rs6573346:61384330:T:G	T	G	0.21961	-0.06	0.02	-3.22	0.00129835	0.94	0.91	0.98
chr1_46693366_46764145	RAD54L	HR/FA	chr1	46718917	rs10890386	T	C	0.22465	0.05	0.02	3.22	0.00130132	1.05	1.02	1.08
chr1_46693366_46764145	RAD54L	HR/FA	chr1	46710205	rs12044708:46710205:C:T	C	T	0.224878	0.05	0.02	3.21	0.00132932	1.05	1.02	1.08
chr3_129129786_129178878	MBD4	BER	chr3	129137188	rs62266958:129137188:C:T	C	T	0.0789935	0.09	0.03	3.21	0.00134082	1.1	1.04	1.16
chr1_46693366_46764145	RAD54L	HR/FA	chr1	46730853	rs4660917:46730853:T:A	T	A	0.225392	0.05	0.02	3.21	0.00134233	1.05	1.02	1.08
chr10_99198080_99278551	MMS19	NER	chr10	99276086	rs1890969:99276086:G:A	G	A	0.0879717	0.05	0.02	3.21	0.00134866	1.05	1.02	1.08
chr3_8898759_9025186	RAD18	TLS	chr3	8916683	rs17049684:8916683:T:C	T	C	0.0269069	-0.18	0.06	-3.2	0.00135249	0.84	0.75	0.93
chr4_178210989_178304097	NEIL3	BER	chr4	178219610	rs28641933:178219610:T:C	T	C	0.024007	-0.17	0.05	-3.2	0.00136502	0.84	0.76	0.94
chr14_68266495_69216935	RAD51B	HR/FA	chr14	68989808	rs1023529	T	C	0.373961	0.05	0.01	3.2	0.00136643	1.05	1.02	1.08
chr14_61181459_61456671	MNAT1	Other	chr14	61181690	rs11449594:61181690:T:TA	T	TA	0.0124018	-0.06	0.02	-3.2	0.00137567	0.94	0.91	0.98
chr1_46693366_46764145	RAD54L	HR/FA	chr1	46718905	rs10789488:46718905:G:A	G	A	0.225397	0.05	0.02	3.2	0.00138179	1.05	1.02	1.08
chr6_30855960_30901883	GTF2H4	Other	chr6	30901872	rs3131786:30901872:C:G	C	G	0.344114	-0.05	0.02	-3.2	0.00139797	0.95	0.92	0.98
chr3_133299416_133400737	TOPBP1	ATM	chr3	133324680	rs182089178:133324680:T:C	T	C	0.00431313	-0.36	0.11	-3.2	0.001398	0.7	0.56	0.87
chr1_46693366_46764145	RAD54L	HR/FA	chr1	46757292	rs6673740:46757292:C:T	C	T	0.22389	0.05	0.02	3.19	0.00140707	1.05	1.02	1.08
chr17_7545096_7610856	TP53	ATM	chr17	7548028	rs2543554:7548028:C:T	C	T	0.370771	-0.07	0.02	-3.19	0.00141622	0.94	0.9	0.98
chr17_7545096_7610856	TP53	ATM	chr17	7548053	rs1641529:7548053:T:A	T	A	0.370772	-0.07	0.02	-3.19	0.00141747	0.94	0.9	0.98
chr17_7545096_7610856	TP53	ATM	chr17	7548052	rs1641530:7548052:T:C	T	C	0.370771	-0.07	0.02	-3.19	0.0014175	0.94	0.9	0.98
chr14_68266495_69216935	RAD51B	HR/FA	chr14	69121847	rs71446355:69121847:AGT:A	AGT	A	0.297165	0.05	0.02	3.19	0.00142482	1.05	1.02	1.08
chr16_1803207_1846312	EME2	HR/FA	chr16	1812310	rs151228478:1812310:C:A	C	A	0.0157596	-0.21	0.07	-3.19	0.0014368	0.81	0.71	0.92
chr11_94132894_94247074	MRE11A	HR/FA	chr11	94217656	rs659349	T	C	0.4019	-0.04	0.01	-3.19	0.00143706	0.96	0.93	0.98
chr8_48665668_48892743	PRKDC	NHEJ	chr8	48777800	rs187082769:48777800:A:C	A	C	0.00377154	0.49	0.15	3.19	0.00144167	1.64	1.21	2.22
chr16_2069815_2117867	NTHL1	BER	chr16	2084410	rs372563361:2084410:C:T	C	T	0.0338986	-0.15	0.05	-3.19	0.00144354	0.86	0.79	0.95
chr16_2069815_2117867	NTHL1	BER	chr16	2084411	rs375187434:2084411:C:T	C	T	0.0338987	-0.15	0.05	-3.19	0.00144378	0.86	0.79	0.95
chr15_40967326_41044354	RAD51	HR/FA	chr15	40969222	rs7176221:40969222:C:G	C	G	0.342349	0.06	0.02	3.19	0.00144578	1.06	1.02	1.1
chr17_7545096_7610856	TP53	ATM	chr17	7573229	rs6503048	C	T	0.0780644	0.08	0.03	3.18	0.00145238	1.08	1.03	1.14
chr14_61181459_61456671	MNAT1	Other	chr14	61376934	rs143927741:61376934:G:A	G	A	0.221914	-0.06	0.02	-3.18	0.00146134	0.94	0.91	0.98
chr14_68266495_69216935	RAD51B	HR/FA	chr14	69064954	rs35551157:69064954:C:CTCAT	C	CTCAT	0.1611	-0.06	0.02	-3.18	0.00147538	0.94	0.91	0.98
chr22_29063730_29158410	CHEK2	ATM	chr22	29121087	rs17879961	A	G	0.00763708	0.25	0.08	3.18	0.00147963	1.28	1.1	1.5
chr1_241991481_242073241	EXO1	Other	chr1	242068147	rs146103964:242068147:A:C	A	C	0.00349797	0.49	0.15	3.18	0.00148126	1.62	1.2	2.19
chr14_61181459_61456671	MNAT1	Other	chr14	61291708	rs150325078:61291708:TAAAACAATA:T	TAAAACAATA	T	0.207392	-0.06	0.02	-3.18	0.00148562	0.94	0.91	0.98
chr10_14919357_15016431	DCLRE1C	NHEJ	chr10	14949655	rs41300682:14949655:A:G	A	G	0.0014225	-0.67	0.21	-3.17	0.00149909	0.51	0.34	0.77
chr14_61181459_61456671	MNAT1	Other	chr14	61241836	rs4151183:61241836:G:A	G	A	0.265464	0.06	0.02	3.17	0.0015155	1.06	1.02	1.1
chr3_14166646_14240283	XPC	NER	chr3	14212047	rs41545713:14212047:G:A	G	A	0.0064027	0.39	0.12	3.17	0.00152697	1.48	1.16	1.89
chr11_47216492_47280767	DDB2	NER	chr11	47229316	rs11039130:47229316:C:T	C	T	0.272156	0.05	0.02	3.17	0.00153445	1.05	1.02	1.09
chr14_61181459_61456671	MNAT1	Other	chr14	61241247	rs4151178:61241247:C:T	C	T	0.20367	-0.06	0.02	-3.17	0.00153501	0.94	0.91	0.98
chr14_61181459_61456671	MNAT1	Other	chr14	61243658	rs56232128:61243658:CG:C	CG	C	0.20367	-0.06	0.02	-3.17	0.00153542	0.94	0.91	0.98
chr14_68266495_69216935	RAD51B	HR/FA	chr14	69027523	rs34882439	G	A	0.270248	-0.05	0.02	-3.17	0.00153776	0.95	0.92	0.98
chr15_40967326_41044354	RAD51	HR/FA	chr15	41000508	rs11638204:41000508:C:T	C	T	0.159616	-0.06	0.02	-3.16	0.00155217	0.94	0.91	0.98
chr16_1803207_1846312	EME2	HR/FA	chr16	1811576	rs181327944:1811576:A:G	A	G	0.00399408	-0.38	0.12	-3.16	0.00157017	0.68	0.54	0.87
chr17_78368966_78431886	ENDOV	Other	chr17	78375237	rs35627722:78375237:A:G	A	G	0.245575	-0.07	0.02	-3.16	0.00157856	0.93	0.89	0.97
chr2_239132678_239218743	PER2	Other	chr2	239174816	rs10181746:239174816:C:T	C	T	0.373061	0.05	0.02	3.16	0.00160254	1.05	1.02	1.09
chr16_1803207_1846312	EME2	HR/FA	chr16	1822642	rs11552434:1822642:C:G	C	G	0.0163261	-0.2	0.06	-3.15	0.00161744	0.82	0.72	0.93
chr15_40967326_41044354	RAD51	HR/FA	chr15	41005949	rs8025008:41005949:C:T	C	T	0.161597	-0.06	0.02	-3.15	0.00162051	0.94	0.91	0.98
chr3_148727913_148824341	HLTF	TLS	chr3	148735759	rs73162990:148735759:G:T	G	T	0.0232735	0.19	0.06	3.15	0.00162414	1.21	1.08	1.36
chr2_99996937_100126497	REV1	TLS	chr2	100097183	rs150340327:100097183:C:T	C	T	0.00672848	-0.3	0.1	-3.15	0.00162485	0.74	0.61	0.89
chr14_68266495_69216935	RAD51B	HR/FA	chr14	69004805	rs7140266	T	C	0.0501683	-0.04	0.01	-3.15	0.00163652	0.96	0.93	0.98
chr16_23594490_23672631	PALB2	HR/FA	chr16	23659408	rs375864134:23659408:A:G	A	G	0.00108454	0.92	0.29	3.15	0.00164127	2.51	1.42	4.45
chr16_23594490_23672631	PALB2	HR/FA	chr16	23666286	rs180746706:23666286:T:C	T	C	0.00898134	-0.28	0.09	-3.15	0.00164815	0.75	0.63	0.9
chr10_50643413_50767072	ERCC6	NER	chr10	50663085	rs200880466:50663085:C:CA	C	CA	0.00552172	0.39	0.12	3.15	0.00166018	1.47	1.16	1.88
chr17_7545096_7610856	TP53	ATM	chr17	7574936	rs858528:7574936:C:T	C	T	0.125898	-0.07	0.02	-3.14	0.0016655	0.94	0.9	0.98
chr8_11607147_11664855	NEIL2	BER	chr8	11651693	rs2645443:11651693:G:A	G	A	0.248937	0.05	0.02	3.14	0.00167599	1.05	1.02	1.08
chr17_79486910_79539429	C17orf70	HR/FA	chr17	79537188	rs147625599:79537188:G:C	G	C	0.00681723	-0.41	0.13	-3.14	0.00167756	0.67	0.52	0.86
chr19_44027191_44100158	XRCC1	BER	chr19	44089398	rs182857417:44089398:T:G	T	G	0.0104947	0.26	0.08	3.14	0.00167866	1.29	1.1	1.51
chr17_79486910_79539429	C17orf70	HR/FA	chr17	79501670	rs141173857:79501670:G:A	G	A	0.00890182	0.31	0.1	3.14	0.00168471	1.37	1.13	1.67
chr11_108073558_108259829	ATM	ATM	chr11	108205565	rs4988135	T	C	0.0155937	0.17	0.06	3.14	0.00170293	1.19	1.07	1.33
chr6_31687796_31752627	MSH5	MMR	chr6	31742067	rs707929:31742067:A:G	A	G	0.339438	-0.05	0.01	-3.14	0.00170603	0.96	0.93	0.98
chr6_31687796_31752627	MSH5	MMR	chr6	31700657	rs2736194:31700657:G:T	G	T	0.0656655	-0.09	0.03	-3.14	0.00170917	0.92	0.87	0.97
chr3_129129786_129178878	MBD4	BER	chr3	129142378	rs62266959:129142378:G:A	G	A	0.0783908	0.09	0.03	3.14	0.00171005	1.09	1.03	1.16
chr14_68266495_69216935	RAD51B	HR/FA	chr14	69106121	rs4516148:69106121:G:C	G	C	0.229182	0.05	0.02	3.14	0.00171254	1.05	1.02	1.09
chr10_115574487_115634142	DCLRE1A	XLR	chr10	115611877	rs11196531:115611877:C:T	C	T	0.150125	0.07	0.02	3.14	0.00171512	1.07	1.03	1.12
chr12_124098375_124167153	GTF2H3	Other	chr12	124148149	12:124148149:A:AT	A	AT	0.326012	-0.06	0.02	-3.13	0.00173248	0.94	0.91	0.98
chr14_61181459_61456671	MNAT1	Other	chr14	61229411	rs4902002:61229411:G:A	G	A	0.234131	-0.06	0.02	-3.13	0.0017376	0.94	0.91	0.98
chr2_68674692_68877856	APLF	BER	chr2	68753113	2:68753113:C:T	C	T	0.00366455	0.52	0.16	3.13	0.00175094	1.67	1.21	2.31
chr15_75619330_75667592	NEIL1	BER	chr15	75638873	rs149670556:75638873:C:T	C	T	0.0276813	-0.15	0.05	-3.13	0.00175133	0.86	0.78	0.94
chr2_68674692_68877856	APLF	BER	chr2	68753120	2:68753120:C:T	C	T	0.00366528	0.51	0.16	3.13	0.0017617	1.67	1.21	2.31
chr6_30647583_30705666	MDC1	ATM	chr6	30665502	rs190484146:30665502:C:T	C	T	0.00445536	-0.34	0.11	-3.13	0.00176242	0.71	0.58	0.88
chr8_48665668_48892743	PRKDC	NHEJ	chr8	48754601	rs140921452:48754601:C:G	C	G	0.00375361	0.48	0.15	3.13	0.00177278	1.62	1.2	2.2
chr8_48665668_48892743	PRKDC	NHEJ	chr8	48751291	rs189924491:48751291:C:T	C	T	0.00375357	0.48	0.15	3.13	0.00177466	1.62	1.2	2.2
chr14_68266495_69216935	RAD51B	HR/FA	chr14	68813307	rs138998083:68813307:C:T	C	T	0.00651753	0.29	0.09	3.13	0.0017768	1.33	1.11	1.6
chr17_79486910_79539429	C17orf70	HR/FA	chr17	79494936	rs74006325:79494936:C:G	C	G	0.0432612	0.13	0.04	3.12	0.00177987	1.14	1.05	1.24
chr3_148727913_148824341	HLTF	TLS	chr3	148790413	rs73164928:148790413:G:A	G	A	0.0236302	0.19	0.06	3.12	0.00178438	1.21	1.07	1.36
chr14_68266495_69216935	RAD51B	HR/FA	chr14	69187902	rs140473492:69187902:T:C	T	C	0.00242829	0.49	0.16	3.12	0.00178945	1.64	1.2	2.23
chr2_99996937_100126497	REV1	TLS	chr2	100023607	rs117849402:100023607:G:A	G	A	0.0150114	-0.18	0.06	-3.12	0.00179205	0.84	0.75	0.94
chr14_68266495_69216935	RAD51B	HR/FA	chr14	69066559	rs17105940:69066559:C:G	C	G	0.154271	-0.06	0.02	-3.12	0.00180375	0.94	0.91	0.98
chr2_239132678_239218743	PER2	Other	chr2	239190974	rs184255856:239190974:G:A	G	A	0.006363	0.32	0.1	3.12	0.00181161	1.38	1.13	1.69
chr22_29063730_29158410	CHEK2	ATM	chr22	29074652	rs138563917:29074652:A:C	A	C	0.035538	-0.13	0.04	-3.12	0.00182493	0.88	0.81	0.95
chr7_5992869_6068756	PMS2	MMR	chr7	6046990	rs113279793:6046990:G:A	G	A	0.112065	-0.07	0.02	-3.12	0.00183039	0.93	0.9	0.98
chr10_50643413_50767072	ERCC6	NER	chr10	50664181	rs35471849:50664181:T:G	T	G	0.00680754	0.34	0.11	3.11	0.00184122	1.4	1.13	1.73
chr17_73602924_73683269	RECQL5	RECQ	chr17	73664089	rs182143621:73664089:G:A	G	A	0.00244741	-0.66	0.21	-3.11	0.00184477	0.52	0.34	0.78
chr14_68266495_69216935	RAD51B	HR/FA	chr14	69106333	rs8009398:69106333:C:G	C	G	0.229411	0.05	0.02	3.11	0.00184682	1.05	1.02	1.09
chr17_7545096_7610856	TP53	ATM	chr17	7578115	rs1625895:7578115:T:C	T	C	0.375269	0.06	0.02	3.11	0.00184691	1.07	1.02	1.11
chr14_68266495_69216935	RAD51B	HR/FA	chr14	69171790	rs72625663:69171790:G:A	G	A	0.216915	0.05	0.02	3.11	0.00186184	1.05	1.02	1.09
chr10_131245447_131586271	MGMT	BER	chr10	131483202	rs118005620:131483202:T:G	T	G	0.00515568	-0.43	0.14	-3.11	0.00187048	0.65	0.5	0.85
chr14_68266495_69216935	RAD51B	HR/FA	chr14	69108789	rs10151145:69108789:A:G	A	G	0.229597	0.05	0.02	3.11	0.00187102	1.05	1.02	1.09
chr17_79486910_79539429	C17orf70	HR/FA	chr17	79496811	rs60324496:79496811:T:C	T	C	0.00957598	0.33	0.11	3.11	0.00188955	1.39	1.13	1.71
chr6_31687796_31752627	MSH5	MMR	chr6	31713566	rs707914:31713566:A:G	A	G	0.065708	-0.09	0.03	-3.1	0.0019191	0.92	0.87	0.97
chr15_40967326_41044354	RAD51	HR/FA	chr15	41029667	rs2304580	T	C	0.162083	-0.06	0.02	-3.1	0.00192767	0.94	0.91	0.98
chr8_11607147_11664855	NEIL2	BER	chr8	11613772	rs17153767:11613772:A:G	A	G	0.021137	-0.15	0.05	-3.1	0.00193085	0.86	0.78	0.95
chr7_75117074_75177453	PMS2P3	MMR	chr7	75156233	rs188061886:75156233:T:C	T	C	0.00730004	0.33	0.11	3.1	0.00194576	1.39	1.13	1.71
chr1_46693366_46764145	RAD54L	HR/FA	chr1	46701282	rs12129542:46701282:G:A	G	A	0.241114	0.05	0.02	3.1	0.00194713	1.05	1.02	1.08
chr17_7545096_7610856	TP53	ATM	chr17	7554536	rs1050528:7554536:T:G	T	G	0.306126	-0.05	0.02	-3.1	0.00195068	0.95	0.93	0.98
chr3_148727913_148824341	HLTF	TLS	chr3	148758842	rs116380751:148758842:T:C	T	C	0.00986639	0.3	0.1	3.1	0.00195271	1.35	1.12	1.63
chr14_61181459_61456671	MNAT1	Other	chr14	61322653	rs2093250:61322653:A:T	A	T	0.203923	-0.06	0.02	-3.1	0.00196571	0.95	0.91	0.98
chr6_35400137_35454880	FANCE	HR/FA	chr6	35407978	rs141548484:35407978:C:G	C	G	0.0193098	-0.19	0.06	-3.09	0.00197124	0.83	0.73	0.93
chr8_11607147_11664855	NEIL2	BER	chr8	11646512	rs2645450:11646512:T:C	T	C	0.250475	0.05	0.02	3.09	0.00197567	1.05	1.02	1.08
chr14_61181459_61456671	MNAT1	Other	chr14	61401168	rs146385824:61401168:G:A	G	A	0.00315614	-0.57	0.18	-3.09	0.00198737	0.57	0.39	0.81
chr15_40967326_41044354	RAD51	HR/FA	chr15	41015751	rs4924500	A	G	0.161795	-0.06	0.02	-3.09	0.00201209	0.94	0.91	0.98
chr10_99198080_99278551	MMS19	NER	chr10	99201796	rs182831512:99201796:T:C	T	C	0.00284222	0.52	0.17	3.09	0.00201307	1.69	1.21	2.35
chr6_31687796_31752627	MSH5	MMR	chr6	31717696	rs1150793:31717696:A:G	A	G	0.0657088	-0.09	0.03	-3.09	0.002017	0.92	0.87	0.97
chr8_11607147_11664855	NEIL2	BER	chr8	11657033	rs2645437:11657033:C:G	C	G	0.260607	0.05	0.02	3.09	0.00201949	1.05	1.02	1.08
chr17_7545096_7610856	TP53	ATM	chr17	7546524	rs35579008:7546524:CT:C	CT	C	0.30302	-0.05	0.02	-3.09	0.00202089	0.95	0.93	0.98
chr17_7545096_7610856	TP53	ATM	chr17	7546716	rs34547522:7546716:C:T	C	T	0.303038	-0.05	0.02	-3.09	0.00202598	0.95	0.93	0.98
chr15_40967326_41044354	RAD51	HR/FA	chr15	40998342	rs45457497:40998342:T:G	T	G	0.16483	-0.06	0.02	-3.09	0.00202951	0.94	0.91	0.98
chr17_7545096_7610856	TP53	ATM	chr17	7551072	rs1642813:7551072:A:G	A	G	0.370549	-0.06	0.02	-3.09	0.00202964	0.94	0.9	0.98
chr17_7545096_7610856	TP53	ATM	chr17	7551690	rs1641518:7551690:A:G	A	G	0.370562	-0.06	0.02	-3.08	0.00204124	0.94	0.9	0.98
chr15_40967326_41044354	RAD51	HR/FA	chr15	41021280	rs4417527:41021280:C:G	C	G	0.161805	-0.06	0.02	-3.08	0.00204224	0.94	0.91	0.98
chr19_44027191_44100158	XRCC1	BER	chr19	44072836	rs181278260:44072836:C:T	C	T	0.010288	0.25	0.08	3.08	0.00204523	1.29	1.1	1.51
chr6_31687796_31752627	MSH5	MMR	chr6	31688200	rs376510:31688200:C:T	C	T	0.0656492	-0.09	0.03	-3.08	0.00204802	0.92	0.87	0.97
chr8_30871316_31051285	WRN	RECQ	chr8	30924117	8:30924117:T:A	T	A	0.00236004	-0.46	0.15	-3.08	0.00205747	0.63	0.47	0.84
chr17_38524767_38594202	TOP2A	ATM	chr17	38551371	rs140144680:38551371:C:T	C	T	0.0235207	0.15	0.05	3.08	0.00206682	1.16	1.05	1.27
chr2_47610107_47809450	MSH2	MMR	chr2	47737833	rs72323268:47737833:ACTTAT:A	ACTTAT	A	0.0136707	-0.23	0.08	-3.08	0.00206736	0.79	0.68	0.92
chr6_31687796_31752627	MSH5	MMR	chr6	31725613	rs5875332:31725613:A:AT	A	AT	0.0656925	-0.09	0.03	-3.08	0.00207229	0.92	0.87	0.97
chr10_131245447_131586271	MGMT	BER	chr10	131521374	rs80004413:131521374:G:C	G	C	0.0151358	-0.25	0.08	-3.08	0.0020771	0.78	0.66	0.91
chr14_20791740_20846064	PARP2	BER	chr14	20839933	rs56079164:20839933:G:A	G	A	0.0159126	0.24	0.08	3.08	0.00209712	1.27	1.09	1.48
chr12_1001242_1119219	RAD52	HR/FA	chr12	1024078	12:1024078:C:G	C	G	0.00225262	0.68	0.22	3.08	0.0020974	1.97	1.28	3.04
chr8_11607147_11664855	NEIL2	BER	chr8	11646788	rs2645449:11646788:A:G	A	G	0.248488	0.05	0.02	3.08	0.00209756	1.05	1.02	1.08
chr7_5992869_6068756	PMS2	MMR	chr7	6047576	rs111277664:6047576:C:T	C	T	0.112208	-0.07	0.02	-3.08	0.00210377	0.94	0.9	0.98
chr8_11607147_11664855	NEIL2	BER	chr8	11647223	rs2257144:11647223:G:C	G	C	0.250613	0.05	0.02	3.07	0.00210909	1.05	1.02	1.08
chr7_75117074_75177453	PMS2P3	MMR	chr7	75147738	7:75147738:C:T	C	T	0.00700078	0.33	0.11	3.07	0.00211699	1.39	1.13	1.71
chr14_61181459_61456671	MNAT1	Other	chr14	61322571	rs2093251:61322571:C:T	C	T	0.203753	-0.06	0.02	-3.07	0.00212624	0.95	0.91	0.98
chr2_47610107_47809450	MSH2	MMR	chr2	47776602	rs139713402:47776602:G:C	G	C	0.004456	0.42	0.14	3.07	0.00213231	1.52	1.16	1.99
chr6_31687796_31752627	MSH5	MMR	chr6	31733650	rs707936	G	A	0.0656768	-0.08	0.03	-3.07	0.00213893	0.92	0.87	0.97
chr1_46693366_46764145	RAD54L	HR/FA	chr1	46701286	rs12126942:46701286:T:C	T	C	0.241131	0.05	0.02	3.07	0.0021441	1.05	1.02	1.08
chr14_68266495_69216935	RAD51B	HR/FA	chr14	69134530	rs11623966:69134530:A:C	A	C	0.222344	0.05	0.02	3.07	0.00214552	1.05	1.02	1.09
chr17_7545096_7610856	TP53	ATM	chr17	7548647	rs62059859:7548647:T:C	T	C	0.303284	-0.05	0.02	-3.07	0.00215688	0.95	0.93	0.98
chr17_7545096_7610856	TP53	ATM	chr17	7548868	rs12325768:7548868:G:A	G	A	0.303283	-0.05	0.02	-3.07	0.00215986	0.95	0.93	0.98
chr14_61181459_61456671	MNAT1	Other	chr14	61404489	rs201896752:61404489:T:G	T	G	0.264847	0.06	0.02	3.07	0.00216204	1.06	1.02	1.1
chr6_31687796_31752627	MSH5	MMR	chr6	31710968	rs707915	T	A	0.065304	-0.09	0.03	-3.07	0.00217028	0.92	0.87	0.97
chr4_1321053_1401732	UVSSA	NER	chr4	1363911	4:1363911:A:C	A	C	0.00119084	-1.01	0.33	-3.07	0.0021731	0.37	0.19	0.7
chr4_1321053_1401732	UVSSA	NER	chr4	1363913	4:1363913:A:T	A	T	0.00119084	-1.01	0.33	-3.07	0.0021731	0.37	0.19	0.7
chr4_1321053_1401732	UVSSA	NER	chr4	1363908	rs202164768:1363908:TTA:T	TTA	T	0.00119083	-1.01	0.33	-3.07	0.00217371	0.37	0.19	0.7
chr17_7545096_7610856	TP53	ATM	chr17	7553383	rs12936842:7553383:A:T	A	T	0.305858	-0.05	0.02	-3.06	0.00217951	0.95	0.93	0.98
chr14_68266495_69216935	RAD51B	HR/FA	chr14	69097416	rs17106069	G	A	0.225949	0.05	0.02	3.06	0.00218123	1.05	1.02	1.09
chr8_11607147_11664855	NEIL2	BER	chr8	11647014	rs1883017:11647014:G:A	G	A	0.250623	0.05	0.02	3.06	0.00218183	1.05	1.02	1.08
chr6_31687796_31752627	MSH5	MMR	chr6	31734890	rs707935:31734890:T:A	T	A	0.0656738	-0.08	0.03	-3.06	0.00218315	0.92	0.87	0.97
chr17_7545096_7610856	TP53	ATM	chr17	7547160	rs7342954:7547160:T:C	T	C	0.348719	-0.05	0.02	-3.06	0.00218409	0.95	0.93	0.98
chr11_108073558_108259829	ATM	ATM	chr11	108138003	rs1800056	T	C	0.0153913	0.17	0.06	3.06	0.002189	1.19	1.06	1.32
chr14_61181459_61456671	MNAT1	Other	chr14	61333363	rs2025967:61333363:C:T	C	T	0.20378	-0.06	0.02	-3.06	0.00219121	0.95	0.91	0.98
chr17_7545096_7610856	TP53	ATM	chr17	7552909	rs1641514:7552909:T:C	T	C	0.370515	-0.06	0.02	-3.06	0.00219448	0.94	0.9	0.98
chr17_7545096_7610856	TP53	ATM	chr17	7546916	rs1642810:7546916:C:T	C	T	0.371275	-0.06	0.02	-3.06	0.00219568	0.94	0.9	0.98
chr14_68266495_69216935	RAD51B	HR/FA	chr14	69172166	rs10047918	G	A	0.213796	0.05	0.02	3.06	0.00220039	1.05	1.02	1.09
chr17_7545096_7610856	TP53	ATM	chr17	7551948	rs1641516:7551948:T:C	T	C	0.366517	-0.06	0.02	-3.06	0.00220103	0.94	0.9	0.98
chr17_7545096_7610856	TP53	ATM	chr17	7545155	rs1641541:7545155:C:T	C	T	0.370125	-0.06	0.02	-3.06	0.00220374	0.94	0.9	0.98
chr17_7545096_7610856	TP53	ATM	chr17	7545187	rs1641540:7545187:C:T	C	T	0.370125	-0.06	0.02	-3.06	0.00220432	0.94	0.9	0.98
chr17_7545096_7610856	TP53	ATM	chr17	7545251	rs1642807:7545251:C:T	C	T	0.370124	-0.06	0.02	-3.06	0.00220538	0.94	0.9	0.98
chr17_7545096_7610856	TP53	ATM	chr17	7545464	rs1642808:7545464:G:C	G	C	0.370122	-0.06	0.02	-3.06	0.00220796	0.94	0.9	0.98
chr17_7545096_7610856	TP53	ATM	chr17	7545496	rs1642809:7545496:T:C	T	C	0.370122	-0.06	0.02	-3.06	0.00220839	0.94	0.9	0.98
chr17_7545096_7610856	TP53	ATM	chr17	7545588	rs1641538:7545588:C:T	C	T	0.370122	-0.06	0.02	-3.06	0.00221002	0.94	0.9	0.98
chr14_61181459_61456671	MNAT1	Other	chr14	61404397	rs149634777:61404397:G:C	G	C	0.264714	0.06	0.02	3.06	0.00221035	1.06	1.02	1.1
chr17_7545096_7610856	TP53	ATM	chr17	7545721	rs1641537:7545721:T:C	T	C	0.370119	-0.06	0.02	-3.06	0.00221207	0.94	0.9	0.98
chr17_7545096_7610856	TP53	ATM	chr17	7546133	rs1641535	T	C	0.370116	-0.06	0.02	-3.06	0.0022147	0.94	0.9	0.98
chr17_7545096_7610856	TP53	ATM	chr17	7546152	rs56370083:7546152:G:GT	G	GT	0.370116	-0.06	0.02	-3.06	0.00221609	0.94	0.9	0.98
chr6_31687796_31752627	MSH5	MMR	chr6	31742590	rs707928	A	G	0.3414	-0.04	0.01	-3.06	0.00222541	0.96	0.93	0.98
chr3_133299416_133400737	TOPBP1	ATM	chr3	133383475	rs181156882:133383475:C:T	C	T	0.00435964	-0.35	0.11	-3.05	0.00225873	0.71	0.57	0.88
chr1_155212658_155267501	CLK2	Other	chr1	155229310	rs116334187:155229310:G:A	G	A	0.0254332	0.15	0.05	3.05	0.00227352	1.16	1.06	1.28
chr11_94132894_94247074	MRE11A	HR/FA	chr11	94188387	rs569143:94188387:G:C	G	C	0.41029	-0.04	0.01	-3.05	0.00227505	0.96	0.93	0.98
chr14_68266495_69216935	RAD51B	HR/FA	chr14	69063075	rs17829281	C	T	0.15043	-0.06	0.02	-3.05	0.0022893	0.94	0.91	0.98
chr11_67139422_67185881	RAD9A	ATM	chr11	67148241	rs377620297:67148241:C:T	C	T	0.00212936	-0.77	0.25	-3.05	0.00228961	0.46	0.28	0.76
chr17_7545096_7610856	TP53	ATM	chr17	7546308	rs1641534:7546308:C:T	C	T	0.370127	-0.06	0.02	-3.05	0.00229084	0.94	0.9	0.98
chr17_7545096_7610856	TP53	ATM	chr17	7546328	rs1641533:7546328:A:C	A	C	0.370127	-0.06	0.02	-3.05	0.00229248	0.94	0.9	0.98
chr14_68266495_69216935	RAD51B	HR/FA	chr14	69073972	rs17834947	C	T	0.465489	0.04	0.01	3.05	0.00230154	1.04	1.02	1.07
chr15_40967326_41044354	RAD51	HR/FA	chr15	40994584	rs34285050:40994584:A:G	A	G	0.16359	-0.06	0.02	-3.05	0.00230297	0.94	0.91	0.98
chr17_7545096_7610856	TP53	ATM	chr17	7545984	rs1641536:7545984:T:C	T	C	0.370101	-0.06	0.02	-3.05	0.00230321	0.94	0.9	0.98
chr14_61181459_61456671	MNAT1	Other	chr14	61329818	rs8013545:61329818:T:A	T	A	0.2246	-0.06	0.02	-3.05	0.00231741	0.95	0.91	0.98
chr17_7545096_7610856	TP53	ATM	chr17	7546651	rs1641532:7546651:A:G	A	G	0.370129	-0.06	0.02	-3.05	0.00231781	0.94	0.9	0.98
chr17_7545096_7610856	TP53	ATM	chr17	7546791	rs1641531:7546791:C:G	C	G	0.370129	-0.06	0.02	-3.04	0.00232918	0.94	0.9	0.98
chr16_107017_155841	MPG	BER	chr16	126376	16:126376:G:C	G	C	0.00233624	-0.56	0.18	-3.04	0.00233479	0.57	0.4	0.82
chr17_7545096_7610856	TP53	ATM	chr17	7578645	rs2909430	C	T	0.375421	0.06	0.02	3.04	0.00235134	1.06	1.02	1.11
chr17_7545096_7610856	TP53	ATM	chr17	7547072	rs6503047:7547072:T:C	T	C	0.370131	-0.06	0.02	-3.04	0.00235203	0.94	0.9	0.98
chr17_79486910_79539429	C17orf70	HR/FA	chr17	79497255	rs78333089:79497255:G:C	G	C	0.00956146	0.32	0.11	3.04	0.00236183	1.38	1.12	1.7
chr6_24630204_24687261	TDP2	Other	chr6	24651604	rs9379679	C	T	0.0308785	0.12	0.04	3.04	0.00237101	1.13	1.04	1.22
chr8_11607147_11664855	NEIL2	BER	chr8	11648726	rs2645448:11648726:G:C	G	C	0.249661	0.05	0.02	3.04	0.00237154	1.05	1.02	1.08
chr17_7545096_7610856	TP53	ATM	chr17	7551950	rs1641515:7551950:C:A	C	A	0.367062	-0.06	0.02	-3.04	0.00237806	0.94	0.9	0.98
chr17_7545096_7610856	TP53	ATM	chr17	7547366	rs12944192:7547366:G:A	G	A	0.370132	-0.06	0.02	-3.04	0.00237958	0.94	0.9	0.98
chr17_7545096_7610856	TP53	ATM	chr17	7547388	rs12944213:7547388:G:T	G	T	0.370133	-0.06	0.02	-3.04	0.0023824	0.94	0.9	0.98
chr17_8023789_8079678	PER1	Other	chr17	8069239	rs139067265:8069239:A:G	A	G	0.0538059	-0.09	0.03	-3.04	0.00238556	0.91	0.86	0.97
chr14_61181459_61456671	MNAT1	Other	chr14	61424802	rs2149305:61424802:G:A	G	A	0.205413	-0.05	0.02	-3.04	0.00239277	0.95	0.91	0.98
chr6_31687796_31752627	MSH5	MMR	chr6	31702710	rs400547:31702710:C:T	C	T	0.0653465	-0.08	0.03	-3.03	0.00240663	0.92	0.87	0.97
chr6_31687796_31752627	MSH5	MMR	chr6	31704934	rs378538:31704934:C:T	C	T	0.0653518	-0.08	0.03	-3.03	0.00241082	0.92	0.87	0.97
chr3_196175653_196250639	RNF168	Other	chr3	196185414	rs7617289:196185414:T:C	T	C	0.2481	0.05	0.02	3.03	0.00241848	1.05	1.02	1.09
chr14_61181459_61456671	MNAT1	Other	chr14	61236039	rs4151169:61236039:A:ATACC	A	ATACC	0.284101	0.06	0.02	3.03	0.00242017	1.06	1.02	1.09
chr14_61181459_61456671	MNAT1	Other	chr14	61236008	rs4151168:61236008:T:C	T	C	0.284144	0.06	0.02	3.03	0.00242066	1.06	1.02	1.09
chr17_7545096_7610856	TP53	ATM	chr17	7547868	rs2541011:7547868:G:A	G	A	0.370134	-0.06	0.02	-3.03	0.00242313	0.94	0.9	0.98
chr14_61181459_61456671	MNAT1	Other	chr14	61405374	rs78057669:61405374:G:A	G	A	0.267455	0.06	0.02	3.03	0.00242571	1.06	1.02	1.1
chr17_7545096_7610856	TP53	ATM	chr17	7551320	rs2541010:7551320:T:C	T	C	0.370154	-0.06	0.02	-3.03	0.00242798	0.94	0.9	0.98
chr4_2053644_2263848	POLN	XLR	chr4	2070260	rs138679678:2070260:G:A	G	A	0.0146741	0.21	0.07	3.03	0.00242886	1.24	1.08	1.42
chr17_7545096_7610856	TP53	ATM	chr17	7550553	rs1619016	C	T	0.370159	-0.06	0.02	-3.03	0.00243581	0.94	0.9	0.98
chr3_196175653_196250639	RNF168	Other	chr3	196176998	rs72561457:196176998:GGT:G	GGT	G	0.253222	0.05	0.02	3.03	0.00243676	1.05	1.02	1.09
chr11_94132894_94247074	MRE11A	HR/FA	chr11	94232883	rs518640:94232883:C:T	C	T	0.183297	0.04	0.01	3.03	0.00245366	1.05	1.02	1.08
chr17_7545096_7610856	TP53	ATM	chr17	7548320	rs1641528:7548320:A:G	A	G	0.370136	-0.06	0.02	-3.03	0.00245848	0.94	0.9	0.98
chr1_2095916_2164159	C1orf86	HR/FA	chr1	2112577	rs262692:2112577:C:A	C	A	0.335595	0.05	0.02	3.03	0.00245952	1.06	1.02	1.09
chr17_7545096_7610856	TP53	ATM	chr17	7548495	rs1641527:7548495:C:T	C	T	0.370136	-0.06	0.02	-3.03	0.00247401	0.94	0.9	0.98
chr1_45774834_45826142	MUTYH	BER	chr1	45808469	rs41269107:45808469:T:C	T	C	0.00199689	0.56	0.18	3.03	0.0024742	1.75	1.22	2.51
chr17_7545096_7610856	TP53	ATM	chr17	7548512	rs1641526:7548512:T:C	T	C	0.370137	-0.06	0.02	-3.03	0.00247549	0.94	0.9	0.98
chr17_7545096_7610856	TP53	ATM	chr17	7548672	rs34027571:7548672:CA:C	CA	C	0.370137	-0.06	0.02	-3.02	0.00248986	0.94	0.9	0.98
chr17_7545096_7610856	TP53	ATM	chr17	7551730	rs1641517:7551730:T:G	T	G	0.370145	-0.06	0.02	-3.02	0.00249094	0.94	0.9	0.98
chr11_94132894_94247074	MRE11A	HR/FA	chr11	94213905	rs476137	G	T	0.410954	-0.04	0.01	-3.02	0.00249489	0.96	0.93	0.99
chr17_7545096_7610856	TP53	ATM	chr17	7551399	rs2543556:7551399:A:C	A	C	0.370137	-0.06	0.02	-3.02	0.002497	0.94	0.9	0.98
chr14_61181459_61456671	MNAT1	Other	chr14	61235963	rs4151167:61235963:A:G	A	G	0.283964	0.05	0.02	3.02	0.00249859	1.06	1.02	1.09
chr17_7545096_7610856	TP53	ATM	chr17	7549151	rs1642811:7549151:A:C	A	C	0.370138	-0.06	0.02	-3.02	0.00250038	0.94	0.9	0.98
chr17_7545096_7610856	TP53	ATM	chr17	7549211	rs1641525:7549211:C:T	C	T	0.370138	-0.06	0.02	-3.02	0.00250043	0.94	0.9	0.98
chr17_7545096_7610856	TP53	ATM	chr17	7549342	rs2955613:7549342:T:C	T	C	0.370138	-0.06	0.02	-3.02	0.00250051	0.94	0.9	0.98
chr17_7545096_7610856	TP53	ATM	chr17	7549356	rs2955612:7549356:G:A	G	A	0.370138	-0.06	0.02	-3.02	0.00250051	0.94	0.9	0.98
chr17_7545096_7610856	TP53	ATM	chr17	7549574	rs2955611:7549574:C:A	C	A	0.370138	-0.06	0.02	-3.02	0.00250065	0.94	0.9	0.98
chr17_7545096_7610856	TP53	ATM	chr17	7549601	rs2955610:7549601:G:A	G	A	0.370138	-0.06	0.02	-3.02	0.00250067	0.94	0.9	0.98
chr17_7545096_7610856	TP53	ATM	chr17	7549851	rs1641522:7549851:C:T	C	T	0.370138	-0.06	0.02	-3.02	0.00250084	0.94	0.9	0.98
chr17_7545096_7610856	TP53	ATM	chr17	7551229	rs1613071:7551229:A:G	A	G	0.370138	-0.06	0.02	-3.02	0.00250221	0.94	0.9	0.98
chr15_40967326_41044354	RAD51	HR/FA	chr15	41033280	rs144673482:41033280:AAAAC:A	AAAAC	A	0.161996	-0.06	0.02	-3.02	0.00251455	0.95	0.91	0.98
chr17_33287512_33352083	LIG3	BER	chr17	33326689	rs2074515:33326689:G:A	G	A	0.00112154	1.01	0.33	3.02	0.00251573	2.73	1.42	5.25
chr17_7545096_7610856	TP53	ATM	chr17	7549644	rs1642812:7549644:G:A	G	A	0.370106	-0.06	0.02	-3.02	0.00251764	0.94	0.9	0.98
chr17_7545096_7610856	TP53	ATM	chr17	7549645	rs1641524:7549645:T:G	T	G	0.370106	-0.06	0.02	-3.02	0.00251764	0.94	0.9	0.98
chr8_11607147_11664855	NEIL2	BER	chr8	11646454	rs68049805:11646454:AGT:A	AGT	A	0.235106	0.05	0.02	3.02	0.00253559	1.05	1.02	1.09
chr14_68266495_69216935	RAD51B	HR/FA	chr14	69026379	rs11844632	G	A	0.266872	-0.05	0.02	-3.02	0.00254115	0.95	0.93	0.98
chr17_41176311_41297500	BRCA1	HR/FA	chr17	41260985	rs142808159:41260985:G:C	G	C	0.0201603	0.16	0.05	3.02	0.00254223	1.17	1.06	1.3
chr14_68266495_69216935	RAD51B	HR/FA	chr14	69096896	rs10694427:69096896:T:TCAC	T	TCAC	0.284173	0.05	0.02	3.02	0.00254256	1.05	1.02	1.09
chr19_50344460_50390833	PNKP	BER	chr19	50364721	rs3739206:50364721:A:C	A	C	0.00133386	-0.89	0.3	-3.02	0.00254534	0.41	0.23	0.73
chr14_68266495_69216935	RAD51B	HR/FA	chr14	69208435	rs10601866:69208435:CA:C	CA	C	0.304881	-0.05	0.02	-3.02	0.0025506	0.95	0.92	0.98
chr17_7545096_7610856	TP53	ATM	chr17	7550157	rs1641520:7550157:T:A	T	A	0.370161	-0.06	0.02	-3.02	0.00255654	0.94	0.9	0.98
chr17_7545096_7610856	TP53	ATM	chr17	7550166	rs1641519:7550166:C:A	C	A	0.370161	-0.06	0.02	-3.02	0.00255654	0.94	0.9	0.98
chr17_7545096_7610856	TP53	ATM	chr17	7550143	rs1641521:7550143:T:C	T	C	0.370161	-0.06	0.02	-3.02	0.00255671	0.94	0.9	0.98
chr6_31687796_31752627	MSH5	MMR	chr6	31721914	rs9281574:31721914:A:AT	A	AT	0.0872508	-0.07	0.02	-3.02	0.00256133	0.93	0.89	0.97
chr17_7545096_7610856	TP53	ATM	chr17	7548785	rs2543555	A	C	0.370148	-0.06	0.02	-3.01	0.00257988	0.94	0.9	0.98
chr2_99996937_100126497	REV1	TLS	chr2	100116513	rs115259595:100116513:G:A	G	A	0.0132137	-0.19	0.06	-3.01	0.00258121	0.83	0.74	0.94
chr17_7545096_7610856	TP53	ATM	chr17	7554242	rs1641513:7554242:T:C	T	C	0.371646	-0.06	0.02	-3.01	0.00258231	0.94	0.9	0.98
chr11_94132894_94247074	MRE11A	HR/FA	chr11	94214839	rs557148:94214839:T:C	T	C	0.411018	-0.04	0.01	-3.01	0.00258413	0.96	0.93	0.99
chr7_5992869_6068756	PMS2	MMR	chr7	6051883	rs374602290:6051883:CAAAAAAAA:CAAAAA	CAAAAAAAA	CAAAAA	0.112696	-0.06	0.02	-3.01	0.00258926	0.94	0.9	0.98
chr11_67139422_67185881	RAD9A	ATM	chr11	67184725	rs61734601:67184725:G:A	G	A	0.0600657	0.1	0.03	3.01	0.00260441	1.1	1.03	1.18
chr4_2053644_2263848	POLN	XLR	chr4	2092558	rs150227620:2092558:T:C	T	C	0.0280555	-0.16	0.05	-3.01	0.00261507	0.86	0.77	0.95
chr14_61181459_61456671	MNAT1	Other	chr14	61328990	rs12587061:61328990:A:G	A	G	0.267463	0.06	0.02	3.01	0.00263186	1.06	1.02	1.1
chr14_68266495_69216935	RAD51B	HR/FA	chr14	69193965	rs11626345	A	C	0.158781	-0.06	0.02	-3.01	0.00263499	0.95	0.91	0.98
chr6_146185942_146305525	SHPRH	TLS	chr6	146266123	rs182023077:146266123:G:A	G	A	0.00513713	0.44	0.14	3.01	0.00263606	1.55	1.16	2.05
chr6_31687796_31752627	MSH5	MMR	chr6	31735631	rs707934:31735631:C:T	C	T	0.0673359	-0.08	0.03	-3.01	0.00264008	0.92	0.87	0.97
chr3_14166646_14240283	XPC	NER	chr3	14225841	rs186905363:14225841:A:G	A	G	0.00112242	-0.71	0.24	-3.01	0.0026473	0.49	0.31	0.78
chr1_226528391_226615780	PARP1	BER	chr1	226533447	rs12736950:226533447:G:T	G	T	0.22703	0.05	0.02	3	0.00265816	1.05	1.02	1.09
chr14_61181459_61456671	MNAT1	Other	chr14	61277787	rs61991706:61277787:T:C	T	C	0.284577	0.05	0.02	3	0.00266911	1.06	1.02	1.09
chr16_1803207_1846312	EME2	HR/FA	chr16	1805586	16:1805586:A:G	A	G	0.00165265	0.61	0.2	3	0.00267126	1.85	1.24	2.75
chr14_61181459_61456671	MNAT1	Other	chr14	61370583	rs35825181:61370583:G:GT	G	GT	0.111852	-0.08	0.03	-3	0.00267812	0.92	0.88	0.97
chr22_29063730_29158410	CHEK2	ATM	chr22	29098376	rs182075939:29098376:A:G	A	G	0.00827874	0.23	0.08	3	0.00267935	1.26	1.08	1.47
chr2_190629106_190762355	PMS1	MMR	chr2	190715600	rs149159173:190715600:C:T	C	T	0.0128284	-0.24	0.08	-3	0.00273378	0.79	0.67	0.92
chr17_7545096_7610856	TP53	ATM	chr17	7545578	rs1641539:7545578:T:C	T	C	0.370278	-0.06	0.02	-3	0.00274173	0.94	0.9	0.98
chr13_108839786_108890716	LIG4	NHEJ	chr13	108868331	rs111554188:108868331:GT:G	GT	G	0.0123948	0.3	0.1	2.99	0.00274473	1.35	1.11	1.64
chr12_54555058_54602778	SMUG1	BER	chr12	54560920	12:54560920:G:A	G	A	0.0280607	0.13	0.04	2.99	0.0027501	1.14	1.05	1.24
chr2_47610107_47809450	MSH2	MMR	chr2	47764616	rs186783008:47764616:C:T	C	T	0.00442086	0.4	0.14	2.99	0.00275022	1.5	1.15	1.95
chr2_47610107_47809450	MSH2	MMR	chr2	47764623	rs191681497:47764623:C:T	C	T	0.00442088	0.4	0.14	2.99	0.00275234	1.5	1.15	1.95
chr17_7545096_7610856	TP53	ATM	chr17	7571080	rs9894946	A	G	0.34205	0.06	0.02	2.99	0.00275629	1.06	1.02	1.1
chr1_46693366_46764145	RAD54L	HR/FA	chr1	46761496	rs10890388:46761496:T:C	T	C	0.249156	0.05	0.02	2.99	0.00275969	1.05	1.02	1.08
chr15_91240557_91378692	BLM	HR/FA	chr15	91369534	rs395184:91369534:T:C	T	C	0.0298614	0.13	0.04	2.99	0.00277697	1.14	1.05	1.25
chr1_46693366_46764145	RAD54L	HR/FA	chr1	46731694	rs4660918	C	T	0.249095	0.05	0.02	2.99	0.00277744	1.05	1.02	1.08
chr9_32952603_33045108	APTX	Other	chr9	33022228	rs146094239:33022228:G:T	G	T	0.00931896	-0.3	0.1	-2.99	0.00280908	0.74	0.61	0.9
chr14_61181459_61456671	MNAT1	Other	chr14	61275666	rs4151223:61275666:T:G	T	G	0.28398	0.05	0.02	2.99	0.00281105	1.06	1.02	1.09
chr19_45833094_45893876	ERCC2	NER	chr19	45834975	rs74606069:45834975:C:T	C	T	0.0105188	-0.23	0.08	-2.99	0.00281274	0.79	0.68	0.92
chr14_61181459_61456671	MNAT1	Other	chr14	61203337	rs78503378:61203337:G:A	G	A	0.0367396	-0.14	0.05	-2.99	0.00281753	0.87	0.8	0.95
chr14_68266495_69216935	RAD51B	HR/FA	chr14	69181422	rs10142607:69181422:G:T	G	T	0.157206	-0.06	0.02	-2.99	0.00281914	0.95	0.91	0.98
chr6_30647583_30705666	MDC1	ATM	chr6	30665965	rs113230630:30665965:C:T	C	T	0.00436118	-0.32	0.11	-2.99	0.00282146	0.72	0.59	0.9
chr10_99198080_99278551	MMS19	NER	chr10	99278269	rs10882950:99278269:T:C	T	C	0.13619	0.05	0.02	2.99	0.00282556	1.05	1.02	1.08
chr14_61181459_61456671	MNAT1	Other	chr14	61416462	rs2882684:61416462:A:G	A	G	0.212858	-0.05	0.02	-2.99	0.00282586	0.95	0.91	0.98
chr17_7545096_7610856	TP53	ATM	chr17	7570930	rs4968186:7570930:A:G	A	G	0.300625	0.05	0.02	2.99	0.00283099	1.05	1.02	1.09
chr8_30871316_31051285	WRN	RECQ	chr8	31036778	rs34834235:31036778:C:T	C	T	0.119953	-0.06	0.02	-2.98	0.00284269	0.94	0.9	0.98
chr14_68266495_69216935	RAD51B	HR/FA	chr14	68951081	14:68951081:T:TC	T	TC	0.00301942	0.54	0.18	2.98	0.00285793	1.71	1.2	2.43
chr7_5992869_6068756	PMS2	MMR	chr7	6041172	rs137920055:6041172:T:C	T	C	0.109483	-0.07	0.02	-2.98	0.00287293	0.94	0.9	0.98
chr11_94132894_94247074	MRE11A	HR/FA	chr11	94218711	rs11020799:94218711:C:T	C	T	0.410887	-0.04	0.01	-2.98	0.00288436	0.96	0.93	0.99
chr7_96090937_96359203	SHFM1	HR/FA	chr7	96273922	rs117727609:96273922:T:C	T	C	0.0106679	0.21	0.07	2.98	0.00288629	1.24	1.08	1.42
chr2_99996937_100126497	REV1	TLS	chr2	100005293	rs78796718:100005293:C:T	C	T	0.0147376	-0.17	0.06	-2.98	0.00291502	0.84	0.75	0.94
chr2_99996937_100126497	REV1	TLS	chr2	99998165	rs199502347:99998165:C:CT	C	CT	0.0147376	-0.17	0.06	-2.98	0.00291512	0.84	0.75	0.94
chr7_96090937_96359203	SHFM1	HR/FA	chr7	96200948	rs142390513:96200948:G:A	G	A	0.0104077	0.22	0.07	2.98	0.00292458	1.24	1.08	1.43
chr15_91240557_91378692	BLM	HR/FA	chr15	91378083	rs375576286:91378083:G:C	G	C	0.00215315	0.53	0.18	2.97	0.00293426	1.69	1.2	2.39
chr9_110025559_110114475	RAD23B	NER	chr9	110105592	rs817850:110105592:T:C	T	C	0.425778	-0.08	0.03	-2.97	0.00294461	0.92	0.88	0.97
chr17_38524767_38594202	TOP2A	ATM	chr17	38566327	17:38566327:GAGACTCTGCCTAAAAAAAA:G	GAGACTCTGCCTAAAAAAAA	G	0.0237724	0.14	0.05	2.97	0.00294819	1.15	1.05	1.26
chr3_196175653_196250639	RNF168	Other	chr3	196181014	rs6802616:196181014:T:C	T	C	0.254495	0.05	0.02	2.97	0.00299112	1.05	1.02	1.09
chr14_68266495_69216935	RAD51B	HR/FA	chr14	68687631	rs146135942:68687631:C:T	C	T	0.0302123	0.13	0.04	2.97	0.00299392	1.13	1.04	1.23
chr8_11607147_11664855	NEIL2	BER	chr8	11642545	rs809206:11642545:T:C	T	C	0.245392	0.05	0.02	2.97	0.00299516	1.05	1.02	1.08
chr15_91240557_91378692	BLM	HR/FA	chr15	91295110	rs28384991:91295110:C:T	C	T	0.00431272	0.52	0.17	2.97	0.00299532	1.68	1.19	2.37
chr17_79486910_79539429	C17orf70	HR/FA	chr17	79497691	rs74002407:79497691:C:T	C	T	0.00958875	0.32	0.11	2.97	0.00301235	1.37	1.11	1.69
chr14_68266495_69216935	RAD51B	HR/FA	chr14	68647138	rs74058837:68647138:G:A	G	A	0.0603547	-0.09	0.03	-2.97	0.00301949	0.91	0.86	0.97
chr17_7545096_7610856	TP53	ATM	chr17	7563827	rs2908806:7563827:C:A	C	A	0.332785	0.06	0.02	2.97	0.0030255	1.06	1.02	1.1
chr1_114427762_114476708	DCLRE1B	XLR	chr1	114430070	rs146604347:114430070:A:C	A	C	0.0036944	-0.38	0.13	-2.96	0.00302962	0.69	0.54	0.88
chr14_61181459_61456671	MNAT1	Other	chr14	61438594	rs35517412:61438594:GGA:G	GGA	G	0.209957	-0.05	0.02	-2.96	0.00304927	0.95	0.91	0.98
chr1_226528391_226615780	PARP1	BER	chr1	226587507	rs143161050:226587507:T:C	T	C	0.0139036	-0.2	0.07	-2.96	0.00305702	0.82	0.72	0.94
chr8_11607147_11664855	NEIL2	BER	chr8	11649466	rs35781941:11649466:G:GT	G	GT	0.26401	0.05	0.02	2.96	0.0030682	1.05	1.02	1.08
chr2_99996937_100126497	REV1	TLS	chr2	100012456	rs12053237:100012456:T:C	T	C	0.0147991	-0.17	0.06	-2.96	0.00307078	0.84	0.75	0.94
chr2_99996937_100126497	REV1	TLS	chr2	100015563	rs28382986:100015563:C:T	C	T	0.0147991	-0.17	0.06	-2.96	0.00307078	0.84	0.75	0.94
chr2_99996937_100126497	REV1	TLS	chr2	100018437	rs28382975:100018437:T:C	T	C	0.0147991	-0.17	0.06	-2.96	0.0030714	0.84	0.75	0.94
chr2_99996937_100126497	REV1	TLS	chr2	100018076	rs146529914:100018076:G:A	G	A	0.0147991	-0.17	0.06	-2.96	0.00307142	0.84	0.75	0.94
chr2_99996937_100126497	REV1	TLS	chr2	100019059	rs28382973:100019059:AGAC:A	AGAC	A	0.014799	-0.17	0.06	-2.96	0.00307156	0.84	0.75	0.94
chr2_99996937_100126497	REV1	TLS	chr2	100018271	rs28745279:100018271:G:C	G	C	0.0147991	-0.17	0.06	-2.96	0.00307168	0.84	0.75	0.94
chr2_99996937_100126497	REV1	TLS	chr2	100010810	rs3197957:100010810:A:G	A	G	0.0147982	-0.17	0.06	-2.96	0.00307187	0.84	0.75	0.94
chr2_99996937_100126497	REV1	TLS	chr2	100023970	rs186099426:100023970:C:T	C	T	0.014798	-0.17	0.06	-2.96	0.00308052	0.84	0.75	0.94
chr2_99996937_100126497	REV1	TLS	chr2	100056682	rs28382877:100056682:C:T	C	T	0.0141539	-0.17	0.06	-2.96	0.00308464	0.84	0.75	0.94
chr2_99996937_100126497	REV1	TLS	chr2	100024771	rs28382959:100024771:C:T	C	T	0.0147975	-0.17	0.06	-2.96	0.00308564	0.84	0.75	0.94
chr2_99996937_100126497	REV1	TLS	chr2	100059628	rs28382870:100059628:C:T	C	T	0.014154	-0.17	0.06	-2.96	0.00308632	0.84	0.75	0.94
chr13_32869610_32993805	BRCA2	HR/FA	chr13	32940576	rs11571732:32940576:C:G	C	G	0.00658997	0.29	0.1	2.96	0.00310168	1.34	1.1	1.63
chr2_99996937_100126497	REV1	TLS	chr2	100027745	rs140470647:100027745:G:A	G	A	0.0147959	-0.17	0.06	-2.96	0.00310263	0.84	0.75	0.94
chr2_99996937_100126497	REV1	TLS	chr2	100066780	rs28369961:100066780:T:C	T	C	0.0141546	-0.17	0.06	-2.96	0.00310327	0.84	0.75	0.94
chr11_43882388_43961762	ALKBH3	BER	chr11	43893240	11:43893240:G:A	G	A	0.00784939	-0.32	0.11	-2.96	0.00310552	0.73	0.59	0.9
chr2_99996937_100126497	REV1	TLS	chr2	100029133	rs80261526:100029133:G:C	G	C	0.0147951	-0.17	0.06	-2.96	0.00311122	0.84	0.75	0.94
chr17_7545096_7610856	TP53	ATM	chr17	7570929	rs4968204	C	T	0.300392	0.05	0.02	2.96	0.00311451	1.05	1.02	1.09
chr3_196175653_196250639	RNF168	Other	chr3	196181071	rs11185540:196181071:G:A	G	A	0.252172	0.05	0.02	2.96	0.00311479	1.05	1.02	1.09
chr7_5992869_6068756	PMS2	MMR	chr7	6037232	rs59790240:6037232:A:G	A	G	0.107382	-0.07	0.02	-2.96	0.00311986	0.94	0.9	0.98
chr2_99996937_100126497	REV1	TLS	chr2	100035441	rs201548583:100035441:TCA:T	TCA	T	0.0147938	-0.17	0.06	-2.95	0.00312683	0.84	0.75	0.94
chr2_99996937_100126497	REV1	TLS	chr2	100037052	rs28382931:100037052:G:C	G	C	0.0147937	-0.17	0.06	-2.95	0.00312771	0.84	0.75	0.94
chr2_99996937_100126497	REV1	TLS	chr2	100038507	rs28382925:100038507:T:C	T	C	0.0147936	-0.17	0.06	-2.95	0.00312786	0.84	0.75	0.94
chr2_99996937_100126497	REV1	TLS	chr2	100039562	rs28382922:100039562:C:T	C	T	0.0147936	-0.17	0.06	-2.95	0.00312842	0.84	0.75	0.94
chr2_99996937_100126497	REV1	TLS	chr2	100042871	rs142917368:100042871:T:C	T	C	0.0146623	-0.17	0.06	-2.95	0.00313288	0.84	0.75	0.94
chr8_11607147_11664855	NEIL2	BER	chr8	11648080	rs1883019:11648080:C:G	C	G	0.247614	0.05	0.02	2.95	0.00313716	1.05	1.02	1.08
chr14_68266495_69216935	RAD51B	HR/FA	chr14	69120091	rs11626487:69120091:T:G	T	G	0.219248	-0.05	0.02	-2.95	0.00314225	0.95	0.92	0.98
chr14_61181459_61456671	MNAT1	Other	chr14	61314942	rs186347841:61314942:G:A	G	A	0.00661011	-0.35	0.12	-2.95	0.0031446	0.71	0.56	0.89
chr17_8023789_8079678	PER1	Other	chr17	8033928	rs7221058:8033928:C:G	C	G	0.0143083	0.21	0.07	2.95	0.00315074	1.23	1.07	1.41
chr14_61181459_61456671	MNAT1	Other	chr14	61304345	rs4151244:61304345:A:G	A	G	0.282748	0.05	0.02	2.95	0.00315538	1.06	1.02	1.09
chr2_99996937_100126497	REV1	TLS	chr2	100043557	rs146302310:100043557:C:T	C	T	0.0145398	-0.17	0.06	-2.95	0.00315811	0.84	0.75	0.94
chr3_196175653_196250639	RNF168	Other	chr3	196186327	rs11185541:196186327:T:C	T	C	0.177587	0.05	0.02	2.95	0.00315859	1.05	1.02	1.08
chr7_5992869_6068756	PMS2	MMR	chr7	6050196	rs56354402:6050196:C:G	C	G	0.110393	-0.06	0.02	-2.95	0.00316262	0.94	0.9	0.98
chr2_99996937_100126497	REV1	TLS	chr2	100043849	rs202111573:100043849:TAA:T	TAA	T	0.0144876	-0.17	0.06	-2.95	0.00317436	0.84	0.75	0.94
chr14_20791740_20846064	PARP2	BER	chr14	20824415	rs3093933:20824415:G:T	G	T	0.25492	-0.05	0.02	-2.95	0.00317587	0.95	0.93	0.98
chr17_78368966_78431886	ENDOV	Other	chr17	78400655	17:78400655:G:A	G	A	0.00165933	-0.89	0.3	-2.95	0.00319751	0.41	0.23	0.74
chr14_61181459_61456671	MNAT1	Other	chr14	61286492	rs10144292:61286492:T:G	T	G	0.478151	-0.14	0.05	-2.95	0.00320681	0.87	0.79	0.95
chr14_68266495_69216935	RAD51B	HR/FA	chr14	69167238	14:69167238:C:CAAG	C	CAAG	0.217917	0.05	0.02	2.94	0.00323001	1.05	1.02	1.09
chr5_82353316_82669606	XRCC4	NHEJ	chr5	82425606	rs181483860:82425606:G:A	G	A	0.00230153	0.6	0.2	2.94	0.00323059	1.83	1.22	2.73
chr17_33406810_33467063	RAD51D	HR/FA	chr17	33439158	17:33439158:G:A	G	A	0.00353938	-0.36	0.12	-2.94	0.0032324	0.7	0.55	0.89
chr1_2095916_2164159	C1orf86	HR/FA	chr1	2125942	rs71511332:2125942:C:G	C	G	0.393993	0.04	0.01	2.94	0.00323729	1.04	1.01	1.07
chr3_14166646_14240283	XPC	NER	chr3	14219305	rs182600980:14219305:G:C	G	C	0.00261907	-0.5	0.17	-2.94	0.00327393	0.61	0.43	0.85
chr2_99996937_100126497	REV1	TLS	chr2	100045071	rs28382914:100045071:A:T	A	T	0.0142693	-0.17	0.06	-2.94	0.00327998	0.84	0.75	0.94
chr3_196175653_196250639	RNF168	Other	chr3	196182321	rs62409230:196182321:T:C	T	C	0.25331	0.05	0.02	2.94	0.00328081	1.05	1.02	1.09
chr3_196175653_196250639	RNF168	Other	chr3	196181269	rs7648887:196181269:T:G	T	G	0.254343	0.05	0.02	2.94	0.00328624	1.05	1.02	1.09
chr8_48665668_48892743	PRKDC	NHEJ	chr8	48858709	rs188109026:48858709:G:C	G	C	0.00624757	0.31	0.1	2.94	0.00328632	1.36	1.11	1.67
chr1_114427762_114476708	DCLRE1B	XLR	chr1	114464989	rs114032172:114464989:C:T	C	T	0.0413364	0.11	0.04	2.94	0.00330076	1.12	1.04	1.2
chr2_99996937_100126497	REV1	TLS	chr2	100045511	rs28382910:100045511:T:C	T	C	0.0142013	-0.17	0.06	-2.94	0.00332352	0.84	0.75	0.95
chr6_31687796_31752627	MSH5	MMR	chr6	31698352	rs2272592:31698352:T:C	T	C	0.321446	-0.05	0.02	-2.94	0.00332856	0.95	0.92	0.98
chr6_31687796_31752627	MSH5	MMR	chr6	31740003	rs707931:31740003:A:G	A	G	0.0682632	-0.08	0.03	-2.94	0.00333539	0.92	0.88	0.97
chr2_99996937_100126497	REV1	TLS	chr2	100124058	rs140728554:100124058:T:C	T	C	0.0141625	-0.17	0.06	-2.93	0.00333934	0.84	0.75	0.95
chr6_31687796_31752627	MSH5	MMR	chr6	31713565	rs3132444:31713565:T:G	T	G	0.321409	-0.05	0.02	-2.93	0.00334323	0.95	0.92	0.98
chr7_5992869_6068756	PMS2	MMR	chr7	6057981	rs113099555:6057981:A:G	A	G	0.111361	-0.06	0.02	-2.93	0.00334381	0.94	0.9	0.98
chr2_99996937_100126497	REV1	TLS	chr2	100049479	rs141172704:100049479:G:A	G	A	0.0141634	-0.17	0.06	-2.93	0.00334789	0.84	0.75	0.95
chr2_99996937_100126497	REV1	TLS	chr2	100047802	rs138970196:100047802:A:AC	A	AC	0.0141635	-0.17	0.06	-2.93	0.00334915	0.84	0.75	0.95
chr2_99996937_100126497	REV1	TLS	chr2	100047335	rs28382901:100047335:T:C	T	C	0.0141635	-0.17	0.06	-2.93	0.00334979	0.84	0.75	0.95
chr2_99996937_100126497	REV1	TLS	chr2	100122717	rs117677412:100122717:C:A	C	A	0.0141633	-0.17	0.06	-2.93	0.00335105	0.84	0.75	0.95
chr17_1713277_1822848	RPA1	Other	chr17	1782952	rs5030755:1782952:A:G	A	G	0.118825	0.06	0.02	2.93	0.00335731	1.07	1.02	1.11
chr2_99996937_100126497	REV1	TLS	chr2	100119066	rs144709501:100119066:C:T	C	T	0.0141627	-0.17	0.06	-2.93	0.00337534	0.84	0.75	0.95
chr2_99996937_100126497	REV1	TLS	chr2	100092139	rs199800438:100092139:ACT:A	ACT	A	0.0141646	-0.17	0.06	-2.93	0.00338294	0.84	0.75	0.95
chr2_99996937_100126497	REV1	TLS	chr2	100077263	rs150099331:100077263:GAT:G	GAT	G	0.014163	-0.17	0.06	-2.93	0.00338655	0.84	0.75	0.95
chr2_99996937_100126497	REV1	TLS	chr2	100107580	rs201449155:100107580:CAG:C	CAG	C	0.014163	-0.17	0.06	-2.93	0.00339108	0.84	0.75	0.95
chr2_99996937_100126497	REV1	TLS	chr2	100084759	rs142970979:100084759:A:C	A	C	0.0141632	-0.17	0.06	-2.93	0.00339144	0.84	0.75	0.95
chr2_99996937_100126497	REV1	TLS	chr2	100085428	rs28369937:100085428:G:T	G	T	0.0141632	-0.17	0.06	-2.93	0.00339149	0.84	0.75	0.95
chr2_99996937_100126497	REV1	TLS	chr2	100087603	2:100087603:A:T	A	T	0.0141632	-0.17	0.06	-2.93	0.00339279	0.84	0.75	0.95
chr2_99996937_100126497	REV1	TLS	chr2	100087089	rs28745278:100087089:C:T	C	T	0.0141632	-0.17	0.06	-2.93	0.00339282	0.84	0.75	0.95
chr2_99996937_100126497	REV1	TLS	chr2	100092122	rs148106815:100092122:T:C	T	C	0.0141633	-0.17	0.06	-2.93	0.0033959	0.84	0.75	0.95
chr2_99996937_100126497	REV1	TLS	chr2	100094935	rs145361582:100094935:G:A	G	A	0.0141633	-0.17	0.06	-2.93	0.00339801	0.84	0.75	0.95
chr2_99996937_100126497	REV1	TLS	chr2	100115411	rs149223936:100115411:G:T	G	T	0.0141623	-0.17	0.06	-2.93	0.00339977	0.84	0.75	0.95
chr7_5992869_6068756	PMS2	MMR	chr7	6038295	rs146370552:6038295:A:C	A	C	0.109059	-0.06	0.02	-2.93	0.00340752	0.94	0.9	0.98
chr7_5992869_6068756	PMS2	MMR	chr7	6025980	rs144792821:6025980:G:A	G	A	0.107294	-0.07	0.02	-2.93	0.00340961	0.94	0.9	0.98
chr7_5992869_6068756	PMS2	MMR	chr7	6058282	rs138286972:6058282:T:C	T	C	0.1113	-0.06	0.02	-2.93	0.0034269	0.94	0.9	0.98
chr14_61181459_61456671	MNAT1	Other	chr14	61377123	rs200307302:61377123:T:A	T	A	0.267883	0.05	0.02	2.93	0.00342831	1.06	1.02	1.1
chr17_79486910_79539429	C17orf70	HR/FA	chr17	79498110	rs115872385:79498110:T:G	T	G	0.00932228	0.31	0.11	2.93	0.00342857	1.37	1.11	1.69
chr22_29063730_29158410	CHEK2	ATM	chr22	29077631	rs71194784:29077631:C:CA	C	CA	0.021433	0.14	0.05	2.93	0.00342897	1.15	1.05	1.27
chr14_68266495_69216935	RAD51B	HR/FA	chr14	69108290	rs11158754:69108290:T:A	T	A	0.223905	-0.05	0.02	-2.93	0.0034385	0.95	0.92	0.98
chr14_68266495_69216935	RAD51B	HR/FA	chr14	69108415	rs11158755:69108415:T:C	T	C	0.223898	-0.05	0.02	-2.93	0.00344093	0.95	0.92	0.98
chr14_68266495_69216935	RAD51B	HR/FA	chr14	69108556	rs11158756:69108556:G:A	G	A	0.22389	-0.05	0.02	-2.93	0.00344269	0.95	0.92	0.98
chr7_5992869_6068756	PMS2	MMR	chr7	6058338	rs111872971:6058338:G:A	G	A	0.111288	-0.06	0.02	-2.93	0.00344302	0.94	0.9	0.98
chr17_34225069_34277777	RDM1	Other	chr17	34249941	rs151185476:34249941:C:T	C	T	0.00145118	-0.81	0.28	-2.92	0.00344607	0.44	0.26	0.77
chr14_68266495_69216935	RAD51B	HR/FA	chr14	69109903	rs10873215:69109903:C:G	C	G	0.223816	-0.05	0.02	-2.92	0.00345657	0.95	0.92	0.98
chr6_31687796_31752627	MSH5	MMR	chr6	31738343	rs707932:31738343:C:T	C	T	0.0888638	-0.07	0.02	-2.92	0.00347942	0.93	0.89	0.98
chr3_196175653_196250639	RNF168	Other	chr3	196205694	rs6803161:196205694:T:C	T	C	0.120722	0.04	0.01	2.92	0.00348354	1.04	1.01	1.07
chr3_196175653_196250639	RNF168	Other	chr3	196178824	rs7372951:196178824:A:G	A	G	0.254344	0.05	0.02	2.92	0.00349138	1.05	1.02	1.09
chr14_68266495_69216935	RAD51B	HR/FA	chr14	69178977	rs9646162:69178977:G:A	G	A	0.177846	0.05	0.02	2.92	0.00349698	1.05	1.02	1.09
chr17_7545096_7610856	TP53	ATM	chr17	7570878	rs12949853	G	A	0.299881	0.05	0.02	2.92	0.00350058	1.05	1.02	1.09
chr3_148727913_148824341	HLTF	TLS	chr3	148799929	rs191207694:148799929:G:A	G	A	0.00106536	0.86	0.29	2.92	0.00350072	2.36	1.33	4.2
chr18_51775773_51844602	POLI	TLS	chr18	51776843	rs2610525:51776843:A:G	A	G	0.196159	0.05	0.02	2.92	0.0035052	1.05	1.02	1.09
chr17_7545096_7610856	TP53	ATM	chr17	7578837	rs1794287:7578837:A:G	A	G	0.388336	0.06	0.02	2.92	0.00351987	1.07	1.02	1.11
chr14_61181459_61456671	MNAT1	Other	chr14	61270310	rs4151208:61270310:A:G	A	G	0.286183	0.05	0.02	2.92	0.00352716	1.05	1.02	1.09
chr1_2095916_2164159	C1orf86	HR/FA	chr1	2111030	rs2460001	T	C	0.390887	0.04	0.01	2.92	0.00353021	1.04	1.01	1.07
chr14_68266495_69216935	RAD51B	HR/FA	chr14	69056761	rs7143663	C	G	0.19833	-0.05	0.02	-2.92	0.00355166	0.95	0.92	0.98
chr14_68266495_69216935	RAD51B	HR/FA	chr14	69183492	rs17106169:69183492:T:A	T	A	0.177417	0.05	0.02	2.91	0.00355912	1.05	1.02	1.09
chr18_20493277_20626451	RBBP8	HR/FA	chr18	20620103	rs112143596:20620103:G:A	G	A	0.309176	-0.04	0.02	-2.91	0.00357052	0.96	0.93	0.99
chr17_79486910_79539429	C17orf70	HR/FA	chr17	79497808	rs74002408:79497808:A:G	A	G	0.00957514	0.31	0.11	2.91	0.00358331	1.36	1.11	1.68
chr5_74787580_74916969	POLK	TLS	chr5	74809776	rs6863398:74809776:T:A	T	A	0.240033	0.05	0.02	2.91	0.00358348	1.05	1.02	1.08
chr6_158569383_158640376	GTF2H5	Other	chr6	158614388	rs151238307:158614388:G:A	G	A	0.00534478	0.39	0.13	2.91	0.00358428	1.48	1.14	1.92
chr14_68266495_69216935	RAD51B	HR/FA	chr14	69108952	rs11629204:69108952:G:A	G	A	0.223813	-0.05	0.02	-2.91	0.00358472	0.95	0.92	0.98
chr10_131245447_131586271	MGMT	BER	chr10	131350418	10:131350418:C:T	C	T	0.00121662	0.94	0.32	2.91	0.00358635	2.57	1.36	4.84
chr3_196175653_196250639	RNF168	Other	chr3	196202822	rs4916431:196202822:C:A	C	A	0.12698	0.04	0.01	2.91	0.00359356	1.04	1.01	1.07
chr8_11607147_11664855	NEIL2	BER	chr8	11656483	rs2686194:11656483:G:C	G	C	0.257522	0.05	0.02	2.91	0.00359775	1.05	1.02	1.08
chr8_11607147_11664855	NEIL2	BER	chr8	11607330	rs3735818:11607330:C:T	C	T	0.148789	0.06	0.02	2.91	0.00359868	1.06	1.02	1.11
chr7_5992869_6068756	PMS2	MMR	chr7	6056619	rs1860459	G	A	0.111233	-0.06	0.02	-2.91	0.00360754	0.94	0.9	0.98
chr14_68266495_69216935	RAD51B	HR/FA	chr14	69206887	rs61985011:69206887:A:T	A	T	0.0725102	-0.08	0.03	-2.91	0.0036151	0.93	0.88	0.97
chr11_47216492_47280767	DDB2	NER	chr11	47217513	rs17788145:47217513:G:C	G	C	0.0136912	0.2	0.07	2.91	0.00361629	1.22	1.07	1.4
chr14_68266495_69216935	RAD51B	HR/FA	chr14	68865981	rs79360013:68865981:T:G	T	G	0.0105646	-0.22	0.08	-2.91	0.00361842	0.8	0.69	0.93
chr1_11714536_11771707	MAD2L2	TLS	chr1	11720582	rs58092895:11720582:C:G	C	G	0.0685969	-0.09	0.03	-2.91	0.00361866	0.92	0.86	0.97
chr17_38524767_38594202	TOP2A	ATM	chr17	38542855	rs184007814:38542855:T:G	T	G	0.002648	-0.61	0.21	-2.91	0.00362197	0.54	0.36	0.82
chr17_8023789_8079678	PER1	Other	chr17	8060938	rs59511744:8060938:T:A	T	A	0.054057	-0.09	0.03	-2.91	0.00363285	0.91	0.86	0.97
chr14_68266495_69216935	RAD51B	HR/FA	chr14	69182133	rs61562519:69182133:C:T	C	T	0.177283	0.05	0.02	2.91	0.00364236	1.05	1.02	1.09
chr2_99996937_100126497	REV1	TLS	chr2	100084511	rs186697641:100084511:G:A	G	A	0.00766963	-0.28	0.09	-2.91	0.00364496	0.76	0.63	0.91
chr14_61181459_61456671	MNAT1	Other	chr14	61272138	rs2300466:61272138:A:G	A	G	0.286072	0.05	0.02	2.91	0.00365258	1.05	1.02	1.09
chr8_11607147_11664855	NEIL2	BER	chr8	11607930	rs3729848:11607930:C:T	C	T	0.149159	0.06	0.02	2.91	0.00365577	1.06	1.02	1.11
chr3_37014822_37127380	MLH1	MMR	chr3	37085188	rs2363500:37085188:T:A	T	A	0.00687053	-0.38	0.13	-2.91	0.00365866	0.68	0.53	0.88
chr15_43679406_43822812	TP53BP1	ATM	chr15	43811860	rs117664379:43811860:C:T	C	T	0.00153074	-0.73	0.25	-2.91	0.00367067	0.48	0.29	0.79
chr8_30871316_31051285	WRN	RECQ	chr8	31021717	rs10954780:31021717:G:C	G	C	0.492748	-0.04	0.01	-2.9	0.00367345	0.96	0.94	0.99
chr14_68266495_69216935	RAD51B	HR/FA	chr14	69053197	rs8008333	A	G	0.238283	-0.05	0.02	-2.9	0.00368568	0.95	0.93	0.99
chr2_216952186_217091026	XRCC5	NHEJ	chr2	216952367	rs2563246:216952367:T:C	T	C	0.499077	0.69	0.24	2.9	0.0036983	1.99	1.25	3.16
chr14_68266495_69216935	RAD51B	HR/FA	chr14	69164958	rs11851586	T	G	0.2245	0.05	0.02	2.9	0.00370499	1.05	1.02	1.08
chr14_68266495_69216935	RAD51B	HR/FA	chr14	69170759	rs28594092:69170759:G:A	G	A	0.22535	0.05	0.02	2.9	0.00370937	1.05	1.02	1.08
chr8_145716666_145763229	RECQL4	RECQ	chr8	145722870	rs201300832:145722870:A:AG	A	AG	0.0553209	-0.11	0.04	-2.9	0.00371349	0.89	0.83	0.96
chr2_68674692_68877856	APLF	BER	chr2	68826021	rs187322509:68826021:A:T	A	T	0.00474126	-0.45	0.16	-2.9	0.00371588	0.63	0.47	0.86
chr17_33406810_33467063	RAD51D	HR/FA	chr17	33427866	rs45494001:33427866:C:T	C	T	0.00614899	0.3	0.1	2.9	0.00372262	1.35	1.1	1.66
chr14_68266495_69216935	RAD51B	HR/FA	chr14	69183770	rs17106170:69183770:T:A	T	A	0.17729	0.05	0.02	2.9	0.00372964	1.05	1.02	1.09
chr22_29063730_29158410	CHEK2	ATM	chr22	29103598	rs186430430:29103598:T:C	T	C	0.00426901	0.38	0.13	2.9	0.00373264	1.47	1.13	1.9
chr6_30855960_30901883	GTF2H4	Other	chr6	30891795	rs9281080:30891795:G:GTGC	G	GTGC	0.37158	0.04	0.01	2.9	0.00373554	1.04	1.01	1.07
chr12_1001242_1119219	RAD52	HR/FA	chr12	1115430	12:1115430:T:C	T	C	0.0108094	0.26	0.09	2.9	0.00374944	1.3	1.09	1.55
chr14_61181459_61456671	MNAT1	Other	chr14	61219696	rs145367295:61219696:T:C	T	C	0.0117877	0.19	0.07	2.9	0.0037673	1.21	1.06	1.37
chr2_68674692_68877856	APLF	BER	chr2	68734321	2:68734321:AT:A	AT	A	0.00384355	-0.5	0.17	-2.9	0.0037736	0.6	0.43	0.85
chr14_61181459_61456671	MNAT1	Other	chr14	61421132	rs11158314:61421132:G:C	G	C	0.20292	-0.05	0.02	-2.9	0.00377813	0.95	0.92	0.98
chr22_29063730_29158410	CHEK2	ATM	chr22	29091856	22:29091856:AG:A	AG	A	0.00426269	0.39	0.13	2.9	0.00377931	1.47	1.13	1.91
chr15_31176054_31255311	FAN1	Other	chr15	31181453	rs148020636:31181453:T:C	T	C	0.00557927	-0.48	0.16	-2.9	0.00378027	0.62	0.45	0.86
chr7_5992869_6068756	PMS2	MMR	chr7	6030722	rs55842018:6030722:A:G	A	G	0.140954	-0.06	0.02	-2.9	0.0037817	0.94	0.91	0.98
chr3_148727913_148824341	HLTF	TLS	chr3	148729054	rs189709335:148729054:A:G	A	G	0.00106616	0.85	0.29	2.89	0.00379299	2.34	1.32	4.17
chr11_94132894_94247074	MRE11A	HR/FA	chr11	94245916	rs61893737:94245916:C:G	C	G	0.0196123	0.17	0.06	2.89	0.00380773	1.19	1.06	1.33
chr14_68266495_69216935	RAD51B	HR/FA	chr14	69184387	rs17106182:69184387:G:A	G	A	0.177427	0.05	0.02	2.89	0.00381653	1.05	1.02	1.09
chr11_108073558_108259829	ATM	ATM	chr11	108085808	rs77376169:108085808:T:C	T	C	0.100936	0.07	0.02	2.89	0.00383002	1.07	1.02	1.12
chr17_79486910_79539429	C17orf70	HR/FA	chr17	79498115	rs114358134:79498115:A:G	A	G	0.00959454	0.31	0.11	2.89	0.00384459	1.36	1.1	1.68
chr6_35400137_35454880	FANCE	HR/FA	chr6	35427393	rs45439495:35427393:C:T	C	T	0.018472	-0.18	0.06	-2.89	0.00384661	0.83	0.74	0.94
chr17_79486910_79539429	C17orf70	HR/FA	chr17	79498128	rs372248130:79498128:A:G	A	G	0.00959631	0.31	0.11	2.89	0.0038503	1.36	1.1	1.68
chr14_68266495_69216935	RAD51B	HR/FA	chr14	68358789	rs191825751:68358789:T:C	T	C	0.00472434	0.33	0.11	2.89	0.00387312	1.39	1.11	1.74
chr14_68266495_69216935	RAD51B	HR/FA	chr14	68662359	rs56267624:68662359:C:T	C	T	0.0635117	-0.08	0.03	-2.89	0.00387433	0.92	0.87	0.97
chr1_46693366_46764145	RAD54L	HR/FA	chr1	46761517	rs55906839:46761517:G:A	G	A	0.034493	-0.11	0.04	-2.89	0.00389574	0.89	0.83	0.97
chr11_94132894_94247074	MRE11A	HR/FA	chr11	94197622	rs104895017:94197622:T:C	T	C	0.0180925	-0.18	0.06	-2.89	0.0039039	0.83	0.74	0.94
chr14_68266495_69216935	RAD51B	HR/FA	chr14	69181138	rs57744629:69181138:G:A	G	A	0.177339	0.05	0.02	2.88	0.00391431	1.05	1.02	1.09
chr14_68266495_69216935	RAD51B	HR/FA	chr14	68506059	rs138999824:68506059:C:T	C	T	0.00686745	-0.3	0.1	-2.88	0.00393555	0.74	0.61	0.91
chr11_18323841_18408591	GTF2H1	Other	chr11	18325197	11:18325197:C:T	C	T	0.0021468	-0.54	0.19	-2.88	0.00394729	0.58	0.41	0.84
chr2_47902668_48057240	MSH6	MMR	chr2	47916014	rs72817904:47916014:G:A	G	A	0.0256393	0.16	0.06	2.88	0.00395104	1.17	1.05	1.31
chr1_2095916_2164159	C1orf86	HR/FA	chr1	2112665	rs262691:2112665:G:A	G	A	0.377303	0.04	0.01	2.88	0.00396715	1.04	1.01	1.07
chr3_196175653_196250639	RNF168	Other	chr3	196244689	rs78315971:196244689:T:C	T	C	0.0327057	0.17	0.06	2.88	0.00397735	1.18	1.05	1.32
chr14_68266495_69216935	RAD51B	HR/FA	chr14	69164753	rs11847157:69164753:A:G	A	G	0.22511	0.05	0.02	2.88	0.00398608	1.05	1.02	1.08
chr17_59738626_59960882	BRIP1	HR/FA	chr17	59847748	rs75786429:59847748:A:G	A	G	0.00600529	0.41	0.14	2.88	0.00399001	1.5	1.14	1.98
chr15_43679406_43822812	TP53BP1	ATM	chr15	43804108	rs3840833:43804108:TTACAAGAAAATTCC:T	TTACAAGAAAATTCC	T	0.00157003	-0.72	0.25	-2.88	0.00399651	0.49	0.3	0.79
chr14_68266495_69216935	RAD51B	HR/FA	chr14	68408550	rs34711156:68408550:C:T	C	T	0.00397725	0.36	0.12	2.88	0.00400986	1.43	1.12	1.82
chr9_97841335_98099984	FANCC	HR/FA	chr9	98081521	rs600654:98081521:A:C	A	C	0.471748	0.12	0.04	2.88	0.00402344	1.13	1.04	1.22
chr7_44091845_44142139	POLM	NHEJ	chr7	44113669	7:44113669:A:G	A	G	0.00132437	-0.78	0.27	-2.88	0.00402414	0.46	0.27	0.78
chr16_3611181_3681599	SLX4	HR/FA	chr16	3611303	rs56704258:3611303:A:G	A	G	0.0686665	-0.09	0.03	-2.87	0.00404549	0.91	0.86	0.97
chr8_30871316_31051285	WRN	RECQ	chr8	31021388	rs11574388:31021388:A:G	A	G	0.492983	-0.04	0.01	-2.87	0.00405582	0.96	0.94	0.99
chr8_11607147_11664855	NEIL2	BER	chr8	11653078	rs140661691:11653078:T:TAAAAAAAA	T	TAAAAAAAA	0.192455	0.05	0.02	2.87	0.00405962	1.05	1.02	1.09
chr3_196175653_196250639	RNF168	Other	chr3	196199204	rs3796129	G	T	0.125122	0.04	0.01	2.87	0.00406135	1.04	1.01	1.07
chr5_74787580_74916969	POLK	TLS	chr5	74814772	rs73120833:74814772:T:C	T	C	0.241845	0.05	0.02	2.87	0.00407098	1.05	1.01	1.08
chr15_43679406_43822812	TP53BP1	ATM	chr15	43782488	rs142533391:43782488:G:A	G	A	0.00217032	-0.49	0.17	-2.87	0.00408148	0.61	0.44	0.86
chr14_20791740_20846064	PARP2	BER	chr14	20811583	14:20811583:T:C	T	C	0.00158728	-0.69	0.24	-2.87	0.00408179	0.5	0.31	0.8
chr3_8898759_9025186	RAD18	TLS	chr3	8991641	rs45542540:8991641:C:T	C	T	0.00302727	-0.4	0.14	-2.87	0.00409313	0.67	0.51	0.88
chr15_40967326_41044354	RAD51	HR/FA	chr15	40999562	rs7182231:40999562:T:C	T	C	0.233548	-0.05	0.02	-2.87	0.00409414	0.95	0.92	0.99
chr17_7545096_7610856	TP53	ATM	chr17	7594191	rs71371809:7594191:C:T	C	T	0.0430357	0.11	0.04	2.87	0.00411027	1.12	1.04	1.21
chr14_68266495_69216935	RAD51B	HR/FA	chr14	69120090	rs143977628:69120090:TTCAAAAAAACAAA:T	TTCAAAAAAACAAA	T	0.211867	-0.05	0.02	-2.87	0.00413794	0.95	0.92	0.98
chr14_68266495_69216935	RAD51B	HR/FA	chr14	69164842	rs11847289:69164842:G:T	G	T	0.224256	0.05	0.02	2.87	0.00414943	1.05	1.02	1.08
chr7_44091845_44142139	POLM	NHEJ	chr7	44132722	rs117896663:44132722:C:T	C	T	0.00168354	0.63	0.22	2.87	0.00415917	1.89	1.22	2.91
chr11_94132894_94247074	MRE11A	HR/FA	chr11	94140258	rs199894625:94140258:T:TTG	T	TTG	0.327795	-0.04	0.01	-2.87	0.0041602	0.96	0.93	0.99
chr14_20791740_20846064	PARP2	BER	chr14	20829032	rs4981998:20829032:C:T	C	T	0.255966	-0.04	0.02	-2.86	0.00417176	0.96	0.93	0.99
chr14_68266495_69216935	RAD51B	HR/FA	chr14	69113517	c14_pos68183270	C	T	0.223233	-0.05	0.02	-2.86	0.00419278	0.95	0.92	0.99
chr8_11607147_11664855	NEIL2	BER	chr8	11639188	rs8191620:11639188:C:A	C	A	0.021484	-0.14	0.05	-2.86	0.00423539	0.87	0.79	0.96
chr17_7545096_7610856	TP53	ATM	chr17	7600126	rs34656028:7600126:ACAG:A	ACAG	A	0.043516	0.11	0.04	2.86	0.00424876	1.12	1.04	1.21
chr3_196175653_196250639	RNF168	Other	chr3	196212282	rs11718980:196212282:G:A	G	A	0.125858	0.04	0.01	2.86	0.00425268	1.04	1.01	1.07
chr12_54555058_54602778	SMUG1	BER	chr12	54568150	12:54568150:C:CA	C	CA	0.0524234	-0.09	0.03	-2.86	0.00425646	0.91	0.86	0.97
chr17_59738626_59960882	BRIP1	HR/FA	chr17	59753399	17:59753399:T:C	T	C	0.0025037	0.57	0.2	2.86	0.00427614	1.77	1.2	2.63
chr7_5992869_6068756	PMS2	MMR	chr7	6049506	rs183247162:6049506:G:A	G	A	0.111436	-0.06	0.02	-2.86	0.00427929	0.94	0.9	0.98
chr16_1803207_1846312	EME2	HR/FA	chr16	1803450	rs11860899:1803450:A:T	A	T	0.166914	-0.06	0.02	-2.86	0.00427949	0.94	0.91	0.98
chr11_94132894_94247074	MRE11A	HR/FA	chr11	94190115	rs654718:94190115:T:C	T	C	0.330712	-0.04	0.01	-2.85	0.00430807	0.96	0.93	0.99
chr11_94132894_94247074	MRE11A	HR/FA	chr11	94216131	rs948575:94216131:C:G	C	G	0.329819	-0.04	0.01	-2.85	0.0043118	0.96	0.93	0.99
chr9_110025559_110114475	RAD23B	NER	chr9	110106222	rs817852:110106222:C:T	C	T	0.423456	-0.08	0.03	-2.85	0.00431732	0.93	0.88	0.98
chr14_20791740_20846064	PARP2	BER	chr14	20815254	rs139592248:20815254:C:T	C	T	0.0222712	-0.14	0.05	-2.85	0.00432423	0.87	0.79	0.96
chr19_44027191_44100158	XRCC1	BER	chr19	44086754	rs117298803:44086754:G:A	G	A	0.00927316	0.24	0.08	2.85	0.00432784	1.27	1.08	1.5
chr11_94132894_94247074	MRE11A	HR/FA	chr11	94162107	rs77187798:94162107:G:A	G	A	0.0208332	0.16	0.05	2.85	0.00433077	1.17	1.05	1.3
chr4_1321053_1401732	UVSSA	NER	chr4	1359345	rs114456306:1359345:C:T	C	T	0.00113795	-0.97	0.34	-2.85	0.00433579	0.38	0.2	0.74
chr4_1321053_1401732	UVSSA	NER	chr4	1360337	rs74473184:1360337:G:T	G	T	0.00113905	-0.97	0.34	-2.85	0.00434144	0.38	0.2	0.74
chr4_2053644_2263848	POLN	XLR	chr4	2057233	rs139048631:2057233:C:T	C	T	0.0257044	-0.15	0.05	-2.85	0.004351	0.86	0.77	0.95
chr11_65607532_65655124	MUS81	HR/FA	chr11	65626285	rs78780936:65626285:A:G	A	G	0.0908704	-0.08	0.03	-2.85	0.00435561	0.93	0.88	0.98
chr3_196175653_196250639	RNF168	Other	chr3	196228601	rs183161916:196228601:A:T	A	T	0.0147044	0.23	0.08	2.85	0.00435939	1.26	1.08	1.48
chr14_68266495_69216935	RAD51B	HR/FA	chr14	69186052	rs72625664:69186052:G:A	G	A	0.177206	0.05	0.02	2.85	0.00436296	1.05	1.02	1.09
chr4_1321053_1401732	UVSSA	NER	chr4	1358788	rs115030081:1358788:G:T	G	T	0.00113739	-0.97	0.34	-2.85	0.00437313	0.38	0.2	0.74
chr4_1321053_1401732	UVSSA	NER	chr4	1358125	4:1358125:C:A	C	A	0.0011368	-0.97	0.34	-2.85	0.00437736	0.38	0.2	0.74
chr14_68266495_69216935	RAD51B	HR/FA	chr14	69006916	rs55670604:69006916:G:A	G	A	0.0660996	-0.08	0.03	-2.85	0.00437828	0.92	0.88	0.98
chr4_1321053_1401732	UVSSA	NER	chr4	1356181	rs76013187:1356181:G:T	G	T	0.00113533	-0.97	0.34	-2.85	0.00439954	0.38	0.2	0.74
chr11_61046922_61120838	DDB1	NER	chr11	61090956	rs28720282:61090956:T:C	T	C	0.115596	-0.06	0.02	-2.85	0.00440029	0.94	0.9	0.98
chr4_1321053_1401732	UVSSA	NER	chr4	1357185	rs140320268:1357185:AT:A	AT	A	0.00113601	-0.97	0.34	-2.85	0.00440172	0.38	0.2	0.74
chr4_1321053_1401732	UVSSA	NER	chr4	1356750	rs76314242:1356750:C:T	C	T	0.0011356	-0.97	0.34	-2.85	0.0044022	0.38	0.2	0.74
chr7_5992869_6068756	PMS2	MMR	chr7	6048367	7:6048367:G:A	G	A	0.111424	-0.06	0.02	-2.85	0.00440665	0.94	0.9	0.98
chr7_5992869_6068756	PMS2	MMR	chr7	6048364	rs72498446:6048364:CTG:C	CTG	C	0.111424	-0.06	0.02	-2.85	0.00440667	0.94	0.9	0.98
chr7_5992869_6068756	PMS2	MMR	chr7	6048362	rs59870895:6048362:GT:G	GT	G	0.111424	-0.06	0.02	-2.85	0.00440729	0.94	0.9	0.98
chr14_61181459_61456671	MNAT1	Other	chr14	61324531	rs200738590:61324531:G:GA	G	GA	0.286209	0.05	0.02	2.85	0.00440836	1.05	1.02	1.09
chr1_2095916_2164159	C1orf86	HR/FA	chr1	2118339	rs262685	A	G	0.3844	0.04	0.01	2.85	0.00441916	1.04	1.01	1.07
chr18_51775773_51844602	POLI	TLS	chr18	51777131	18:51777131:A:C	A	C	0.00147638	-0.73	0.25	-2.85	0.00441917	0.48	0.29	0.8
chr3_51956360_52002883	PARP3	BER	chr3	51957799	rs62259751:51957799:C:T	C	T	0.0583544	-0.1	0.03	-2.85	0.00443098	0.91	0.85	0.97
chr11_61046922_61120838	DDB1	NER	chr11	61064102	rs12291333:61064102:C:A	C	A	0.123458	-0.06	0.02	-2.85	0.00443118	0.94	0.9	0.98
chr7_5992869_6068756	PMS2	MMR	chr7	6059664	7:6059664:A:AAG	A	AAG	0.110871	-0.06	0.02	-2.84	0.00444202	0.94	0.9	0.98
chr14_20791740_20846064	PARP2	BER	chr14	20828287	rs57101853:20828287:C:G	C	G	0.25604	-0.04	0.02	-2.84	0.00446073	0.96	0.93	0.99
chr14_20791740_20846064	PARP2	BER	chr14	20828173	rs58530849:20828173:T:C	T	C	0.256036	-0.04	0.02	-2.84	0.00446974	0.96	0.93	0.99
chr1_2095916_2164159	C1orf86	HR/FA	chr1	2118359	rs262684:2118359:A:G	A	G	0.384245	0.04	0.01	2.84	0.00449181	1.04	1.01	1.07
chr3_196175653_196250639	RNF168	Other	chr3	196229474	rs13099662:196229474:A:G	A	G	0.266977	-0.04	0.02	-2.84	0.00452046	0.96	0.93	0.99
chr14_68266495_69216935	RAD51B	HR/FA	chr14	68669879	rs148217402:68669879:G:T	G	T	0.0121709	0.2	0.07	2.84	0.00452398	1.22	1.06	1.41
chr14_68266495_69216935	RAD51B	HR/FA	chr14	68368551	rs150144722:68368551:A:G	A	G	0.00473472	0.32	0.11	2.84	0.00452555	1.38	1.11	1.73
chr5_74787580_74916969	POLK	TLS	chr5	74875642	rs5744663:74875642:T:C	T	C	0.240283	0.05	0.02	2.84	0.00455083	1.05	1.01	1.08
chr14_61181459_61456671	MNAT1	Other	chr14	61420418	rs9672031:61420418:C:T	C	T	0.20801	-0.05	0.02	-2.84	0.00456162	0.95	0.92	0.98
chr8_95364187_95507337	RAD54B	HR/FA	chr8	95454572	rs111948406:95454572:T:C	T	C	0.015353	0.17	0.06	2.84	0.00457593	1.19	1.05	1.34
chr14_68266495_69216935	RAD51B	HR/FA	chr14	69115670	rs61987118:69115670:C:T	C	T	0.223155	-0.05	0.02	-2.84	0.00457674	0.95	0.92	0.99
chr8_30871316_31051285	WRN	RECQ	chr8	30936356	rs2553268	G	T	0.203102	0.04	0.01	2.83	0.0045875	1.04	1.01	1.07
chr9_110025559_110114475	RAD23B	NER	chr9	110105646	rs200177775:110105646:CTT:C	CTT	C	0.419753	-0.07	0.03	-2.83	0.00460782	0.93	0.88	0.98
chr20_55884814_55939050	SPO11	Other	chr20	55899721	20:55899721:C:CT	C	CT	0.00816628	0.33	0.12	2.83	0.00462101	1.39	1.11	1.75
chr14_20791740_20846064	PARP2	BER	chr14	20829120	rs34242522:20829120:C:CT	C	CT	0.255099	-0.04	0.02	-2.83	0.00463971	0.96	0.93	0.99
chr6_30855960_30901883	GTF2H4	Other	chr6	30892592	rs2532940:30892592:G:C	G	C	0.37744	0.04	0.01	2.83	0.00466182	1.04	1.01	1.07
chr5_74787580_74916969	POLK	TLS	chr5	74800576	rs34570477:74800576:CT:C	CT	C	0.304821	0.05	0.02	2.83	0.00467413	1.05	1.01	1.08
chr17_8023789_8079678	PER1	Other	chr17	8024758	rs114049508:8024758:C:A	C	A	0.00802796	0.24	0.09	2.83	0.00469444	1.27	1.08	1.5
chr11_94132894_94247074	MRE11A	HR/FA	chr11	94184453	rs2067035	G	A	0.252865	0.04	0.02	2.83	0.00469475	1.05	1.01	1.08
chr14_61181459_61456671	MNAT1	Other	chr14	61350473	rs1958279:61350473:G:A	G	A	0.195165	-0.05	0.02	-2.83	0.00469535	0.95	0.92	0.98
chr11_61046922_61120838	DDB1	NER	chr11	61111346	rs35723406:61111346:C:G	C	G	0.115428	-0.06	0.02	-2.82	0.00473985	0.94	0.9	0.98
chr14_68266495_69216935	RAD51B	HR/FA	chr14	69187206	rs12147980:69187206:T:A	T	A	0.177299	0.05	0.02	2.82	0.00474012	1.05	1.02	1.09
chr19_44027191_44100158	XRCC1	BER	chr19	44037460	19:44037460:C:G	C	G	0.00119294	-0.65	0.23	-2.82	0.00475822	0.52	0.33	0.82
chr3_10048097_10163614	FANCD2	HR/FA	chr3	10124871	rs57434752:10124871:A:C	A	C	0.00170372	-0.73	0.26	-2.82	0.00476172	0.48	0.29	0.8
chr4_178210989_178304097	NEIL3	BER	chr4	178271144	rs35102244:178271144:G:A	G	A	0.00369068	-0.47	0.17	-2.82	0.00478632	0.63	0.45	0.87
chr6_24630204_24687261	TDP2	Other	chr6	24657168	rs9467251:24657168:C:A	C	A	0.0395149	0.1	0.04	2.82	0.00479712	1.1	1.03	1.18
chr5_74787580_74916969	POLK	TLS	chr5	74889532	rs5744703:74889532:C:G	C	G	0.240256	0.05	0.02	2.82	0.00483315	1.05	1.01	1.08
chr2_219920038_220045575	NHEJ1	NHEJ	chr2	219967895	rs201837950:219967895:GA:G	GA	G	0.0124386	-0.2	0.07	-2.82	0.0048446	0.82	0.71	0.94
chr2_219920038_220045575	NHEJ1	NHEJ	chr2	219967897	2:219967897:A:G	A	G	0.0124386	-0.2	0.07	-2.82	0.0048446	0.82	0.71	0.94
chr17_7545096_7610856	TP53	ATM	chr17	7559037	rs55831773:7559037:C:T	C	T	0.199212	-0.05	0.02	-2.82	0.00484604	0.95	0.92	0.98
chr14_68266495_69216935	RAD51B	HR/FA	chr14	69118621	rs4899250:69118621:C:T	C	T	0.223045	-0.05	0.02	-2.82	0.00485055	0.95	0.92	0.99
chr3_8898759_9025186	RAD18	TLS	chr3	8993450	rs73810757:8993450:G:C	G	C	0.0346784	0.11	0.04	2.82	0.00485399	1.11	1.03	1.2
chr4_2450663_2537584	RNF4	Other	chr4	2530889	rs149644129:2530889:C:T	C	T	0.00215021	-0.64	0.23	-2.82	0.00485582	0.53	0.34	0.82
chr8_11607147_11664855	NEIL2	BER	chr8	11652657	rs2103503:11652657:G:C	G	C	0.43333	0.04	0.01	2.82	0.0048576	1.04	1.01	1.07
chr14_20791740_20846064	PARP2	BER	chr14	20830132	rs35146797:20830132:AAT:A	AAT	A	0.257445	-0.04	0.02	-2.82	0.00485801	0.96	0.93	0.99
chr17_7545096_7610856	TP53	ATM	chr17	7588679	rs17882854:7588679:GC:G	GC	G	0.0429314	0.11	0.04	2.82	0.00486496	1.12	1.03	1.21
chr14_68266495_69216935	RAD51B	HR/FA	chr14	69118241	rs4902626	G	T	0.222881	-0.05	0.02	-2.82	0.00486796	0.95	0.92	0.99
chr8_11607147_11664855	NEIL2	BER	chr8	11652550	rs2092005:11652550:C:G	C	G	0.43317	0.04	0.01	2.81	0.00488207	1.04	1.01	1.07
chr11_94132894_94247074	MRE11A	HR/FA	chr11	94192103	rs625245:94192103:T:G	T	G	0.329169	-0.04	0.01	-2.81	0.00489002	0.96	0.93	0.99
chr14_68266495_69216935	RAD51B	HR/FA	chr14	69201190	rs8019389	G	T	0.081132	-0.07	0.03	-2.81	0.00489422	0.93	0.89	0.98
chr3_196175653_196250639	RNF168	Other	chr3	196229475	rs13099664:196229475:A:C	A	C	0.265943	-0.04	0.02	-2.81	0.00489977	0.96	0.93	0.99
chr6_24630204_24687261	TDP2	Other	chr6	24653546	rs2294688	G	C	0.0395808	0.1	0.04	2.81	0.00490064	1.1	1.03	1.18
chr2_47902668_48057240	MSH6	MMR	chr2	47989146	rs149834966:47989146:G:A	G	A	0.00406381	-0.33	0.12	-2.81	0.00490555	0.72	0.57	0.9
chr14_61181459_61456671	MNAT1	Other	chr14	61263699	rs2300473:61263699:A:T	A	T	0.480112	-0.14	0.05	-2.81	0.00492039	0.87	0.79	0.96
chr11_94132894_94247074	MRE11A	HR/FA	chr11	94171163	rs474577:94171163:A:G	A	G	0.329936	-0.04	0.01	-2.81	0.00492075	0.96	0.93	0.99
chr22_29063730_29158410	CHEK2	ATM	chr22	29080731	rs62235681:29080731:A:G	A	G	0.00896467	0.22	0.08	2.81	0.00493038	1.25	1.07	1.46
chr5_86669233_86728836	CCNH	Other	chr5	86715452	rs192953236:86715452:C:T	C	T	0.00717444	0.33	0.12	2.81	0.0049438	1.39	1.1	1.75
chr10_99198080_99278551	MMS19	NER	chr10	99200733	rs72833967:99200733:G:A	G	A	0.0196208	-0.16	0.06	-2.81	0.00495414	0.85	0.77	0.95
chr16_3611181_3681599	SLX4	HR/FA	chr16	3671298	rs55701447:3671298:G:C	G	C	0.0664846	-0.09	0.03	-2.81	0.00495468	0.91	0.86	0.97
chr3_8898759_9025186	RAD18	TLS	chr3	8991358	rs35685771:8991358:A:AGG	A	AGG	0.0346883	0.11	0.04	2.81	0.00495765	1.11	1.03	1.2
chr10_131245447_131586271	MGMT	BER	chr10	131526831	rs77506100:131526831:C:T	C	T	0.0190772	-0.19	0.07	-2.81	0.00496159	0.82	0.72	0.94
chr3_196175653_196250639	RNF168	Other	chr3	196228360	rs9869437	C	A	0.348355	-0.04	0.01	-2.81	0.00496271	0.96	0.93	0.99
chr6_24630204_24687261	TDP2	Other	chr6	24652843	rs2294691:24652843:T:C	T	C	0.0395553	0.1	0.04	2.81	0.00496384	1.1	1.03	1.18
chr16_89783956_89903065	FANCA	HR/FA	chr16	89787884	16:89787884:C:CGCCCCTG	C	CGCCCCTG	0.0394356	0.1	0.04	2.81	0.00498902	1.1	1.03	1.18
chr6_30855960_30901883	GTF2H4	Other	chr6	30885839	rs147192830:30885839:TTTTG:T	TTTTG	T	0.378443	0.04	0.01	2.81	0.00498952	1.04	1.01	1.07
chr6_24630204_24687261	TDP2	Other	chr6	24658511	rs3212228:24658511:G:A	G	A	0.0395338	0.1	0.04	2.81	0.00499467	1.1	1.03	1.18
chr3_8898759_9025186	RAD18	TLS	chr3	8963281	rs76741130:8963281:G:A	G	A	0.0346667	0.11	0.04	2.81	0.0049991	1.11	1.03	1.2
chr6_31687796_31752627	MSH5	MMR	chr6	31691657	rs453098:31691657:G:A	G	A	0.068356	-0.08	0.03	-2.81	0.00500132	0.93	0.88	0.98
chr6_24630204_24687261	TDP2	Other	chr6	24657467	rs17249687:24657467:G:A	G	A	0.0395334	0.1	0.04	2.81	0.00500632	1.1	1.03	1.18
chr11_94132894_94247074	MRE11A	HR/FA	chr11	94213208	rs13447608:94213208:C:T	C	T	0.0193954	0.17	0.06	2.81	0.00500887	1.18	1.05	1.32
chr14_68266495_69216935	RAD51B	HR/FA	chr14	69195031	rs8015998:69195031:T:C	T	C	0.155638	-0.05	0.02	-2.81	0.00501419	0.95	0.91	0.98
chr14_61181459_61456671	MNAT1	Other	chr14	61273877	rs2284702:61273877:T:C	T	C	0.478458	-0.14	0.05	-2.81	0.00501444	0.87	0.79	0.96
chr2_47610107_47809450	MSH2	MMR	chr2	47616415	rs193026303:47616415:G:T	G	T	0.00164952	0.67	0.24	2.81	0.00502054	1.96	1.23	3.14
chr11_94132894_94247074	MRE11A	HR/FA	chr11	94177422	rs588701	G	A	0.329524	-0.04	0.01	-2.81	0.00502063	0.96	0.93	0.99
chr3_4324987_4379251	SETMAR	Other	chr3	4338471	rs141163883:4338471:G:T	G	T	0.021367	-0.19	0.07	-2.81	0.00502546	0.83	0.73	0.95
chr3_8898759_9025186	RAD18	TLS	chr3	8992612	rs6777425	A	G	0.0347237	0.11	0.04	2.81	0.00502709	1.11	1.03	1.2
chr6_30855960_30901883	GTF2H4	Other	chr6	30864700	rs1264317:30864700:C:T	C	T	0.378478	0.04	0.01	2.8	0.00503449	1.04	1.01	1.07
chr14_61181459_61456671	MNAT1	Other	chr14	61255056	rs116469067:61255056:C:T	C	T	0.0114931	0.18	0.07	2.8	0.00504287	1.2	1.06	1.37
chr14_68266495_69216935	RAD51B	HR/FA	chr14	68631716	rs150345175:68631716:C:T	C	T	0.00417537	0.35	0.12	2.8	0.00504359	1.42	1.11	1.81
chr14_61181459_61456671	MNAT1	Other	chr14	61264647	rs4151206:61264647:C:T	C	T	0.0114922	0.18	0.07	2.8	0.00505109	1.2	1.06	1.37
chr6_31687796_31752627	MSH5	MMR	chr6	31737818	rs115526889:31737818:C:G	C	G	0.0314584	0.11	0.04	2.8	0.00506107	1.12	1.03	1.21
chr6_30855960_30901883	GTF2H4	Other	chr6	30891704	rs10653650:30891704:C:CCG	C	CCG	0.378228	0.04	0.01	2.8	0.00506576	1.04	1.01	1.07
chr6_24630204_24687261	TDP2	Other	chr6	24655034	rs3181237:24655034:C:T	C	T	0.0395315	0.1	0.04	2.8	0.00507163	1.1	1.03	1.18
chr14_61181459_61456671	MNAT1	Other	chr14	61201634	rs4151150:61201634:C:T	C	T	0.0115132	0.18	0.07	2.8	0.00507818	1.2	1.06	1.37
chr14_68266495_69216935	RAD51B	HR/FA	chr14	69187205	rs12147416:69187205:G:A	G	A	0.177076	0.05	0.02	2.8	0.00509365	1.05	1.02	1.09
chr6_24630204_24687261	TDP2	Other	chr6	24653273	rs2294689:24653273:G:C	G	C	0.0395271	0.1	0.04	2.8	0.00509411	1.1	1.03	1.18
chr14_61181459_61456671	MNAT1	Other	chr14	61443539	rs2296926:61443539:C:T	C	T	0.20178	-0.05	0.02	-2.8	0.00509523	0.95	0.92	0.98
chr6_30855960_30901883	GTF2H4	Other	chr6	30884436	rs1264298:30884436:A:G	A	G	0.37829	0.04	0.01	2.8	0.00509556	1.04	1.01	1.07
chr6_24630204_24687261	TDP2	Other	chr6	24655122	rs3181235:24655122:C:T	C	T	0.0395701	0.1	0.04	2.8	0.00510151	1.1	1.03	1.18
chr6_30855960_30901883	GTF2H4	Other	chr6	30861000	rs1264320:30861000:C:T	C	T	0.378459	0.04	0.01	2.8	0.00510271	1.04	1.01	1.07
chr14_68266495_69216935	RAD51B	HR/FA	chr14	69018119	c14_pos68087872	G	A	0.0135273	0.17	0.06	2.8	0.00510724	1.18	1.05	1.33
chr8_11607147_11664855	NEIL2	BER	chr8	11653028	rs2740447:11653028:A:G	A	G	0.432859	0.04	0.01	2.8	0.00511075	1.04	1.01	1.07
chr6_24630204_24687261	TDP2	Other	chr6	24652897	rs374020422:24652897:AAC:A	AAC	A	0.0395248	0.1	0.04	2.8	0.00512072	1.1	1.03	1.18
chr6_24630204_24687261	TDP2	Other	chr6	24652879	rs2294690:24652879:C:G	C	G	0.0395247	0.1	0.04	2.8	0.00512311	1.1	1.03	1.18
chr6_24630204_24687261	TDP2	Other	chr6	24652677	rs16901739:24652677:C:A	C	A	0.0398317	0.1	0.04	2.8	0.00512545	1.1	1.03	1.18
chr14_61181459_61456671	MNAT1	Other	chr14	61226427	rs4902001:61226427:T:C	T	C	0.478564	-0.14	0.05	-2.8	0.00513664	0.87	0.79	0.96
chr22_29063730_29158410	CHEK2	ATM	chr22	29153759	rs5752792:29153759:C:T	C	T	0.316994	0.05	0.02	2.8	0.00514164	1.05	1.02	1.09
chr6_111600233_111824915	REV3L	TLS	chr6	111711414	rs199932413:111711414:A:G	A	G	0.00152099	-0.59	0.21	-2.8	0.00514354	0.55	0.36	0.84
chr6_111600233_111824915	REV3L	TLS	chr6	111743110	6:111743110:T:A	T	A	0.00152095	-0.59	0.21	-2.8	0.00514367	0.55	0.36	0.84
chr6_111600233_111824915	REV3L	TLS	chr6	111747971	6:111747971:A:C	A	C	0.00152095	-0.59	0.21	-2.8	0.00514367	0.55	0.36	0.84
chr5_79930466_80192279	MSH3	MMR	chr5	79989194	rs10547865:79989194:GTA:G	GTA	G	0.00303732	0.4	0.14	2.8	0.00514933	1.49	1.13	1.96
chr14_61181459_61456671	MNAT1	Other	chr14	61218239	rs1951108:61218239:A:G	A	G	0.478535	-0.14	0.05	-2.8	0.00515442	0.87	0.79	0.96
chr14_61181459_61456671	MNAT1	Other	chr14	61297308	rs77285512:61297308:G:T	G	T	0.0115922	0.18	0.07	2.8	0.00516802	1.2	1.06	1.37
chr14_20791740_20846064	PARP2	BER	chr14	20813289	rs2297616:20813289:G:A	G	A	0.255083	-0.04	0.02	-2.8	0.00516965	0.96	0.93	0.99
chr14_68266495_69216935	RAD51B	HR/FA	chr14	69194607	rs10483821:69194607:C:G	C	G	0.155599	-0.05	0.02	-2.79	0.00520151	0.95	0.91	0.98
chr5_74787580_74916969	POLK	TLS	chr5	74793511	rs4704224:74793511:T:C	T	C	0.238713	0.04	0.02	2.79	0.00521024	1.05	1.01	1.08
chr14_61181459_61456671	MNAT1	Other	chr14	61259500	rs1475020:61259500:A:G	A	G	0.478534	-0.14	0.05	-2.79	0.00521447	0.87	0.79	0.96
chr6_30855960_30901883	GTF2H4	Other	chr6	30890206	rs887381:30890206:T:C	T	C	0.378267	0.04	0.01	2.79	0.00521497	1.04	1.01	1.07
chr6_30855960_30901883	GTF2H4	Other	chr6	30884331	6:30884331:CG:C	CG	C	0.378274	0.04	0.01	2.79	0.00523287	1.04	1.01	1.07
chr6_30855960_30901883	GTF2H4	Other	chr6	30887207	rs9262294:30887207:C:T	C	T	0.378273	0.04	0.01	2.79	0.00523321	1.04	1.01	1.07
chr6_30855960_30901883	GTF2H4	Other	chr6	30883920	rs1264299:30883920:C:T	C	T	0.378274	0.04	0.01	2.79	0.00523347	1.04	1.01	1.07
chr6_30855960_30901883	GTF2H4	Other	chr6	30885686	rs9262289:30885686:T:A	T	A	0.378273	0.04	0.01	2.79	0.00523358	1.04	1.01	1.07
chr6_30855960_30901883	GTF2H4	Other	chr6	30885821	rs9262290:30885821:G:A	G	A	0.378273	0.04	0.01	2.79	0.00523379	1.04	1.01	1.07
chr6_30855960_30901883	GTF2H4	Other	chr6	30886350	rs9262293:30886350:C:G	C	G	0.378273	0.04	0.01	2.79	0.00523416	1.04	1.01	1.07
chr6_30855960_30901883	GTF2H4	Other	chr6	30887311	rs7756286:30887311:C:T	C	T	0.378273	0.04	0.01	2.79	0.00523421	1.04	1.01	1.07
chr6_30855960_30901883	GTF2H4	Other	chr6	30882513	rs1264303:30882513:A:G	A	G	0.378274	0.04	0.01	2.79	0.00523434	1.04	1.01	1.07
chr6_30855960_30901883	GTF2H4	Other	chr6	30884806	rs1264297:30884806:A:C	A	C	0.378274	0.04	0.01	2.79	0.0052344	1.04	1.01	1.07
chr6_30855960_30901883	GTF2H4	Other	chr6	30882634	rs1264302:30882634:C:T	C	T	0.378274	0.04	0.01	2.79	0.00523443	1.04	1.01	1.07
chr6_30855960_30901883	GTF2H4	Other	chr6	30882277	rs1264305:30882277:C:T	C	T	0.378274	0.04	0.01	2.79	0.00523465	1.04	1.01	1.07
chr6_30855960_30901883	GTF2H4	Other	chr6	30882856	rs1264300:30882856:A:G	A	G	0.378274	0.04	0.01	2.79	0.00523482	1.04	1.01	1.07
chr6_30855960_30901883	GTF2H4	Other	chr6	30896399	rs2517461:30896399:T:C	T	C	0.378272	0.04	0.01	2.79	0.00523483	1.04	1.01	1.07
chr6_30855960_30901883	GTF2H4	Other	chr6	30891695	rs1264295:30891695:G:T	G	T	0.378272	0.04	0.01	2.79	0.00523495	1.04	1.01	1.07
chr6_30855960_30901883	GTF2H4	Other	chr6	30893226	rs2532939:30893226:C:G	C	G	0.378272	0.04	0.01	2.79	0.00523512	1.04	1.01	1.07
chr6_30855960_30901883	GTF2H4	Other	chr6	30882781	rs1264301:30882781:G:T	G	T	0.378274	0.04	0.01	2.79	0.00523514	1.04	1.01	1.07
chr6_30855960_30901883	GTF2H4	Other	chr6	30895293	rs2532933:30895293:A:G	A	G	0.378272	0.04	0.01	2.79	0.00523517	1.04	1.01	1.07
chr6_30855960_30901883	GTF2H4	Other	chr6	30886079	rs9262292:30886079:G:A	G	A	0.378273	0.04	0.01	2.79	0.00523529	1.04	1.01	1.07
chr6_30855960_30901883	GTF2H4	Other	chr6	30890569	rs753726:30890569:G:T	G	T	0.378273	0.04	0.01	2.79	0.00523538	1.04	1.01	1.07
chr6_30855960_30901883	GTF2H4	Other	chr6	30886015	rs9262291:30886015:T:G	T	G	0.378273	0.04	0.01	2.79	0.0052354	1.04	1.01	1.07
chr6_30855960_30901883	GTF2H4	Other	chr6	30893831	rs2532938:30893831:G:A	G	A	0.378272	0.04	0.01	2.79	0.00523576	1.04	1.01	1.07
chr6_30855960_30901883	GTF2H4	Other	chr6	30892322	rs2532942:30892322:C:T	C	T	0.378272	0.04	0.01	2.79	0.00523579	1.04	1.01	1.07
chr6_30855960_30901883	GTF2H4	Other	chr6	30894408	rs2532936:30894408:A:C	A	C	0.378272	0.04	0.01	2.79	0.00523646	1.04	1.01	1.07
chr6_30855960_30901883	GTF2H4	Other	chr6	30894416	rs376115804:30894416:GACTA:G	GACTA	G	0.378272	0.04	0.01	2.79	0.00523646	1.04	1.01	1.07
chr6_30855960_30901883	GTF2H4	Other	chr6	30887988	rs2249459:30887988:C:T	C	T	0.378273	0.04	0.01	2.79	0.0052366	1.04	1.01	1.07
chr6_30855960_30901883	GTF2H4	Other	chr6	30894573	rs2532935:30894573:C:T	C	T	0.378272	0.04	0.01	2.79	0.0052366	1.04	1.01	1.07
chr6_30855960_30901883	GTF2H4	Other	chr6	30895592	rs2394856:30895592:G:A	G	A	0.378272	0.04	0.01	2.79	0.00523664	1.04	1.01	1.07
chr6_30855960_30901883	GTF2H4	Other	chr6	30896190	rs2517462:30896190:T:C	T	C	0.378272	0.04	0.01	2.79	0.00523666	1.04	1.01	1.07
chr6_30855960_30901883	GTF2H4	Other	chr6	30889120	rs2532943:30889120:A:G	A	G	0.378273	0.04	0.01	2.79	0.0052367	1.04	1.01	1.07
chr6_30855960_30901883	GTF2H4	Other	chr6	30894344	rs2532937:30894344:G:A	G	A	0.378272	0.04	0.01	2.79	0.00523677	1.04	1.01	1.07
chr6_30855960_30901883	GTF2H4	Other	chr6	30890483	rs2074506:30890483:G:T	G	T	0.378273	0.04	0.01	2.79	0.00523699	1.04	1.01	1.07
chr6_30855960_30901883	GTF2H4	Other	chr6	30890055	rs2517466:30890055:T:C	T	C	0.378272	0.04	0.01	2.79	0.00523709	1.04	1.01	1.07
chr6_30855960_30901883	GTF2H4	Other	chr6	30895725	rs2532930:30895725:G:A	G	A	0.378289	0.04	0.01	2.79	0.00523761	1.04	1.01	1.07
chr6_30855960_30901883	GTF2H4	Other	chr6	30880757	rs1264307:30880757:G:A	G	A	0.378274	0.04	0.01	2.79	0.00523774	1.04	1.01	1.07
chr6_30855960_30901883	GTF2H4	Other	chr6	30893251	rs2252856:30893251:G:A	G	A	0.378274	0.04	0.01	2.79	0.00524471	1.04	1.01	1.07
chr14_68266495_69216935	RAD51B	HR/FA	chr14	69121663	rs55767067:69121663:C:T	C	T	0.219424	-0.05	0.02	-2.79	0.00524564	0.95	0.92	0.99
chr1_2095916_2164159	C1orf86	HR/FA	chr1	2127434	rs2503711:2127434:C:A	C	A	0.383074	0.04	0.01	2.79	0.00524662	1.04	1.01	1.07
chr5_74787580_74916969	POLK	TLS	chr5	74846297	rs5744595:74846297:A:G	A	G	0.240846	0.04	0.02	2.79	0.00524873	1.05	1.01	1.08
chr6_30855960_30901883	GTF2H4	Other	chr6	30875899	rs1264309:30875899:A:G	A	G	0.37843	0.04	0.01	2.79	0.00525063	1.04	1.01	1.07
chr6_30855960_30901883	GTF2H4	Other	chr6	30885639	rs9262288:30885639:A:G	A	G	0.378304	0.04	0.01	2.79	0.00525104	1.04	1.01	1.07
chr2_99996937_100126497	REV1	TLS	chr2	100098171	2:100098171:A:ACAC	A	ACAC	0.0138758	-0.16	0.06	-2.79	0.00525169	0.85	0.76	0.95
chr2_99996937_100126497	REV1	TLS	chr2	100098172	2:100098172:A:AC	A	AC	0.0138758	-0.16	0.06	-2.79	0.00525169	0.85	0.76	0.95
chr6_30855960_30901883	GTF2H4	Other	chr6	30873041	rs1264311:30873041:G:A	G	A	0.378422	0.04	0.01	2.79	0.0052612	1.04	1.01	1.07
chr14_61181459_61456671	MNAT1	Other	chr14	61262440	rs4151201:61262440:T:C	T	C	0.478532	-0.14	0.05	-2.79	0.00526548	0.87	0.79	0.96
chr14_20791740_20846064	PARP2	BER	chr14	20813672	rs3093890	A	G	0.255059	-0.04	0.02	-2.79	0.0052708	0.96	0.93	0.99
chr14_20791740_20846064	PARP2	BER	chr14	20812467	rs3093882:20812467:C:A	C	A	0.255144	-0.04	0.02	-2.79	0.00527525	0.96	0.93	0.99
chr2_239132678_239218743	PER2	Other	chr2	239174706	rs10929273:239174706:A:G	A	G	0.14283	-0.05	0.02	-2.79	0.00528328	0.95	0.92	0.99
chr6_30855960_30901883	GTF2H4	Other	chr6	30898295	rs2532928:30898295:A:G	A	G	0.378088	0.04	0.01	2.79	0.00529172	1.04	1.01	1.07
chr14_61181459_61456671	MNAT1	Other	chr14	61296233	rs4151240:61296233:A:G	A	G	0.478511	-0.14	0.05	-2.79	0.00529192	0.87	0.79	0.96
chr17_38524767_38594202	TOP2A	ATM	chr17	38531986	17:38531986:G:A	G	A	0.00115393	0.86	0.31	2.79	0.00530422	2.36	1.29	4.32
chr14_68266495_69216935	RAD51B	HR/FA	chr14	68322634	rs184956484:68322634:T:G	T	G	0.0042071	0.35	0.13	2.79	0.00530807	1.42	1.11	1.81
chr1_46693366_46764145	RAD54L	HR/FA	chr1	46698490	rs6692775:46698490:T:G	T	G	0.249716	0.04	0.02	2.79	0.00531538	1.04	1.01	1.08
chr15_91240557_91378692	BLM	HR/FA	chr15	91359263	rs191591515:91359263:A:G	A	G	0.0370911	-0.11	0.04	-2.79	0.00531603	0.89	0.82	0.97
chr1_2095916_2164159	C1orf86	HR/FA	chr1	2099322	rs143573707:2099322:GCCT:G	GCCT	G	0.383597	0.04	0.01	2.79	0.00533468	1.04	1.01	1.07
chr1_241991481_242073241	EXO1	Other	chr1	242067164	rs78386902:242067164:C:T	C	T	0.00442715	-0.38	0.14	-2.79	0.00534295	0.68	0.52	0.89
chr6_30855960_30901883	GTF2H4	Other	chr6	30898687	rs2844652:30898687:C:T	C	T	0.377939	0.04	0.01	2.79	0.00534344	1.04	1.01	1.07
chr14_61181459_61456671	MNAT1	Other	chr14	61287409	rs186867597:61287409:A:G	A	G	0.00435656	-0.42	0.15	-2.79	0.00534695	0.65	0.49	0.88
chr6_30855960_30901883	GTF2H4	Other	chr6	30888169	rs2517468:30888169:G:A	G	A	0.378288	0.04	0.01	2.78	0.0053588	1.04	1.01	1.07
chr11_94132894_94247074	MRE11A	HR/FA	chr11	94175249	rs3017077:94175249:G:A	G	A	0.329497	-0.04	0.01	-2.78	0.00535991	0.96	0.93	0.99
chr8_30871316_31051285	WRN	RECQ	chr8	30953728	rs2725387:30953728:T:C	T	C	0.00113016	0.83	0.3	2.78	0.00538011	2.29	1.28	4.1
chr1_46693366_46764145	RAD54L	HR/FA	chr1	46722159	rs144279462:46722159:T:A	T	A	0.0111481	-0.21	0.08	-2.78	0.00538423	0.81	0.7	0.94
chr11_65607532_65655124	MUS81	HR/FA	chr11	65615378	11:65615378:CA:C	CA	C	0.0985816	0.08	0.03	2.78	0.00538689	1.09	1.02	1.15
chr3_10048097_10163614	FANCD2	HR/FA	chr3	10073057	rs34599169:10073057:T:G	T	G	0.0146044	0.18	0.06	2.78	0.00539919	1.19	1.05	1.35
chr6_24630204_24687261	TDP2	Other	chr6	24666059	rs3756817:24666059:T:A	T	A	0.0397803	0.1	0.04	2.78	0.00544059	1.1	1.03	1.18
chr6_24630204_24687261	TDP2	Other	chr6	24666060	rs3756816:24666060:C:A	C	A	0.0397803	0.1	0.04	2.78	0.00544059	1.1	1.03	1.18
chr18_20493277_20626451	RBBP8	HR/FA	chr18	20599724	rs35352558:20599724:A:AT	A	AT	0.0568646	0.04	0.02	2.78	0.00544061	1.05	1.01	1.08
chr14_68266495_69216935	RAD51B	HR/FA	chr14	68975380	rs140154766:68975380:G:A	G	A	0.0105736	-0.21	0.07	-2.78	0.00544816	0.81	0.7	0.94
chr6_30855960_30901883	GTF2H4	Other	chr6	30893428	rs2252863:30893428:G:A	G	A	0.378334	0.04	0.01	2.78	0.00545345	1.04	1.01	1.07
chr16_3611181_3681599	SLX4	HR/FA	chr16	3668288	rs75982768:3668288:G:A	G	A	0.0689043	-0.09	0.03	-2.78	0.00545478	0.92	0.86	0.97
chr6_30855960_30901883	GTF2H4	Other	chr6	30895264	rs2517463:30895264:C:T	C	T	0.378432	0.04	0.01	2.78	0.00545626	1.04	1.01	1.07
chr5_74787580_74916969	POLK	TLS	chr5	74792657	rs7709282:74792657:G:T	G	T	0.239575	0.04	0.02	2.78	0.0054602	1.05	1.01	1.08
chr17_7545096_7610856	TP53	ATM	chr17	7587081	rs62062585:7587081:G:A	G	A	0.00583578	0.4	0.14	2.78	0.00546806	1.49	1.12	1.97
chr14_20791740_20846064	PARP2	BER	chr14	20807258	rs12891805:20807258:C:T	C	T	0.251317	-0.04	0.02	-2.78	0.00547103	0.96	0.93	0.99
chr7_96090937_96359203	SHFM1	HR/FA	chr7	96351798	rs186838121:96351798:G:A	G	A	0.00431355	-0.38	0.14	-2.78	0.00547495	0.69	0.53	0.9
chr17_7545096_7610856	TP53	ATM	chr17	7547159	rs71159516:7547159:CT:C	CT	C	0.360654	-0.06	0.02	-2.78	0.0054795	0.95	0.91	0.98
chr6_24630204_24687261	TDP2	Other	chr6	24666726	rs149428824:24666726:A:T	A	T	0.00434206	0.31	0.11	2.78	0.00547963	1.37	1.1	1.7
chr14_20791740_20846064	PARP2	BER	chr14	20836940	14:20836940:CACA:C	CACA	C	0.0132804	-0.19	0.07	-2.78	0.0054836	0.83	0.73	0.95
chr14_20791740_20846064	PARP2	BER	chr14	20836944	14:20836944:CA:C	CA	C	0.0132804	-0.19	0.07	-2.78	0.00548447	0.83	0.73	0.95
chr4_178210989_178304097	NEIL3	BER	chr4	178281973	rs35317551:178281973:A:T	A	T	0.0335309	0.12	0.04	2.78	0.005487	1.13	1.04	1.23
chr3_8898759_9025186	RAD18	TLS	chr3	8997267	rs9814755:8997267:A:G	A	G	0.0346479	0.1	0.04	2.78	0.00550202	1.11	1.03	1.19
chr9_97841335_98099984	FANCC	HR/FA	chr9	97852832	rs7851996:97852832:T:C	T	C	0.471734	0.11	0.04	2.77	0.00552079	1.12	1.03	1.22
chr8_11607147_11664855	NEIL2	BER	chr8	11652430	rs2092004:11652430:A:G	A	G	0.491145	0.04	0.01	2.77	0.00552742	1.04	1.01	1.07
chr11_94132894_94247074	MRE11A	HR/FA	chr11	94229665	rs540199:94229665:A:G	A	G	0.329574	-0.04	0.01	-2.77	0.00553114	0.96	0.93	0.99
chr6_24630204_24687261	TDP2	Other	chr6	24666194	rs3756815:24666194:G:C	G	C	0.0398054	0.1	0.04	2.77	0.00554971	1.1	1.03	1.18
chr15_91240557_91378692	BLM	HR/FA	chr15	91353584	rs11073953:91353584:C:T	C	T	0.342405	-0.04	0.01	-2.77	0.005554	0.96	0.93	0.99
chr16_1803207_1846312	EME2	HR/FA	chr16	1807896	rs11642590:1807896:C:A	C	A	0.386663	-0.04	0.02	-2.77	0.00555412	0.96	0.93	0.99
chr6_30855960_30901883	GTF2H4	Other	chr6	30898434	rs2532927:30898434:A:G	A	G	0.378422	0.04	0.01	2.77	0.00557202	1.04	1.01	1.07
chr6_30855960_30901883	GTF2H4	Other	chr6	30892377	rs2252760:30892377:G:C	G	C	0.378412	0.04	0.01	2.77	0.00557431	1.04	1.01	1.07
chr8_11607147_11664855	NEIL2	BER	chr8	11653825	rs10503424:11653825:C:T	C	T	0.0665182	-0.04	0.01	-2.77	0.00557462	0.96	0.94	0.99
chr6_30855960_30901883	GTF2H4	Other	chr6	30898441	rs2532926:30898441:A:G	A	G	0.37842	0.04	0.01	2.77	0.00557555	1.04	1.01	1.07
chr6_30855960_30901883	GTF2H4	Other	chr6	30898442	rs2517457:30898442:C:T	C	T	0.37842	0.04	0.01	2.77	0.0055806	1.04	1.01	1.07
chr14_68266495_69216935	RAD51B	HR/FA	chr14	69187449	rs57414862:69187449:G:A	G	A	0.174915	0.05	0.02	2.77	0.00558385	1.05	1.01	1.09
chr6_31687796_31752627	MSH5	MMR	chr6	31717692	rs3117572	A	G	0.319085	-0.05	0.02	-2.77	0.00558415	0.95	0.92	0.99
chr2_47610107_47809450	MSH2	MMR	chr2	47657237	2:47657237:A:C	A	C	0.00270169	-0.48	0.17	-2.77	0.00558721	0.62	0.44	0.87
chr10_115574487_115634142	DCLRE1A	XLR	chr10	115614740	rs17235038:115614740:C:T	C	T	0.0280374	-0.13	0.05	-2.77	0.0056046	0.88	0.8	0.96
chr11_94132894_94247074	MRE11A	HR/FA	chr11	94227670	rs11020803	T	C	0.329407	-0.04	0.01	-2.77	0.00560578	0.96	0.93	0.99
chr9_97841335_98099984	FANCC	HR/FA	chr9	98008381	rs1699499	C	T	0.471241	0.11	0.04	2.77	0.00562134	1.12	1.03	1.21
chr13_103477193_103548345	ERCC5	NER	chr13	103482075	rs9554900:103482075:A:G	A	G	0.183636	0.04	0.01	2.77	0.00562631	1.04	1.01	1.07
chr2_47902668_48057240	MSH6	MMR	chr2	48010111	2:48010111:C:G	C	G	0.00448861	-0.31	0.11	-2.77	0.0056374	0.73	0.59	0.91
chr6_30855960_30901883	GTF2H4	Other	chr6	30887344	rs7738138:30887344:T:C	T	C	0.37845	0.04	0.01	2.77	0.00564274	1.04	1.01	1.07
chr16_3611181_3681599	SLX4	HR/FA	chr16	3666372	rs117534157:3666372:G:A	G	A	0.0663534	-0.09	0.03	-2.77	0.00564572	0.92	0.86	0.97
chr11_47216492_47280767	DDB2	NER	chr11	47261762	rs145420520:47261762:A:G	A	G	0.0127559	-0.19	0.07	-2.77	0.00564617	0.82	0.72	0.94
chr2_99996937_100126497	REV1	TLS	chr2	100098172	rs13384316:100098172:A:C	A	C	0.0145964	-0.16	0.06	-2.77	0.00565319	0.85	0.76	0.95
chr14_20791740_20846064	PARP2	BER	chr14	20817133	rs3093897:20817133:G:C	G	C	0.254935	-0.04	0.02	-2.77	0.0056687	0.96	0.93	0.99
chr16_3611181_3681599	SLX4	HR/FA	chr16	3666911	rs79977405:3666911:C:A	C	A	0.0663523	-0.09	0.03	-2.77	0.00567701	0.92	0.86	0.97
chr2_47610107_47809450	MSH2	MMR	chr2	47768377	rs141604884:47768377:G:C	G	C	0.0151562	0.2	0.07	2.77	0.00568631	1.22	1.06	1.41
chr6_37301747_37382514	RNF8	ATM	chr6	37378388	rs143013849:37378388:T:A	T	A	0.146173	-0.06	0.02	-2.77	0.00568865	0.95	0.91	0.98
chr6_30855960_30901883	GTF2H4	Other	chr6	30884253	rs9262287:30884253:G:A	G	A	0.378772	0.04	0.01	2.77	0.00568951	1.04	1.01	1.07
chr6_31687796_31752627	MSH5	MMR	chr6	31727897	rs3115672	C	T	0.109284	-0.06	0.02	-2.77	0.00569059	0.94	0.9	0.98
chr8_30871316_31051285	WRN	RECQ	chr8	30906387	8:30906387:T:A	T	A	0.00215324	-0.42	0.15	-2.76	0.00569247	0.65	0.48	0.88
chr11_61046922_61120838	DDB1	NER	chr11	61085499	rs4939513:61085499:T:C	T	C	0.123014	-0.06	0.02	-2.76	0.00569775	0.94	0.91	0.98
chr14_68266495_69216935	RAD51B	HR/FA	chr14	69003273	c14_pos68073026	G	A	0.00829747	0.21	0.08	2.76	0.00569785	1.23	1.06	1.43
chr14_20791740_20846064	PARP2	BER	chr14	20819112	rs3093904:20819112:T:A	T	A	0.254953	-0.04	0.02	-2.76	0.00569842	0.96	0.93	0.99
chr14_20791740_20846064	PARP2	BER	chr14	20818602	rs3093902:20818602:C:G	C	G	0.25495	-0.04	0.02	-2.76	0.00570145	0.96	0.93	0.99
chr14_61181459_61456671	MNAT1	Other	chr14	61248671	14:61248671:T:TTG	T	TTG	0.308669	0.05	0.02	2.76	0.00570477	1.05	1.01	1.09
chr6_24630204_24687261	TDP2	Other	chr6	24662584	rs9358787:24662584:T:C	T	C	0.0397785	0.1	0.04	2.76	0.00574155	1.1	1.03	1.18
chr6_24630204_24687261	TDP2	Other	chr6	24662919	rs9393575:24662919:T:C	T	C	0.0397785	0.1	0.04	2.76	0.00574207	1.1	1.03	1.18
chr6_24630204_24687261	TDP2	Other	chr6	24663549	rs17249582:24663549:TC:T	TC	T	0.0397785	0.1	0.04	2.76	0.0057431	1.1	1.03	1.18
chr2_68674692_68877856	APLF	BER	chr2	68827684	rs189201230:68827684:A:G	A	G	0.00480582	-0.43	0.16	-2.76	0.00574511	0.65	0.48	0.88
chr5_74787580_74916969	POLK	TLS	chr5	74887614	rs767676:74887614:T:C	T	C	0.240819	0.04	0.02	2.76	0.00577899	1.05	1.01	1.08
chr19_50867595_50941271	POLD1	MMR	chr19	50930690	rs11084014:50930690:C:G	C	G	0.359374	-0.04	0.01	-2.76	0.00578512	0.96	0.93	0.99
chr6_31687796_31752627	MSH5	MMR	chr6	31712196	rs3132445	G	A	0.109273	-0.06	0.02	-2.76	0.0057877	0.94	0.9	0.98
chr7_152321863_152393250	XRCC2	HR/FA	chr7	152359859	7:152359859:C:A	C	A	0.00302258	-0.47	0.17	-2.76	0.00580012	0.63	0.45	0.87
chr20_55884814_55939050	SPO11	Other	chr20	55930437	20:55930437:CT:C	CT	C	0.00249909	-0.59	0.21	-2.76	0.00580024	0.55	0.36	0.84
chr6_30855960_30901883	GTF2H4	Other	chr6	30884251	rs41266876:30884251:G:A	G	A	0.378766	0.04	0.01	2.76	0.00581485	1.04	1.01	1.07
chr6_30855960_30901883	GTF2H4	Other	chr6	30884255	rs41268036:30884255:A:T	A	T	0.378766	0.04	0.01	2.76	0.00581514	1.04	1.01	1.07
chr11_94132894_94247074	MRE11A	HR/FA	chr11	94161615	rs563807:94161615:A:T	A	T	0.329765	-0.04	0.01	-2.76	0.00582978	0.96	0.93	0.99
chr1_11714536_11771707	MAD2L2	TLS	chr1	11725099	rs111677821:11725099:C:CATTT	C	CATTT	0.00429785	0.47	0.17	2.76	0.00583008	1.61	1.15	2.25
chr14_68266495_69216935	RAD51B	HR/FA	chr14	68730563	rs17193228:68730563:G:A	G	A	0.00608007	0.32	0.12	2.76	0.0058331	1.38	1.1	1.73
chr6_24630204_24687261	TDP2	Other	chr6	24659482	rs3181230:24659482:T:C	T	C	0.0395946	0.1	0.04	2.76	0.00583422	1.1	1.03	1.18
chr14_61181459_61456671	MNAT1	Other	chr14	61195007	rs80007423:61195007:C:T	C	T	0.0535813	0.1	0.03	2.76	0.00584418	1.1	1.03	1.18
chr14_90402245_90531106	TDP1	BER	chr14	90424618	rs12892729:90424618:A:C	A	C	0.394108	-0.04	0.01	-2.76	0.00584455	0.96	0.93	0.99
chr13_103477193_103548345	ERCC5	NER	chr13	103482168	rs9557939:103482168:G:A	G	A	0.183545	0.04	0.01	2.76	0.00585134	1.04	1.01	1.07
chr10_131245447_131586271	MGMT	BER	chr10	131387562	rs139144022:131387562:G:T	G	T	0.00219354	0.61	0.22	2.76	0.00586652	1.84	1.19	2.83
chr18_20493277_20626451	RBBP8	HR/FA	chr18	20607757	rs117279487:20607757:C:T	C	T	0.0117248	-0.22	0.08	-2.76	0.00586718	0.8	0.69	0.94
chr3_8898759_9025186	RAD18	TLS	chr3	8997102	rs9831598	G	C	0.0347024	0.1	0.04	2.75	0.00587999	1.11	1.03	1.19
chr14_68266495_69216935	RAD51B	HR/FA	chr14	69200935	rs7152463:69200935:C:T	C	T	0.0817432	-0.07	0.02	-2.75	0.00588396	0.93	0.89	0.98
chr5_74787580_74916969	POLK	TLS	chr5	74897367	rs1995267:74897367:A:G	A	G	0.240805	0.04	0.02	2.75	0.00588834	1.05	1.01	1.08
chr14_61181459_61456671	MNAT1	Other	chr14	61379149	rs117082686:61379149:A:G	A	G	0.275851	0.05	0.02	2.75	0.00588841	1.05	1.01	1.09
chr6_24630204_24687261	TDP2	Other	chr6	24655951	rs3212234:24655951:C:G	C	G	0.0395922	0.1	0.04	2.75	0.00588854	1.1	1.03	1.18
chr6_35400137_35454880	FANCE	HR/FA	chr6	35442559	rs41270068:35442559:G:A	G	A	0.00422191	-0.31	0.11	-2.75	0.00589041	0.73	0.58	0.91
chr6_24630204_24687261	TDP2	Other	chr6	24655754	rs3212235:24655754:C:T	C	T	0.039592	0.1	0.04	2.75	0.00589652	1.1	1.03	1.18
chr18_20493277_20626451	RBBP8	HR/FA	chr18	20587171	rs139294035:20587171:A:G	A	G	0.0117238	-0.22	0.08	-2.75	0.00589886	0.8	0.69	0.94
chr2_239132678_239218743	PER2	Other	chr2	239165128	rs6431590:239165128:A:G	A	G	0.343529	0.04	0.02	2.75	0.00590137	1.04	1.01	1.08
chr14_20791740_20846064	PARP2	BER	chr14	20810946	rs4981983:20810946:C:A	C	A	0.254912	-0.04	0.02	-2.75	0.00591152	0.96	0.93	0.99
chr6_31687796_31752627	MSH5	MMR	chr6	31733222	rs72186188:31733222:AAAC:A	AAAC	A	0.0402137	-0.1	0.03	-2.75	0.0059226	0.91	0.85	0.97
chr17_38524767_38594202	TOP2A	ATM	chr17	38565582	rs188309576:38565582:C:G	C	G	0.0025944	0.46	0.17	2.75	0.00592282	1.59	1.14	2.21
chr6_24630204_24687261	TDP2	Other	chr6	24655176	rs3181233:24655176:A:G	A	G	0.0395915	0.1	0.04	2.75	0.00592458	1.1	1.03	1.18
chr16_3611181_3681599	SLX4	HR/FA	chr16	3663891	rs147625778:3663891:C:T	C	T	0.0648599	-0.09	0.03	-2.75	0.005926	0.92	0.86	0.97
chr17_78368966_78431886	ENDOV	Other	chr17	78426075	rs9906819:78426075:A:C	A	C	0.0625216	0.06	0.02	2.75	0.00592716	1.06	1.02	1.1
chr6_31687796_31752627	MSH5	MMR	chr6	31704294	rs3131383:31704294:G:T	G	T	0.109323	-0.06	0.02	-2.75	0.00592951	0.94	0.9	0.98
chr13_103477193_103548345	ERCC5	NER	chr13	103493013	rs1140184:103493013:G:A	G	A	0.183691	0.04	0.01	2.75	0.00593032	1.04	1.01	1.07
chr6_31687796_31752627	MSH5	MMR	chr6	31705126	rs145269503:31705126:G:A	G	A	0.031272	0.11	0.04	2.75	0.00593468	1.12	1.03	1.21
chr6_31687796_31752627	MSH5	MMR	chr6	31709778	rs3131380:31709778:A:G	A	G	0.109325	-0.06	0.02	-2.75	0.00593636	0.94	0.9	0.98
chr1_226528391_226615780	PARP1	BER	chr1	226591587	rs114939615:226591587:G:A	G	A	0.0626869	0.09	0.03	2.75	0.00593798	1.09	1.03	1.16
chr6_31687796_31752627	MSH5	MMR	chr6	31708463	rs3131381:31708463:C:A	C	A	0.109325	-0.06	0.02	-2.75	0.00593923	0.94	0.9	0.98
chr6_31687796_31752627	MSH5	MMR	chr6	31722740	rs9267560:31722740:A:G	A	G	0.0402078	-0.1	0.03	-2.75	0.00597269	0.91	0.85	0.97
chr11_47216492_47280767	DDB2	NER	chr11	47278502	rs11039154:47278502:C:T	C	T	0.256425	0.05	0.02	2.75	0.0059803	1.05	1.01	1.08
chr14_61181459_61456671	MNAT1	Other	chr14	61384007	rs56243570:61384007:C:G	C	G	0.275417	0.05	0.02	2.75	0.00599172	1.05	1.01	1.09
chr14_68266495_69216935	RAD51B	HR/FA	chr14	69123935	rs8006890	G	A	0.218589	-0.05	0.02	-2.75	0.00599456	0.96	0.93	0.99
chr14_68266495_69216935	RAD51B	HR/FA	chr14	69199111	rs11623906:69199111:G:A	G	A	0.0817739	-0.07	0.02	-2.75	0.0059967	0.93	0.89	0.98
chr14_75460466_75538235	MLH3	MMR	chr14	75535146	rs76623500:75535146:A:G	A	G	0.0220622	0.14	0.05	2.75	0.00599835	1.15	1.04	1.27
chr16_3611181_3681599	SLX4	HR/FA	chr16	3679653	rs76477664:3679653:G:T	G	T	0.0662683	-0.09	0.03	-2.75	0.00600833	0.92	0.86	0.98
chr11_61046922_61120838	DDB1	NER	chr11	61051605	rs11230659:61051605:C:G	C	G	0.122704	-0.06	0.02	-2.75	0.00601033	0.94	0.91	0.98
chr5_133686869_133747683	UBE2B	TLS	chr5	133742501	rs138706068:133742501:C:T	C	T	0.00294214	-0.45	0.16	-2.75	0.00602691	0.64	0.46	0.88
chr8_103196729_103271346	RRM2B	Other	chr8	103238614	rs12547284:103238614:C:T	C	T	0.00420427	0.43	0.16	2.75	0.00603094	1.53	1.13	2.08
chr16_1803207_1846312	EME2	HR/FA	chr16	1820385	16:1820385:CG:C	CG	C	0.00251196	-0.47	0.17	-2.75	0.0060402	0.63	0.45	0.87
chr14_68266495_69216935	RAD51B	HR/FA	chr14	69063521	rs10136316	C	T	0.414554	0.04	0.01	2.75	0.0060412	1.04	1.01	1.07
chr6_31687796_31752627	MSH5	MMR	chr6	31705864	rs3101018:31705864:C:T	C	T	0.109217	-0.06	0.02	-2.75	0.00604818	0.94	0.9	0.98
chr1_2095916_2164159	C1orf86	HR/FA	chr1	2114658	rs71578365:2114658:A:AGTCTCC	A	AGTCTCC	0.385665	0.04	0.01	2.74	0.00605282	1.04	1.01	1.07
chr14_68266495_69216935	RAD51B	HR/FA	chr14	69128195	rs10135342:69128195:G:A	G	A	0.219345	-0.05	0.02	-2.74	0.00605497	0.96	0.93	0.99
chr6_31687796_31752627	MSH5	MMR	chr6	31714031	rs3132443:31714031:G:A	G	A	0.109284	-0.06	0.02	-2.74	0.00608088	0.94	0.9	0.98
chr14_68266495_69216935	RAD51B	HR/FA	chr14	68754824	c14_pos67824577	G	A	0.0133037	0.16	0.06	2.74	0.00609996	1.18	1.05	1.32
chr13_103477193_103548345	ERCC5	NER	chr13	103488486	rs7334764:103488486:C:A	C	A	0.183481	0.04	0.01	2.74	0.00610693	1.04	1.01	1.07
chr11_61046922_61120838	DDB1	NER	chr11	61084787	rs55718627:61084787:A:G	A	G	0.123603	-0.06	0.02	-2.74	0.00611477	0.94	0.91	0.98
chr14_68266495_69216935	RAD51B	HR/FA	chr14	68997008	rs10133625:68997008:A:T	A	T	0.163662	0.04	0.02	2.74	0.00613566	1.04	1.01	1.07
chr17_38524767_38594202	TOP2A	ATM	chr17	38551396	rs184122189:38551396:G:A	G	A	0.00259703	0.46	0.17	2.74	0.00614009	1.58	1.14	2.2
chr13_103477193_103548345	ERCC5	NER	chr13	103493180	rs2018836:103493180:A:G	A	G	0.185183	0.04	0.01	2.74	0.00614516	1.04	1.01	1.07
chr17_79486910_79539429	C17orf70	HR/FA	chr17	79500440	rs74200063:79500440:C:T	C	T	0.251792	-0.05	0.02	-2.74	0.00617217	0.95	0.91	0.99
chr4_1321053_1401732	UVSSA	NER	chr4	1364615	rs77977532:1364615:G:T	G	T	0.00116292	-0.91	0.33	-2.74	0.00617631	0.4	0.21	0.77
chr4_1321053_1401732	UVSSA	NER	chr4	1363901	rs200963223:1363901:TAATG:T	TAATG	T	0.0011622	-0.91	0.33	-2.74	0.00618914	0.4	0.21	0.77
chr22_29063730_29158410	CHEK2	ATM	chr22	29132990	rs5762764	A	G	0.371671	-0.04	0.01	-2.74	0.00618958	0.96	0.94	0.99
chr6_31687796_31752627	MSH5	MMR	chr6	31725230	rs3117574:31725230:G:A	G	A	0.109305	-0.06	0.02	-2.74	0.00619731	0.94	0.9	0.98
chr6_31687796_31752627	MSH5	MMR	chr6	31725285	rs3131378:31725285:A:G	A	G	0.109305	-0.06	0.02	-2.74	0.00619731	0.94	0.9	0.98
chr6_31687796_31752627	MSH5	MMR	chr6	31726794	rs3117576:31726794:T:C	T	C	0.109305	-0.06	0.02	-2.74	0.0061975	0.94	0.9	0.98
chr1_2095916_2164159	C1orf86	HR/FA	chr1	2111376	rs2480711:2111376:A:G	A	G	0.38662	0.04	0.01	2.74	0.00620198	1.04	1.01	1.07
chr12_93779448_93856038	UBE2N	ATM	chr12	93785340	12:93785340:CA:C	CA	C	0.28507	-0.05	0.02	-2.74	0.00622963	0.95	0.92	0.99
chr12_1001242_1119219	RAD52	HR/FA	chr12	1096445	12:1096445:A:G	A	G	0.0105236	0.25	0.09	2.73	0.0062578	1.28	1.07	1.53
chr2_47902668_48057240	MSH6	MMR	chr2	47911583	rs76965623:47911583:A:G	A	G	0.0530555	-0.12	0.05	-2.73	0.00630413	0.88	0.81	0.97
chr14_68266495_69216935	RAD51B	HR/FA	chr14	69093442	c14_pos68163195	G	C	0.0262345	-0.12	0.04	-2.73	0.00630809	0.89	0.82	0.97
chr2_17915124_17986632	GEN1	HR/FA	chr2	17916087	rs149771608:17916087:C:T	C	T	0.0103189	-0.21	0.08	-2.73	0.00630978	0.81	0.69	0.94
chr11_47216492_47280767	DDB2	NER	chr11	47259814	11:47259814:G:C	G	C	0.0206031	0.2	0.07	2.73	0.00632281	1.22	1.06	1.4
chr8_30871316_31051285	WRN	RECQ	chr8	31021370	rs34612730:31021370:CT:C	CT	C	0.478707	-0.04	0.01	-2.73	0.00633614	0.96	0.94	0.99
chr13_103477193_103548345	ERCC5	NER	chr13	103494644	rs7316963:103494644:G:C	G	C	0.185241	0.04	0.01	2.73	0.00634448	1.04	1.01	1.07
chr17_34225069_34277777	RDM1	Other	chr17	34246216	rs145354021:34246216:G:GA	G	GA	0.00534952	0.4	0.15	2.73	0.00635106	1.49	1.12	1.98
chr13_103477193_103548345	ERCC5	NER	chr13	103485545	rs9557941:103485545:C:T	C	T	0.183445	0.04	0.01	2.73	0.00635255	1.04	1.01	1.07
chr2_216952186_217091026	XRCC5	NHEJ	chr2	217083754	rs149734564:217083754:C:T	C	T	0.00997377	0.24	0.09	2.73	0.00635554	1.27	1.07	1.51
chr3_51956360_52002883	PARP3	BER	chr3	51963904	rs11921171:51963904:T:C	T	C	0.0513973	-0.1	0.04	-2.73	0.00636858	0.91	0.85	0.97
chr6_31687796_31752627	MSH5	MMR	chr6	31733950	6:31733950:CAG:C	CAG	C	0.109276	-0.06	0.02	-2.73	0.00637817	0.94	0.9	0.98
chr6_31687796_31752627	MSH5	MMR	chr6	31726253	rs3117575:31726253:T:C	T	C	0.109262	-0.06	0.02	-2.73	0.00638319	0.94	0.9	0.98
chr11_108073558_108259829	ATM	ATM	chr11	108155240	rs3218709:108155240:G:A	G	A	0.0116645	-0.19	0.07	-2.73	0.00638554	0.83	0.72	0.95
chr3_196175653_196250639	RNF168	Other	chr3	196201162	rs71694194:196201162:AT:A	AT	A	0.131343	0.04	0.01	2.73	0.00638788	1.04	1.01	1.07
chr14_68266495_69216935	RAD51B	HR/FA	chr14	69186660	rs55867915:69186660:A:T	A	T	0.0813963	-0.07	0.02	-2.73	0.0064035	0.93	0.89	0.98
chr14_68266495_69216935	RAD51B	HR/FA	chr14	69186661	rs55929214:69186661:A:C	A	C	0.0813963	-0.07	0.02	-2.73	0.00640399	0.93	0.89	0.98
chr14_20791740_20846064	PARP2	BER	chr14	20794509	rs884368:20794509:A:G	A	G	0.256393	-0.04	0.02	-2.73	0.00642008	0.96	0.93	0.99
chr6_31687796_31752627	MSH5	MMR	chr6	31734345	rs3115671:31734345:G:T	G	T	0.109275	-0.06	0.02	-2.73	0.0064274	0.94	0.9	0.98
chr16_3611181_3681599	SLX4	HR/FA	chr16	3666352	rs117965086:3666352:T:G	T	G	0.068781	-0.09	0.03	-2.72	0.00643666	0.92	0.86	0.98
chr2_239132678_239218743	PER2	Other	chr2	239165909	rs10198215:239165909:A:G	A	G	0.344841	0.04	0.02	2.72	0.0064379	1.04	1.01	1.08
chr3_8898759_9025186	RAD18	TLS	chr3	8969907	rs7617077:8969907:A:C	A	C	0.00249921	0.42	0.15	2.72	0.00644505	1.53	1.13	2.07
chr2_47610107_47809450	MSH2	MMR	chr2	47739533	rs116117580:47739533:G:A	G	A	0.013193	-0.21	0.08	-2.72	0.00645464	0.81	0.7	0.94
chr11_94132894_94247074	MRE11A	HR/FA	chr11	94227125	rs11020802:94227125:C:A	C	A	0.328962	-0.04	0.01	-2.72	0.00646228	0.96	0.93	0.99
chr6_31687796_31752627	MSH5	MMR	chr6	31715882	rs3130484	T	C	0.109294	-0.06	0.02	-2.72	0.00646626	0.94	0.9	0.98
chr14_20791740_20846064	PARP2	BER	chr14	20836925	rs56321004:20836925:A:G	A	G	0.0173363	0.21	0.08	2.72	0.00649819	1.23	1.06	1.42
chr16_3611181_3681599	SLX4	HR/FA	chr16	3665346	rs35628215:3665346:A:C	A	C	0.0687953	-0.09	0.03	-2.72	0.00650911	0.92	0.86	0.98
chr6_31687796_31752627	MSH5	MMR	chr6	31718396	rs3117573:31718396:C:G	C	G	0.109257	-0.06	0.02	-2.72	0.00652255	0.94	0.9	0.98
chr4_84308495_84397009	HELQ	Other	chr4	84391700	4:84391700:AT:A	AT	A	0.0018661	-0.63	0.23	-2.72	0.00654759	0.53	0.34	0.84
chr8_95364187_95507337	RAD54B	HR/FA	chr8	95447055	rs117519512:95447055:T:C	T	C	0.0096666	0.19	0.07	2.72	0.00655807	1.21	1.06	1.4
chr16_3611181_3681599	SLX4	HR/FA	chr16	3665330	rs78583939:3665330:C:G	C	G	0.0687676	-0.09	0.03	-2.72	0.00656433	0.92	0.86	0.98
chr14_68266495_69216935	RAD51B	HR/FA	chr14	69134899	rs17835244:69134899:G:C	G	C	0.25229	-0.04	0.02	-2.72	0.00658143	0.96	0.93	0.99
chr17_38524767_38594202	TOP2A	ATM	chr17	38573244	rs16965778:38573244:T:C	T	C	0.0229878	0.13	0.05	2.72	0.0066142	1.13	1.04	1.24
chr6_31687796_31752627	MSH5	MMR	chr6	31721033	rs3131379	G	A	0.109273	-0.06	0.02	-2.72	0.0066258	0.94	0.9	0.98
chr14_20791740_20846064	PARP2	BER	chr14	20825013	rs878157	C	T	0.269481	-0.04	0.02	-2.72	0.00662643	0.96	0.93	0.99
chr17_38524767_38594202	TOP2A	ATM	chr17	38550317	rs34089833:38550317:CA:C	CA	C	0.151458	-0.05	0.02	-2.71	0.00664213	0.95	0.92	0.99
chr10_14919357_15016431	DCLRE1C	NHEJ	chr10	14994786	rs41304298:14994786:A:G	A	G	0.0111675	-0.18	0.07	-2.71	0.00666491	0.83	0.73	0.95
chr3_10048097_10163614	FANCD2	HR/FA	chr3	10058887	rs185846636:10058887:C:A	C	A	0.00606753	0.35	0.13	2.71	0.00666569	1.41	1.1	1.81
chr15_91240557_91378692	BLM	HR/FA	chr15	91346251	rs387833:91346251:G:A	G	A	0.257955	-0.04	0.02	-2.71	0.00667074	0.96	0.93	0.99
chr10_131245447_131586271	MGMT	BER	chr10	131519144	rs74508278:131519144:T:C	T	C	0.0241969	-0.17	0.06	-2.71	0.0066729	0.85	0.75	0.95
chr5_82353316_82669606	XRCC4	NHEJ	chr5	82526459	rs182829687:82526459:A:G	A	G	0.00131033	0.54	0.2	2.71	0.00669109	1.72	1.16	2.54
chr16_1335547_1397019	UBE2I	TLS	chr16	1365077	16:1365077:G:A	G	A	0.00312286	-0.43	0.16	-2.71	0.00669162	0.65	0.47	0.89
chr11_94132894_94247074	MRE11A	HR/FA	chr11	94162471	rs184262753:94162471:G:C	G	C	0.00415535	0.37	0.14	2.71	0.00670154	1.45	1.11	1.89
chr4_2053644_2263848	POLN	XLR	chr4	2057737	4:2057737:G:A	G	A	0.0012405	-0.8	0.3	-2.71	0.00670388	0.45	0.25	0.8
chr6_31687796_31752627	MSH5	MMR	chr6	31733466	rs3101017	T	C	0.109284	-0.06	0.02	-2.71	0.00670614	0.94	0.9	0.98
chr19_50867595_50941271	POLD1	MMR	chr19	50930508	rs11084013	G	A	0.243471	-0.04	0.02	-2.71	0.00670738	0.96	0.93	0.99
chr15_91240557_91378692	BLM	HR/FA	chr15	91349470	rs416014:91349470:G:A	G	A	0.364811	-0.04	0.01	-2.71	0.00671373	0.96	0.93	0.99
chr12_54555058_54602778	SMUG1	BER	chr12	54573816	12:54573816:CAT:C	CAT	C	0.0526057	-0.09	0.03	-2.71	0.00672559	0.92	0.86	0.98
chr11_125475035_125566150	CHEK1	ATM	chr11	125493491	rs142297820:125493491:G:C	G	C	0.00386443	-0.38	0.14	-2.71	0.00672581	0.68	0.52	0.9
chr6_31687796_31752627	MSH5	MMR	chr6	31723114	6:31723114:CATTTATTTATTT:CATTT	CATTTATTTATTT	CATTT	0.111051	-0.06	0.02	-2.71	0.0067291	0.94	0.9	0.98
chr14_75460466_75538235	MLH3	MMR	chr14	75473221	rs145488081:75473221:A:T	A	T	0.0259947	0.13	0.05	2.71	0.00673294	1.13	1.04	1.24
chr22_29063730_29158410	CHEK2	ATM	chr22	29133033	rs5762765	G	C	0.371309	-0.04	0.01	-2.71	0.00673527	0.96	0.94	0.99
chr14_20903349_20945927	APEX1	BER	chr14	20923323	rs11622131:20923323:G:A	G	A	0.00460074	0.33	0.12	2.71	0.0067478	1.39	1.1	1.77
chr5_74787580_74916969	POLK	TLS	chr5	74808237	rs4549504:74808237:G:T	G	T	0.399627	0.04	0.01	2.71	0.0067623	1.04	1.01	1.07
chr3_196175653_196250639	RNF168	Other	chr3	196182559	rs59935220:196182559:AT:A	AT	A	0.240298	0.05	0.02	2.71	0.00676335	1.05	1.01	1.08
chr14_68266495_69216935	RAD51B	HR/FA	chr14	69064566	rs17829311	G	A	0.416258	0.04	0.01	2.71	0.00676685	1.04	1.01	1.07
chr14_20791740_20846064	PARP2	BER	chr14	20811081	rs140223190:20811081:G:GGT	G	GGT	0.254361	-0.04	0.02	-2.71	0.00677047	0.96	0.93	0.99
chr2_68674692_68877856	APLF	BER	chr2	68822492	rs183174184:68822492:A:G	A	G	0.00380556	-0.46	0.17	-2.71	0.00678641	0.63	0.45	0.88
chr12_54555058_54602778	SMUG1	BER	chr12	54573925	12:54573925:G:GT	G	GT	0.0526017	-0.09	0.03	-2.71	0.00678839	0.92	0.86	0.98
chr11_108073558_108259829	ATM	ATM	chr11	108132019	11:108132019:C:T	C	T	0.00792411	-0.25	0.09	-2.71	0.0067889	0.78	0.65	0.93
chr3_133299416_133400737	TOPBP1	ATM	chr3	133332923	3:133332923:C:T	C	T	0.00551748	-0.27	0.1	-2.71	0.00680056	0.76	0.62	0.93
chr8_11607147_11664855	NEIL2	BER	chr8	11646262	rs2740441:11646262:G:A	G	A	0.273464	0.04	0.02	2.71	0.00680847	1.04	1.01	1.07
chr16_1803207_1846312	EME2	HR/FA	chr16	1833206	rs139530935:1833206:C:T	C	T	0.00800608	-0.23	0.09	-2.71	0.0068095	0.79	0.67	0.94
chr6_31687796_31752627	MSH5	MMR	chr6	31727474	rs3117577	A	G	0.109273	-0.06	0.02	-2.71	0.00681961	0.94	0.9	0.98
chr15_91240557_91378692	BLM	HR/FA	chr15	91356089	rs28385167:91356089:G:A	G	A	0.0368202	-0.11	0.04	-2.71	0.00681991	0.89	0.83	0.97
chr16_1335547_1397019	UBE2I	TLS	chr16	1376929	rs1061633:1376929:C:T	C	T	0.163774	0.05	0.02	2.71	0.00682566	1.05	1.01	1.09
chr6_35400137_35454880	FANCE	HR/FA	chr6	35436078	rs45490693:35436078:C:T	C	T	0.00422216	-0.31	0.11	-2.7	0.00685413	0.74	0.59	0.92
chr8_95364187_95507337	RAD54B	HR/FA	chr8	95454158	rs28897138:95454158:T:G	T	G	0.0271968	0.12	0.04	2.7	0.00687228	1.12	1.03	1.22
chr11_47216492_47280767	DDB2	NER	chr11	47276675	rs11039149:47276675:A:G	A	G	0.255949	0.04	0.02	2.7	0.00687475	1.05	1.01	1.08
chr7_96090937_96359203	SHFM1	HR/FA	chr7	96206082	rs146193960:96206082:G:A	G	A	0.00720388	0.24	0.09	2.7	0.00687544	1.27	1.07	1.5
chr14_61181459_61456671	MNAT1	Other	chr14	61363819	rs4151316:61363819:C:A	C	A	0.196968	-0.05	0.02	-2.7	0.00687946	0.95	0.92	0.99
chr14_68266495_69216935	RAD51B	HR/FA	chr14	69122314	rs2877496:69122314:G:A	G	A	0.220051	-0.04	0.02	-2.7	0.00688135	0.96	0.93	0.99
chr19_45890590_46002086	ERCC1	NER	chr19	45947952	rs116930445:45947952:G:A	G	A	0.00621569	0.26	0.1	2.7	0.00688971	1.29	1.07	1.56
chr3_14166646_14240283	XPC	NER	chr3	14186381	rs147355689:14186381:A:G	A	G	0.00271521	0.51	0.19	2.7	0.00691095	1.66	1.15	2.39
chr14_68266495_69216935	RAD51B	HR/FA	chr14	69162423	rs192948502:69162423:C:T	C	T	0.00136137	-0.54	0.2	-2.7	0.00691614	0.59	0.4	0.86
chr2_239132678_239218743	PER2	Other	chr2	239179247	rs138107601:239179247:G:A	G	A	0.00744944	-0.27	0.1	-2.7	0.00692587	0.77	0.63	0.93
chr14_68266495_69216935	RAD51B	HR/FA	chr14	69189419	rs11622758:69189419:T:C	T	C	0.0818599	-0.07	0.02	-2.7	0.00692613	0.93	0.89	0.98
chr14_68266495_69216935	RAD51B	HR/FA	chr14	69100836	14:69100836:CTG:C	CTG	C	0.00167203	-0.49	0.18	-2.7	0.00693438	0.61	0.43	0.87
chr2_99996937_100126497	REV1	TLS	chr2	100114146	rs73964152:100114146:A:G	A	G	0.00355686	0.33	0.12	2.7	0.00693456	1.4	1.1	1.78
chr13_103477193_103548345	ERCC5	NER	chr13	103482002	rs61966041:103482002:A:G	A	G	0.314308	-0.04	0.01	-2.7	0.00694221	0.96	0.93	0.99
chr14_61181459_61456671	MNAT1	Other	chr14	61387814	rs112532848:61387814:G:A	G	A	0.00894231	0.25	0.09	2.7	0.00694538	1.28	1.07	1.53
chr4_1321053_1401732	UVSSA	NER	chr4	1339135	rs138914105:1339135:AGGCCCAGGCACGGT:A	AGGCCCAGGCACGGT	A	0.00107919	-0.91	0.34	-2.7	0.00694732	0.4	0.21	0.78
chr13_103477193_103548345	ERCC5	NER	chr13	103482749	rs4772504:103482749:G:A	G	A	0.314311	-0.04	0.01	-2.7	0.00695543	0.96	0.93	0.99
chr16_1335547_1397019	UBE2I	TLS	chr16	1376838	rs1061611:1376838:C:T	C	T	0.164004	0.05	0.02	2.7	0.00695567	1.05	1.01	1.09
chr13_103477193_103548345	ERCC5	NER	chr13	103483767	rs16960599:103483767:C:G	C	G	0.314316	-0.04	0.01	-2.7	0.00696051	0.96	0.93	0.99
chr13_103477193_103548345	ERCC5	NER	chr13	103483783	rs72653693:103483783:G:C	G	C	0.314316	-0.04	0.01	-2.7	0.00696103	0.96	0.93	0.99
chr13_103477193_103548345	ERCC5	NER	chr13	103494182	rs9514065:103494182:G:A	G	A	0.313982	-0.04	0.01	-2.7	0.00696997	0.96	0.93	0.99
chr14_68266495_69216935	RAD51B	HR/FA	chr14	69188337	rs7492593:69188337:C:T	C	T	0.174096	0.05	0.02	2.7	0.00697358	1.05	1.01	1.09
chr6_24630204_24687261	TDP2	Other	chr6	24661599	rs2056998:24661599:C:T	C	T	0.0400337	0.1	0.04	2.7	0.00697372	1.1	1.03	1.18
chr14_68266495_69216935	RAD51B	HR/FA	chr14	69193327	rs8003773	C	A	0.17348	0.05	0.02	2.7	0.00698553	1.05	1.01	1.09
chr11_61046922_61120838	DDB1	NER	chr11	61058867	rs6591651	T	C	0.124164	-0.06	0.02	-2.7	0.00699867	0.95	0.91	0.98
chr6_31687796_31752627	MSH5	MMR	chr6	31729359	rs707938	A	G	0.325647	-0.04	0.01	-2.7	0.00700294	0.96	0.93	0.99
chr3_196175653_196250639	RNF168	Other	chr3	196184421	rs56245501:196184421:T:C	T	C	0.0782756	0.04	0.02	2.7	0.00700893	1.04	1.01	1.07
chr19_45833094_45893876	ERCC2	NER	chr19	45873988	rs117036911:45873988:T:G	T	G	0.0111757	0.19	0.07	2.7	0.00702601	1.21	1.05	1.39
chr14_68266495_69216935	RAD51B	HR/FA	chr14	69055400	c14_pos68125153	T	C	0.0227408	0.12	0.05	2.7	0.0070292	1.13	1.03	1.24
chr10_131245447_131586271	MGMT	BER	chr10	131536193	rs373074068:131536193:G:A	G	A	0.0206105	-0.18	0.07	-2.7	0.00703195	0.84	0.74	0.95
chr14_68266495_69216935	RAD51B	HR/FA	chr14	69187275	rs56167327:69187275:G:A	G	A	0.0819017	-0.07	0.02	-2.7	0.00703883	0.94	0.89	0.98
chr7_7656148_7778238	RPA3	Other	chr7	7719300	rs187489151:7719300:A:G	A	G	0.0106525	0.22	0.08	2.69	0.00705736	1.24	1.06	1.45
chr2_99996937_100126497	REV1	TLS	chr2	100114229	rs2167339:100114229:A:G	A	G	0.00365292	0.33	0.12	2.69	0.00707362	1.39	1.09	1.76
chr13_103477193_103548345	ERCC5	NER	chr13	103491876	rs4771435:103491876:A:G	A	G	0.314117	-0.04	0.01	-2.69	0.0070884	0.96	0.93	0.99
chr17_38524767_38594202	TOP2A	ATM	chr17	38531435	rs79384477:38531435:C:T	C	T	0.0216267	0.13	0.05	2.69	0.00709318	1.14	1.04	1.25
chr14_68266495_69216935	RAD51B	HR/FA	chr14	69071690	rs5028394	T	C	0.15729	0.04	0.01	2.69	0.00709461	1.04	1.01	1.07
chr17_38524767_38594202	TOP2A	ATM	chr17	38531299	rs74991339:38531299:G:A	G	A	0.0216273	0.13	0.05	2.69	0.00709967	1.14	1.04	1.25
chr3_196175653_196250639	RNF168	Other	chr3	196184358	rs56142500:196184358:G:A	G	A	0.0782905	0.04	0.02	2.69	0.0071034	1.04	1.01	1.07
chr3_196175653_196250639	RNF168	Other	chr3	196183361	rs140797233:196183361:C:G	C	G	0.0782403	0.04	0.02	2.69	0.00711707	1.04	1.01	1.07
chr1_2095916_2164159	C1orf86	HR/FA	chr1	2138251	rs2459999:2138251:A:G	A	G	0.398821	0.04	0.01	2.69	0.00712107	1.04	1.01	1.07
chr6_30647583_30705666	MDC1	ATM	chr6	30696565	rs9281021:30696565:C:CT	C	CT	0.376794	-0.04	0.01	-2.69	0.00712138	0.96	0.94	0.99
chr11_108073558_108259829	ATM	ATM	chr11	108090396	rs76110388:108090396:T:C	T	C	0.0896148	0.06	0.02	2.69	0.00713045	1.07	1.02	1.12
chr10_131245447_131586271	MGMT	BER	chr10	131465509	rs192612088:131465509:G:A	G	A	0.00235736	0.58	0.22	2.69	0.00713514	1.79	1.17	2.74
chr6_24630204_24687261	TDP2	Other	chr6	24651822	rs71694858:24651822:AT:A	AT	A	0.0568854	0.09	0.03	2.69	0.00714095	1.09	1.02	1.16
chr14_68266495_69216935	RAD51B	HR/FA	chr14	69179971	rs10138752:69179971:C:T	C	T	0.0821384	-0.07	0.02	-2.69	0.0071413	0.94	0.89	0.98
chr14_68266495_69216935	RAD51B	HR/FA	chr14	68322145	rs28451605:68322145:G:A	G	A	0.00745401	0.23	0.08	2.69	0.00714497	1.26	1.06	1.48
chr2_99996937_100126497	REV1	TLS	chr2	100111405	rs139837824:100111405:G:A	G	A	0.0131418	-0.17	0.06	-2.69	0.00714816	0.85	0.75	0.96
chr13_103477193_103548345	ERCC5	NER	chr13	103484918	rs1408047	C	T	0.182885	0.04	0.01	2.69	0.00717108	1.04	1.01	1.07
chr14_68266495_69216935	RAD51B	HR/FA	chr14	69108086	rs12436964	A	T	0.348941	0.04	0.01	2.69	0.00717846	1.04	1.01	1.07
chr6_31687796_31752627	MSH5	MMR	chr6	31739120	rs3130490:31739120:G:T	G	T	0.109218	-0.06	0.02	-2.69	0.0071957	0.94	0.9	0.98
chr8_95364187_95507337	RAD54B	HR/FA	chr8	95469854	rs118114649:95469854:T:C	T	C	0.00965204	0.19	0.07	2.69	0.00720272	1.21	1.05	1.39
chr8_42175972_42249326	POLB	BER	chr8	42232271	rs202042799:42232271:G:A	G	A	0.00187244	0.51	0.19	2.69	0.00720582	1.67	1.15	2.44
chr14_68266495_69216935	RAD51B	HR/FA	chr14	69131962	rs17835218	C	T	0.242171	-0.04	0.02	-2.69	0.00720618	0.96	0.93	0.99
chr15_89767179_89880492	FANCI	HR/FA	chr15	89874024	rs185995169:89874024:G:C	G	C	0.0014138	-0.76	0.28	-2.69	0.00722608	0.47	0.27	0.81
chr11_94132894_94247074	MRE11A	HR/FA	chr11	94146177	rs10831225:94146177:A:C	A	C	0.330855	-0.04	0.01	-2.69	0.00723447	0.96	0.93	0.99
chr11_94132894_94247074	MRE11A	HR/FA	chr11	94135783	rs550255:94135783:T:C	T	C	0.330535	-0.04	0.01	-2.69	0.00724138	0.96	0.93	0.99
chr7_96090937_96359203	SHFM1	HR/FA	chr7	96130389	rs117692748:96130389:G:C	G	C	0.00985025	0.2	0.08	2.68	0.00725386	1.22	1.06	1.42
chr3_148727913_148824341	HLTF	TLS	chr3	148744932	rs180791582:148744932:T:C	T	C	0.001068	0.73	0.27	2.68	0.00726633	2.08	1.22	3.54
chr14_68266495_69216935	RAD51B	HR/FA	chr14	69196978	rs55687730:69196978:G:A	G	A	0.081828	-0.07	0.02	-2.68	0.00727184	0.94	0.89	0.98
chr10_14919357_15016431	DCLRE1C	NHEJ	chr10	14921550	rs145634468:14921550:C:T	C	T	0.00303881	0.5	0.18	2.68	0.00727793	1.64	1.14	2.36
chr11_43882388_43961762	ALKBH3	BER	chr11	43921183	rs146973984:43921183:C:T	C	T	0.00133283	-0.67	0.25	-2.68	0.00728476	0.51	0.31	0.83
chr16_1335547_1397019	UBE2I	TLS	chr16	1376892	GA012805	C	T	0.16433	0.05	0.02	2.68	0.00728975	1.05	1.01	1.09
chr3_196175653_196250639	RNF168	Other	chr3	196187608	rs2342371:196187608:G:A	G	A	0.227553	0.04	0.02	2.68	0.00729507	1.04	1.01	1.08
chr16_3611181_3681599	SLX4	HR/FA	chr16	3613004	rs8044546:3613004:A:G	A	G	0.0686819	-0.08	0.03	-2.68	0.00729675	0.92	0.87	0.98
chr8_145716666_145763229	RECQL4	RECQ	chr8	145717622	rs2086362:145717622:C:T	C	T	0.476055	0.05	0.02	2.68	0.00730419	1.05	1.01	1.09
chr16_3611181_3681599	SLX4	HR/FA	chr16	3612702	rs112383114:3612702:C:CAG	C	CAG	0.068676	-0.08	0.03	-2.68	0.00730496	0.92	0.87	0.98
chr5_79930466_80192279	MSH3	MMR	chr5	80005266	rs190138211:80005266:T:C	T	C	0.00152489	0.54	0.2	2.68	0.00731476	1.71	1.16	2.54
chr10_131245447_131586271	MGMT	BER	chr10	131520366	rs74325492:131520366:T:C	T	C	0.025822	-0.16	0.06	-2.68	0.00731797	0.85	0.76	0.96
chr11_108073558_108259829	ATM	ATM	chr11	108218406	rs147023766:108218406:T:C	T	C	0.00132606	0.62	0.23	2.68	0.00735545	1.85	1.18	2.91
chr14_68266495_69216935	RAD51B	HR/FA	chr14	69033798	14:69033798:C:T	C	T	0.00573585	0.27	0.1	2.68	0.0073576	1.31	1.08	1.6
chr3_196175653_196250639	RNF168	Other	chr3	196183257	rs4916505:196183257:T:G	T	G	0.0782789	0.04	0.02	2.68	0.00736802	1.04	1.01	1.07
chr2_99996937_100126497	REV1	TLS	chr2	100113602	rs115719687:100113602:G:A	G	A	0.00368205	0.32	0.12	2.68	0.00741202	1.38	1.09	1.75
chr14_68266495_69216935	RAD51B	HR/FA	chr14	68837773	rs3074457:68837773:G:A	G	A	0.287648	-0.05	0.02	-2.68	0.00742857	0.95	0.92	0.99
chr11_65607532_65655124	MUS81	HR/FA	chr11	65618053	rs117613663:65618053:C:T	C	T	0.0568684	-0.09	0.03	-2.68	0.00742925	0.92	0.86	0.98
chr3_196175653_196250639	RNF168	Other	chr3	196223935	rs9856006:196223935:T:C	T	C	0.281641	-0.04	0.02	-2.68	0.00744475	0.96	0.93	0.99
chr14_68266495_69216935	RAD51B	HR/FA	chr14	69080393	rs28704805:69080393:G:C	G	C	0.0348681	0.11	0.04	2.68	0.00745925	1.12	1.03	1.22
chr16_1803207_1846312	EME2	HR/FA	chr16	1821817	16:1821817:CG:C	CG	C	0.00371712	-0.44	0.16	-2.68	0.00745957	0.64	0.47	0.89
chr14_61181459_61456671	MNAT1	Other	chr14	61456139	rs4902022:61456139:T:A	T	A	0.203732	-0.05	0.02	-2.68	0.00746264	0.95	0.92	0.99
chr2_47610107_47809450	MSH2	MMR	chr2	47688809	rs187359560:47688809:G:A	G	A	0.00363186	-0.43	0.16	-2.68	0.00746527	0.65	0.47	0.89
chr19_45833094_45893876	ERCC2	NER	chr19	45848569	rs140903562:45848569:C:T	C	T	0.00446531	-0.31	0.12	-2.68	0.00747242	0.73	0.58	0.92
chr14_68266495_69216935	RAD51B	HR/FA	chr14	69195826	rs75592306:69195826:T:A	T	A	0.0817702	-0.07	0.02	-2.68	0.00747268	0.94	0.89	0.98
chr5_82353316_82669606	XRCC4	NHEJ	chr5	82649235	rs186268425:82649235:C:T	C	T	0.00144885	-0.59	0.22	-2.67	0.00747788	0.56	0.36	0.86
chr11_108073558_108259829	ATM	ATM	chr11	108083672	11:108083672:CAAAAAAAAAAAA:C	CAAAAAAAAAAAA	C	0.0941775	0.07	0.03	2.67	0.00749955	1.07	1.02	1.13
chr5_68645123_68730628	RAD17	ATM	chr5	68707790	5:68707790:C:CT	C	CT	0.00489676	-0.41	0.15	-2.67	0.00750648	0.66	0.49	0.9
chr13_103477193_103548345	ERCC5	NER	chr13	103488551	rs138331521:103488551:CTTTTA:C	CTTTTA	C	0.314312	-0.04	0.01	-2.67	0.00750755	0.96	0.93	0.99
chr16_3611181_3681599	SLX4	HR/FA	chr16	3673333	rs28431111:3673333:A:C	A	C	0.0681549	-0.08	0.03	-2.67	0.00750855	0.92	0.86	0.98
chr4_1321053_1401732	UVSSA	NER	chr4	1338659	rs78882136:1338659:G:T	G	T	0.00107313	-0.89	0.33	-2.67	0.00751231	0.41	0.21	0.79
chr14_68266495_69216935	RAD51B	HR/FA	chr14	69195616	rs8016115:69195616:G:A	G	A	0.0817732	-0.07	0.02	-2.67	0.00751537	0.94	0.89	0.98
chr14_68266495_69216935	RAD51B	HR/FA	chr14	69195347	rs8015388:69195347:C:A	C	A	0.081773	-0.07	0.02	-2.67	0.00751795	0.94	0.89	0.98
chr18_51775773_51844602	POLI	TLS	chr18	51830598	rs192299659:51830598:C:T	C	T	0.00512272	-0.32	0.12	-2.67	0.00752384	0.73	0.57	0.92
chr13_103477193_103548345	ERCC5	NER	chr13	103485837	rs61966042:103485837:T:C	T	C	0.314332	-0.04	0.01	-2.67	0.00752824	0.96	0.93	0.99
chr14_61181459_61456671	MNAT1	Other	chr14	61401953	rs4151374:61401953:G:A	G	A	0.205049	-0.05	0.02	-2.67	0.00753446	0.95	0.92	0.99
chr14_68266495_69216935	RAD51B	HR/FA	chr14	69193285	rs17106198:69193285:T:A	T	A	0.0818098	-0.07	0.02	-2.67	0.00755439	0.94	0.89	0.98
chr5_74787580_74916969	POLK	TLS	chr5	74826735	rs4704227:74826735:G:A	G	A	0.399672	0.04	0.01	2.67	0.00757396	1.04	1.01	1.07
chr15_40967326_41044354	RAD51	HR/FA	chr15	41029678	rs2304581:41029678:T:A	T	A	0.00495181	-0.4	0.15	-2.67	0.00757918	0.67	0.5	0.9
chr6_31687796_31752627	MSH5	MMR	chr6	31749184	rs915651:31749184:G:A	G	A	0.109105	-0.06	0.02	-2.67	0.00758048	0.94	0.9	0.98
chr14_68266495_69216935	RAD51B	HR/FA	chr14	69195257	rs8015093:69195257:A:G	A	G	0.0817782	-0.07	0.02	-2.67	0.00758482	0.94	0.89	0.98
chr17_78368966_78431886	ENDOV	Other	chr17	78399900	rs191679996:78399900:G:A	G	A	0.00163404	-0.76	0.28	-2.67	0.00759684	0.47	0.27	0.82
chr14_61181459_61456671	MNAT1	Other	chr14	61295493	rs141969990:61295493:C:A	C	A	0.00243396	-0.45	0.17	-2.67	0.00759834	0.64	0.46	0.89
chr2_47610107_47809450	MSH2	MMR	chr2	47796227	rs7594890:47796227:G:A	G	A	0.482188	-0.04	0.02	-2.67	0.00760884	0.96	0.93	0.99
chr14_68266495_69216935	RAD51B	HR/FA	chr14	68817413	rs8009876	T	C	0.342241	-0.05	0.02	-2.67	0.00761578	0.95	0.92	0.99
chr13_103477193_103548345	ERCC5	NER	chr13	103484319	rs112179853:103484319:C:T	C	T	0.314546	-0.04	0.01	-2.67	0.00763217	0.96	0.93	0.99
chr2_68674692_68877856	APLF	BER	chr2	68819761	2:68819761:C:T	C	T	0.0016094	0.75	0.28	2.67	0.00763538	2.12	1.22	3.67
chr8_145716666_145763229	RECQL4	RECQ	chr8	145720682	rs13276862:145720682:A:G	A	G	0.0498856	-0.11	0.04	-2.67	0.00765555	0.9	0.83	0.97
chr2_152246396_152374727	RIF1	Other	chr2	152300880	rs181857823:152300880:G:A	G	A	0.00627634	-0.25	0.09	-2.67	0.00766171	0.78	0.65	0.94
chr4_1321053_1401732	UVSSA	NER	chr4	1330052	rs115084629:1330052:C:T	C	T	0.00107427	-0.89	0.33	-2.67	0.00766733	0.41	0.21	0.79
chr13_103477193_103548345	ERCC5	NER	chr13	103488776	rs9585998:103488776:T:C	T	C	0.184187	0.04	0.01	2.67	0.00769293	1.04	1.01	1.07
chr11_108073558_108259829	ATM	ATM	chr11	108208870	rs113324485:108208870:G:T	G	T	0.0894136	0.06	0.02	2.66	0.00770281	1.07	1.02	1.12
chr3_8898759_9025186	RAD18	TLS	chr3	8953866	rs9312029:8953866:T:C	T	C	0.00249533	0.41	0.15	2.66	0.0077161	1.51	1.12	2.04
chr14_68266495_69216935	RAD51B	HR/FA	chr14	69194500	rs17106203:69194500:G:A	G	A	0.0817883	-0.07	0.02	-2.66	0.00773282	0.94	0.89	0.98
chr11_61046922_61120838	DDB1	NER	chr11	61107907	rs55902167:61107907:A:G	A	G	0.00211256	-0.5	0.19	-2.66	0.00773481	0.61	0.42	0.88
chr11_61046922_61120838	DDB1	NER	chr11	61107908	rs55924050:61107908:G:T	G	T	0.00211256	-0.5	0.19	-2.66	0.00773481	0.61	0.42	0.88
chr4_1321053_1401732	UVSSA	NER	chr4	1338466	rs77395201:1338466:T:C	T	C	0.00383428	-0.4	0.15	-2.66	0.00774971	0.67	0.5	0.9
chr17_7545096_7610856	TP53	ATM	chr17	7606722	rs7640:7606722:C:G	C	G	0.211744	0.05	0.02	2.66	0.00775393	1.05	1.01	1.08
chr13_103477193_103548345	ERCC5	NER	chr13	103491172	rs2281886:103491172:G:A	G	A	0.184369	0.04	0.01	2.66	0.00780097	1.04	1.01	1.07
chr14_68266495_69216935	RAD51B	HR/FA	chr14	69193901	rs11625565:69193901:G:T	G	T	0.0817967	-0.07	0.02	-2.66	0.00780985	0.94	0.89	0.98
chr14_68266495_69216935	RAD51B	HR/FA	chr14	69194084	rs11626392:69194084:A:T	A	T	0.0817938	-0.07	0.02	-2.66	0.0078134	0.94	0.89	0.98
chr17_33287512_33352083	LIG3	BER	chr17	33308901	rs140520392:33308901:A:T	A	T	0.00109748	-0.66	0.25	-2.66	0.00782719	0.52	0.32	0.84
chr10_5911534_5999556	FBXO18	TLS	chr10	5972187	10:5972187:C:T	C	T	0.00710029	0.24	0.09	2.66	0.00782928	1.27	1.06	1.51
chr11_47216492_47280767	DDB2	NER	chr11	47253878	rs376124278:47253878:CATAAAA:C	CATAAAA	C	0.00221319	-0.5	0.19	-2.66	0.00785136	0.61	0.42	0.88
chr8_30871316_31051285	WRN	RECQ	chr8	30981201	rs2725353:30981201:A:G	A	G	0.445829	0.04	0.01	2.66	0.00785169	1.04	1.01	1.07
chr17_8023789_8079678	PER1	Other	chr17	8026364	rs61731639:8026364:C:T	C	T	0.0452071	-0.1	0.04	-2.66	0.00785727	0.91	0.84	0.97
chr14_68266495_69216935	RAD51B	HR/FA	chr14	69095073	rs183038157:69095073:G:C	G	C	0.00797453	-0.27	0.1	-2.66	0.00787021	0.77	0.63	0.93
chr13_103477193_103548345	ERCC5	NER	chr13	103480820	rs16960594:103480820:A:G	A	G	0.315292	-0.04	0.01	-2.66	0.00787171	0.96	0.93	0.99
chr1_45774834_45826142	MUTYH	BER	chr1	45774881	rs186401216:45774881:T:C	T	C	0.00925285	-0.27	0.1	-2.66	0.00789831	0.77	0.63	0.93
chr16_3611181_3681599	SLX4	HR/FA	chr16	3674915	rs56180222:3674915:C:G	C	G	0.0681352	-0.08	0.03	-2.66	0.00790852	0.92	0.86	0.98
chr16_3611181_3681599	SLX4	HR/FA	chr16	3673307	rs74678151:3673307:G:A	G	A	0.0682231	-0.08	0.03	-2.66	0.00791183	0.92	0.86	0.98
chr5_74787580_74916969	POLK	TLS	chr5	74808880	rs4604177:74808880:C:T	C	T	0.399745	0.04	0.01	2.66	0.00792039	1.04	1.01	1.07
chr16_3611181_3681599	SLX4	HR/FA	chr16	3670926	rs112984039:3670926:G:C	G	C	0.0681889	-0.08	0.03	-2.65	0.00793362	0.92	0.86	0.98
chr15_40967326_41044354	RAD51	HR/FA	chr15	40978726	rs1142468:40978726:A:G	A	G	0.348987	0.05	0.02	2.65	0.00794544	1.05	1.01	1.09
chr16_3611181_3681599	SLX4	HR/FA	chr16	3675768	rs56338609:3675768:G:A	G	A	0.0681357	-0.08	0.03	-2.65	0.00794614	0.92	0.86	0.98
chr14_61181459_61456671	MNAT1	Other	chr14	61375958	rs200865669:61375958:T:A	T	A	0.274978	0.05	0.02	2.65	0.00795946	1.05	1.01	1.09
chr3_8898759_9025186	RAD18	TLS	chr3	8969303	rs9825733:8969303:A:G	A	G	0.00248823	0.41	0.16	2.65	0.00795979	1.51	1.11	2.05
chr3_196175653_196250639	RNF168	Other	chr3	196217038	rs7433483:196217038:G:A	G	A	0.215641	0.04	0.02	2.65	0.00795985	1.04	1.01	1.07
chr17_7545096_7610856	TP53	ATM	chr17	7551842	rs72829444:7551842:G:A	G	A	0.230315	-0.04	0.02	-2.65	0.00796475	0.96	0.93	0.99
chr14_68266495_69216935	RAD51B	HR/FA	chr14	69187569	rs56762713:69187569:C:T	C	T	0.173569	0.05	0.02	2.65	0.00797411	1.05	1.01	1.09
chr8_95364187_95507337	RAD54B	HR/FA	chr8	95491467	rs185523151:95491467:T:A	T	A	0.00242756	-0.42	0.16	-2.65	0.00797555	0.66	0.48	0.9
chr14_68266495_69216935	RAD51B	HR/FA	chr14	68831532	rs192589272:68831532:T:C	T	C	0.00143291	0.88	0.33	2.65	0.00797841	2.4	1.26	4.58
chr16_3611181_3681599	SLX4	HR/FA	chr16	3679900	rs111312639:3679900:T:C	T	C	0.0681354	-0.08	0.03	-2.65	0.00798253	0.92	0.86	0.98
chr11_125475035_125566150	CHEK1	ATM	chr11	125527164	rs201018353:125527164:A:G	A	G	0.119268	-0.08	0.03	-2.65	0.00800819	0.93	0.88	0.98
chr16_3611181_3681599	SLX4	HR/FA	chr16	3661139	rs78928283:3661139:C:T	C	T	0.0655987	-0.08	0.03	-2.65	0.00802594	0.92	0.86	0.98
chr17_8023789_8079678	PER1	Other	chr17	8035691	rs61624965:8035691:T:C	T	C	0.0463078	-0.09	0.03	-2.65	0.00802835	0.91	0.85	0.98
chr3_196175653_196250639	RNF168	Other	chr3	196226059	rs4244200:196226059:G:C	G	C	0.280392	-0.04	0.02	-2.65	0.00803262	0.96	0.93	0.99
chr16_3611181_3681599	SLX4	HR/FA	chr16	3670958	rs113418498:3670958:A:G	A	G	0.0681449	-0.08	0.03	-2.65	0.00804457	0.92	0.86	0.98
chr2_99996937_100126497	REV1	TLS	chr2	100115063	rs7568990:100115063:C:T	C	T	0.00365516	0.32	0.12	2.65	0.00804762	1.38	1.09	1.75
chr7_96090937_96359203	SHFM1	HR/FA	chr7	96181507	7:96181507:C:CTTTTTTTTT	C	CTTTTTTTTT	0.290324	0.05	0.02	2.65	0.00805247	1.05	1.01	1.08
chr11_94132894_94247074	MRE11A	HR/FA	chr11	94146044	rs199910822:94146044:CCT:C	CCT	C	0.0194051	-0.16	0.06	-2.65	0.0080554	0.85	0.76	0.96
chr11_94132894_94247074	MRE11A	HR/FA	chr11	94209348	rs13447623:94209348:T:C	T	C	0.252694	0.04	0.02	2.65	0.00806593	1.04	1.01	1.08
chr6_31687796_31752627	MSH5	MMR	chr6	31749142	rs915652:31749142:G:A	G	A	0.108792	-0.06	0.02	-2.65	0.00807915	0.94	0.9	0.98
chr11_61046922_61120838	DDB1	NER	chr11	61095568	rs28720266:61095568:A:C	A	C	0.0118496	-0.2	0.08	-2.65	0.0080839	0.82	0.7	0.95
chr7_5992869_6068756	PMS2	MMR	chr7	6005323	rs200962894:6005323:C:T	C	T	0.121908	-0.06	0.02	-2.65	0.00808762	0.94	0.9	0.98
chr18_20493277_20626451	RBBP8	HR/FA	chr18	20602153	rs140196819:20602153:G:A	G	A	0.00104128	-0.79	0.3	-2.65	0.00809666	0.46	0.25	0.82
chr8_95364187_95507337	RAD54B	HR/FA	chr8	95505410	rs189324681:95505410:T:C	T	C	0.00241663	-0.42	0.16	-2.65	0.00812438	0.65	0.48	0.9
chr16_3611181_3681599	SLX4	HR/FA	chr16	3677080	rs76668340:3677080:T:A	T	A	0.0680779	-0.08	0.03	-2.65	0.00812497	0.92	0.86	0.98
chr13_103477193_103548345	ERCC5	NER	chr13	103477485	rs9518849:103477485:T:C	T	C	0.356858	-0.04	0.01	-2.65	0.00812837	0.96	0.93	0.99
chr11_65607532_65655124	MUS81	HR/FA	chr11	65607558	rs34924158:65607558:G:A	G	A	0.0406393	0.1	0.04	2.65	0.00813769	1.1	1.03	1.19
chr16_3611181_3681599	SLX4	HR/FA	chr16	3671536	rs55829300:3671536:A:G	A	G	0.0681274	-0.08	0.03	-2.65	0.00814016	0.92	0.86	0.98
chr7_96090937_96359203	SHFM1	HR/FA	chr7	96162825	rs7776689:96162825:T:C	T	C	0.294114	0.05	0.02	2.65	0.00814696	1.05	1.01	1.08
chr16_3611181_3681599	SLX4	HR/FA	chr16	3677986	rs55685525:3677986:T:C	T	C	0.0680791	-0.08	0.03	-2.65	0.00815023	0.92	0.86	0.98
chr14_68266495_69216935	RAD51B	HR/FA	chr14	68511600	rs186389996:68511600:T:C	T	C	0.00151244	-0.76	0.29	-2.65	0.00815942	0.47	0.27	0.82
chr12_133180347_133283945	POLE	MMR	chr12	133233705	12:133233705:T:C	T	C	0.466084	-0.12	0.04	-2.65	0.00816418	0.89	0.82	0.97
chr14_61181459_61456671	MNAT1	Other	chr14	61300679	rs78591291:61300679:G:A	G	A	0.0166713	-0.17	0.06	-2.65	0.00816534	0.85	0.75	0.96
chr5_74787580_74916969	POLK	TLS	chr5	74882681	rs4703674	C	T	0.238891	0.04	0.02	2.65	0.00816542	1.04	1.01	1.08
chr16_1803207_1846312	EME2	HR/FA	chr16	1829276	rs140094914:1829276:T:G	T	G	0.00681546	0.35	0.13	2.64	0.00817126	1.42	1.1	1.85
chr2_68674692_68877856	APLF	BER	chr2	68723379	2:68723379:G:A	G	A	0.00250292	-0.56	0.21	-2.64	0.00817638	0.57	0.38	0.87
chr14_68266495_69216935	RAD51B	HR/FA	chr14	69187725	rs56888100:69187725:C:T	C	T	0.173556	0.05	0.02	2.64	0.00818362	1.05	1.01	1.09
chr16_3611181_3681599	SLX4	HR/FA	chr16	3678889	rs116187401:3678889:T:C	T	C	0.0680805	-0.08	0.03	-2.64	0.008187	0.92	0.86	0.98
chr16_3611181_3681599	SLX4	HR/FA	chr16	3678924	rs150437569:3678924:G:A	G	A	0.0680808	-0.08	0.03	-2.64	0.00818785	0.92	0.86	0.98
chr16_3611181_3681599	SLX4	HR/FA	chr16	3662178	rs74870447:3662178:T:C	T	C	0.0680278	-0.08	0.03	-2.64	0.00820106	0.92	0.86	0.98
chr5_74787580_74916969	POLK	TLS	chr5	74910870	rs984976:74910870:A:G	A	G	0.400095	0.04	0.01	2.64	0.00821398	1.04	1.01	1.07
chr8_95364187_95507337	RAD54B	HR/FA	chr8	95462622	rs117310495:95462622:G:A	G	A	0.0079794	0.21	0.08	2.64	0.0082231	1.23	1.06	1.44
chr6_24630204_24687261	TDP2	Other	chr6	24677326	rs9467253:24677326:C:T	C	T	0.0430555	0.09	0.03	2.64	0.00822897	1.1	1.02	1.17
chr6_37301747_37382514	RNF8	ATM	chr6	37311343	rs150775482:37311343:A:G	A	G	0.00235332	0.41	0.16	2.64	0.00824482	1.51	1.11	2.06
chr14_68266495_69216935	RAD51B	HR/FA	chr14	69180998	14:69180998:A:G	A	G	0.00202503	-0.57	0.22	-2.64	0.00825196	0.56	0.37	0.86
chr10_115574487_115634142	DCLRE1A	XLR	chr10	115622254	rs199771732:115622254:AC:A	AC	A	0.104127	-0.06	0.02	-2.64	0.00825528	0.94	0.89	0.98
chr4_2053644_2263848	POLN	XLR	chr4	2257813	rs144696509:2257813:C:G	C	G	0.0181894	0.17	0.06	2.64	0.00825604	1.18	1.04	1.34
chr2_99996937_100126497	REV1	TLS	chr2	100113278	rs7595242:100113278:A:G	A	G	0.00365549	0.32	0.12	2.64	0.00825913	1.38	1.09	1.74
chr6_31687796_31752627	MSH5	MMR	chr6	31708910	rs28381348	T	C	0.0523518	0.08	0.03	2.64	0.00826017	1.08	1.02	1.15
chr17_79486910_79539429	C17orf70	HR/FA	chr17	79492408	rs147454617:79492408:C:T	C	T	0.0170905	0.17	0.06	2.64	0.00826974	1.19	1.05	1.35
chr1_241991481_242073241	EXO1	Other	chr1	242031676	rs10591886:242031676:CAAAAAAAAA:C	CAAAAAAAAA	C	0.402184	-0.07	0.03	-2.64	0.00829256	0.93	0.88	0.98
chr17_79486910_79539429	C17orf70	HR/FA	chr17	79492189	rs113563321:79492189:C:T	C	T	0.0170933	0.17	0.06	2.64	0.00830023	1.19	1.05	1.35
chr10_99198080_99278551	MMS19	NER	chr10	99234897	rs29001294:99234897:G:A	G	A	0.00764451	-0.23	0.09	-2.64	0.00830201	0.8	0.67	0.94
chr3_196175653_196250639	RNF168	Other	chr3	196215660	rs11185543:196215660:G:A	G	A	0.138482	0.04	0.01	2.64	0.00830623	1.04	1.01	1.07
chr15_91240557_91378692	BLM	HR/FA	chr15	91351868	rs2270132:91351868:A:C	A	C	0.423971	-0.04	0.01	-2.64	0.00831543	0.96	0.94	0.99
chr8_95364187_95507337	RAD54B	HR/FA	chr8	95385774	rs118177463:95385774:T:C	T	C	0.00938924	0.19	0.07	2.64	0.00832604	1.21	1.05	1.4
chr6_30647583_30705666	MDC1	ATM	chr6	30693900	rs56026300:30693900:T:C	T	C	0.0329156	-0.11	0.04	-2.64	0.00832612	0.9	0.83	0.97
chr14_68266495_69216935	RAD51B	HR/FA	chr14	68991343	rs74871166:68991343:C:T	C	T	0.00824757	0.23	0.09	2.64	0.00833795	1.25	1.06	1.48
chr17_38524767_38594202	TOP2A	ATM	chr17	38545302	rs77924872:38545302:T:C	T	C	0.0209761	0.13	0.05	2.64	0.00834607	1.14	1.03	1.25
chr17_56749933_56831703	RAD51C	HR/FA	chr17	56751209	rs150648818:56751209:G:A	G	A	0.00152814	-0.6	0.23	-2.64	0.00835054	0.55	0.35	0.86
chr3_8898759_9025186	RAD18	TLS	chr3	8970377	rs7622068:8970377:T:G	T	G	0.00250343	0.41	0.16	2.64	0.00837023	1.51	1.11	2.04
chr17_38524767_38594202	TOP2A	ATM	chr17	38548229	rs76135118:38548229:G:A	G	A	0.0209739	0.13	0.05	2.64	0.00837702	1.14	1.03	1.25
chr16_3611181_3681599	SLX4	HR/FA	chr16	3675354	rs78494629:3675354:A:G	A	G	0.0681124	-0.08	0.03	-2.64	0.00838003	0.92	0.86	0.98
chr10_131245447_131586271	MGMT	BER	chr10	131538103	rs75401187:131538103:A:G	A	G	0.0192204	-0.18	0.07	-2.64	0.00838319	0.84	0.73	0.95
chr14_20791740_20846064	PARP2	BER	chr14	20825320	14:20825320:G:GTTTCAC	G	GTTTCAC	0.280667	-0.04	0.02	-2.64	0.00838747	0.96	0.93	0.99
chr6_30647583_30705666	MDC1	ATM	chr6	30663730	rs190359613:30663730:C:G	C	G	0.00232643	-0.39	0.15	-2.64	0.00840487	0.68	0.5	0.9
chr6_31687796_31752627	MSH5	MMR	chr6	31709814	rs28745894:31709814:G:C	G	C	0.0513978	0.08	0.03	2.64	0.00840624	1.09	1.02	1.15
chr7_7656148_7778238	RPA3	Other	chr7	7671626	rs146252887:7671626:C:T	C	T	0.0295821	-0.11	0.04	-2.63	0.00842406	0.89	0.82	0.97
chr17_38524767_38594202	TOP2A	ATM	chr17	38553285	rs147817882:38553285:C:T	C	T	0.0209759	0.13	0.05	2.63	0.00843091	1.14	1.03	1.25
chr3_196175653_196250639	RNF168	Other	chr3	196219794	rs9858020	A	G	0.359795	-0.04	0.01	-2.63	0.00843241	0.96	0.94	0.99
chr17_38524767_38594202	TOP2A	ATM	chr17	38552422	rs148497367:38552422:A:C	A	C	0.0209752	0.13	0.05	2.63	0.00843296	1.14	1.03	1.25
chr4_2450663_2537584	RNF4	Other	chr4	2533279	rs73207312:2533279:G:A	G	A	0.39763	0.04	0.01	2.63	0.00843354	1.04	1.01	1.07
chr14_90402245_90531106	TDP1	BER	chr14	90492667	rs36123413:90492667:G:A	G	A	0.00309587	0.42	0.16	2.63	0.00843545	1.52	1.11	2.08
chr15_91240557_91378692	BLM	HR/FA	chr15	91291686	rs28384981:91291686:A:G	A	G	0.0132368	0.17	0.06	2.63	0.00845502	1.18	1.04	1.34
chr17_38524767_38594202	TOP2A	ATM	chr17	38554615	rs200417552:38554615:CA:C	CA	C	0.020976	0.13	0.05	2.63	0.00846045	1.14	1.03	1.25
chr2_58366377_58488490	FANCL	HR/FA	chr2	58432382	rs116236096:58432382:A:C	A	C	0.0025279	-0.52	0.2	-2.63	0.00846057	0.6	0.4	0.88
chr14_68266495_69216935	RAD51B	HR/FA	chr14	69001801	rs727392	G	A	0.431714	0.07	0.03	2.63	0.00846561	1.07	1.02	1.13
chr17_38524767_38594202	TOP2A	ATM	chr17	38555715	rs77835319:38555715:G:A	G	A	0.0209765	0.13	0.05	2.63	0.0084664	1.14	1.03	1.25
chr17_38524767_38594202	TOP2A	ATM	chr17	38533142	rs117602149:38533142:C:T	C	T	0.0218639	0.13	0.05	2.63	0.00847968	1.13	1.03	1.25
chr17_38524767_38594202	TOP2A	ATM	chr17	38540031	rs149530458:38540031:C:T	C	T	0.0209924	0.13	0.05	2.63	0.00848734	1.14	1.03	1.25
chr14_68266495_69216935	RAD51B	HR/FA	chr14	68589908	rs34365462:68589908:CT:C	CT	C	0.151678	0.06	0.02	2.63	0.00848735	1.06	1.02	1.11
chr17_38524767_38594202	TOP2A	ATM	chr17	38557568	rs17680410:38557568:G:A	G	A	0.0209775	0.13	0.05	2.63	0.00849294	1.14	1.03	1.25
chr17_38524767_38594202	TOP2A	ATM	chr17	38556754	rs28362321:38556754:C:T	C	T	0.0209768	0.13	0.05	2.63	0.00849538	1.14	1.03	1.25
chr17_38524767_38594202	TOP2A	ATM	chr17	38539474	rs145033369:38539474:G:A	G	A	0.0209941	0.13	0.05	2.63	0.00850607	1.14	1.03	1.25
chr17_38524767_38594202	TOP2A	ATM	chr17	38539261	rs200415844:38539261:G:GAA	G	GAA	0.0209949	0.13	0.05	2.63	0.0085135	1.14	1.03	1.25
chr19_44027191_44100158	XRCC1	BER	chr19	44042905	rs117452602:44042905:C:A	C	A	0.0091414	0.22	0.08	2.63	0.00852317	1.25	1.06	1.47
chr17_38524767_38594202	TOP2A	ATM	chr17	38562027	rs200680545:38562027:CTTTT:C	CTTTT	C	0.0209792	0.13	0.05	2.63	0.00853585	1.14	1.03	1.25
chr17_38524767_38594202	TOP2A	ATM	chr17	38561994	rs181597905:38561994:T:C	T	C	0.0209792	0.13	0.05	2.63	0.00853739	1.14	1.03	1.25
chr5_74787580_74916969	POLK	TLS	chr5	74877803	rs5744672:74877803:T:C	T	C	0.399814	0.04	0.01	2.63	0.00854422	1.04	1.01	1.07
chr18_20493277_20626451	RBBP8	HR/FA	chr18	20606828	rs59061669:20606828:C:CTT	C	CTT	0.00204876	0.58	0.22	2.63	0.00855181	1.79	1.16	2.77
chr11_94132894_94247074	MRE11A	HR/FA	chr11	94246110	11:94246110:AACACAC:AACAC	AACACAC	AACAC	0.176627	0.04	0.01	2.63	0.00855314	1.04	1.01	1.07
chr17_38524767_38594202	TOP2A	ATM	chr17	38537894	rs17680217:38537894:C:T	C	T	0.0209991	0.13	0.05	2.63	0.00855638	1.13	1.03	1.25
chr6_31687796_31752627	MSH5	MMR	chr6	31695368	rs11540321:31695368:G:A	G	A	0.0516588	0.08	0.03	2.63	0.00858489	1.09	1.02	1.15
chr7_5992869_6068756	PMS2	MMR	chr7	6028768	rs12536167:6028768:G:A	G	A	0.228954	-0.04	0.02	-2.63	0.00859938	0.96	0.93	0.99
chr3_196175653_196250639	RNF168	Other	chr3	196180844	rs35209318:196180844:A:C	A	C	0.0762312	0.04	0.02	2.63	0.00860336	1.04	1.01	1.07
chr4_2450663_2537584	RNF4	Other	chr4	2525456	rs7675423:2525456:G:T	G	T	0.310169	-0.04	0.02	-2.63	0.00860545	0.96	0.93	0.99
chr3_196175653_196250639	RNF168	Other	chr3	196208164	rs4916499:196208164:G:A	G	A	0.13752	0.04	0.01	2.63	0.0086113	1.04	1.01	1.07
chr11_94132894_94247074	MRE11A	HR/FA	chr11	94143158	rs72227530:94143158:G:GT	G	GT	0.31659	0.04	0.02	2.63	0.00861959	1.04	1.01	1.07
chr17_38524767_38594202	TOP2A	ATM	chr17	38568131	rs17680507:38568131:G:T	G	T	0.0209828	0.13	0.05	2.63	0.00862225	1.14	1.03	1.25
chr6_111600233_111824915	REV3L	TLS	chr6	111601004	rs111819159:111601004:G:A	G	A	0.00716052	-0.24	0.09	-2.63	0.00863842	0.79	0.66	0.94
chr17_78368966_78431886	ENDOV	Other	chr17	78394092	rs140955870:78394092:C:T	C	T	0.00711336	0.31	0.12	2.63	0.0086444	1.37	1.08	1.73
chr19_45833094_45893876	ERCC2	NER	chr19	45837554	rs138579579:45837554:C:T	C	T	0.00117214	0.69	0.26	2.63	0.00864779	1.98	1.19	3.31
chr17_38524767_38594202	TOP2A	ATM	chr17	38570213	17:38570213:AT:A	AT	A	0.020984	0.13	0.05	2.63	0.00865476	1.13	1.03	1.25
chr17_38524767_38594202	TOP2A	ATM	chr17	38534177	17:38534177:GCCA:G	GCCA	G	0.0210105	0.13	0.05	2.63	0.00866304	1.13	1.03	1.25
chr17_38524767_38594202	TOP2A	ATM	chr17	38534090	rs149879141:38534090:C:T	C	T	0.0210106	0.13	0.05	2.63	0.00866305	1.13	1.03	1.25
chr17_38524767_38594202	TOP2A	ATM	chr17	38533695	rs117989407:38533695:C:T	C	T	0.0210119	0.13	0.05	2.62	0.00867243	1.13	1.03	1.25
chr7_96090937_96359203	SHFM1	HR/FA	chr7	96155852	rs10272474:96155852:C:T	C	T	0.019442	-0.16	0.06	-2.62	0.00868494	0.85	0.76	0.96
chr3_196175653_196250639	RNF168	Other	chr3	196210894	rs7646273:196210894:T:C	T	C	0.1376	0.04	0.01	2.62	0.00869963	1.04	1.01	1.07
chr3_196175653_196250639	RNF168	Other	chr3	196202725	rs11436878:196202725:A:AT	A	AT	0.133119	0.04	0.01	2.62	0.00872552	1.04	1.01	1.07
chr8_11607147_11664855	NEIL2	BER	chr8	11611789	rs79945119:11611789:G:C	G	C	0.201559	0.05	0.02	2.62	0.00873148	1.05	1.01	1.08
chr11_108073558_108259829	ATM	ATM	chr11	108215397	rs17503908:108215397:T:G	T	G	0.088461	0.06	0.02	2.62	0.00873628	1.06	1.02	1.12
chr6_24630204_24687261	TDP2	Other	chr6	24673620	rs7765052:24673620:G:A	G	A	0.0432871	0.09	0.03	2.62	0.00874333	1.1	1.02	1.17
chr16_3611181_3681599	SLX4	HR/FA	chr16	3671439	rs35192564:3671439:C:T	C	T	0.0686054	-0.08	0.03	-2.62	0.00874943	0.92	0.87	0.98
chr19_13036668_13084456	RAD23A	NER	chr19	13042629	rs111757774:13042629:G:A	G	A	0.00396217	-0.42	0.16	-2.62	0.00874958	0.66	0.48	0.9
chr5_70310783_70383479	GTF2H2	NER	chr5	70335232	rs201753469:70335232:C:A	C	A	0.0661828	0.05	0.02	2.62	0.00875928	1.05	1.01	1.09
chr17_38524767_38594202	TOP2A	ATM	chr17	38532062	rs187543174:38532062:G:A	G	A	0.0210217	0.13	0.05	2.62	0.0087704	1.13	1.03	1.25
chr17_38524767_38594202	TOP2A	ATM	chr17	38532002	rs144605024:38532002:C:T	C	T	0.0210221	0.13	0.05	2.62	0.00877398	1.13	1.03	1.25
chr16_3611181_3681599	SLX4	HR/FA	chr16	3613928	rs45483498:3613928:A:G	A	G	0.0672287	-0.08	0.03	-2.62	0.00878373	0.92	0.87	0.98
chr17_79486910_79539429	C17orf70	HR/FA	chr17	79499236	rs375164753:79499236:T:C	T	C	0.00884207	0.29	0.11	2.62	0.00879345	1.34	1.08	1.66
chr19_44027191_44100158	XRCC1	BER	chr19	44055565	rs3213369:44055565:G:A	G	A	0.0150054	0.15	0.06	2.62	0.00880068	1.16	1.04	1.29
chr1_11714536_11771707	MAD2L2	TLS	chr1	11766571	rs41275444:11766571:C:G	C	G	0.00173192	-0.58	0.22	-2.62	0.00880375	0.56	0.36	0.86
chr11_108073558_108259829	ATM	ATM	chr11	108092637	rs4987876	G	T	0.089536	0.06	0.02	2.62	0.00881349	1.06	1.02	1.12
chr3_51956360_52002883	PARP3	BER	chr3	51957741	rs200364585:51957741:C:CA	C	CA	0.0438624	-0.12	0.05	-2.62	0.00882722	0.89	0.81	0.97
chr14_75460466_75538235	MLH3	MMR	chr14	75517620	rs201485731:75517620:C:CCCCT	C	CCCCT	0.023088	0.13	0.05	2.62	0.00882911	1.14	1.03	1.26
chr14_68266495_69216935	RAD51B	HR/FA	chr14	69024387	c14_pos68094140	A	G	0.0784372	0.07	0.03	2.62	0.00883978	1.07	1.02	1.12
chr8_95364187_95507337	RAD54B	HR/FA	chr8	95373854	rs141116791:95373854:G:A	G	A	0.00747255	0.23	0.09	2.62	0.00884429	1.26	1.06	1.5
chr5_60149657_60260885	ERCC8	NER	chr5	60217879	rs371296308:60217879:A:C	A	C	0.131327	0.08	0.03	2.62	0.0088491	1.08	1.02	1.15
chr4_2450663_2537584	RNF4	Other	chr4	2526063	4:2526063:CA:C	CA	C	0.443256	0.04	0.01	2.62	0.00885766	1.04	1.01	1.07
chr17_59738626_59960882	BRIP1	HR/FA	chr17	59928403	rs148958729:59928403:A:G	A	G	0.00115419	0.93	0.36	2.62	0.00888291	2.54	1.26	5.09
chr14_68266495_69216935	RAD51B	HR/FA	chr14	68410314	14:68410314:G:A	G	A	0.00305382	-0.35	0.13	-2.62	0.0088835	0.71	0.54	0.92
chr14_68266495_69216935	RAD51B	HR/FA	chr14	68511953	14:68511953:C:CA	C	CA	0.0862271	0.07	0.03	2.62	0.00888742	1.07	1.02	1.13
chr8_42175972_42249326	POLB	BER	chr8	42197923	rs3136719:42197923:C:T	C	T	0.0438407	0.1	0.04	2.62	0.00889275	1.1	1.02	1.19
chr17_34225069_34277777	RDM1	Other	chr17	34242734	17:34242734:GTGGAT:G	GTGGAT	G	0.00650746	-0.24	0.09	-2.62	0.00889283	0.79	0.66	0.94
chr8_30871316_31051285	WRN	RECQ	chr8	30988082	rs2725356:30988082:T:G	T	G	0.449362	0.04	0.01	2.62	0.00891188	1.04	1.01	1.06
chr3_196175653_196250639	RNF168	Other	chr3	196211042	rs71699491:196211042:C:CTTTTT	C	CTTTTT	0.123804	0.04	0.01	2.61	0.00893085	1.04	1.01	1.07
chr9_32952603_33045108	APTX	Other	chr9	32953041	rs1412318:32953041:T:C	T	C	0.171787	-0.06	0.02	-2.61	0.00893131	0.94	0.9	0.99
chr12_124098375_124167153	GTF2H3	Other	chr12	124124602	12:124124602:T:C	T	C	0.0102361	-0.2	0.07	-2.61	0.00893134	0.82	0.71	0.95
chr17_38524767_38594202	TOP2A	ATM	chr17	38532042	rs148205301:38532042:G:A	G	A	0.0218838	0.13	0.05	2.61	0.00893882	1.13	1.03	1.24
chr17_38524767_38594202	TOP2A	ATM	chr17	38559314	rs35730982:38559314:GA:G	GA	G	0.0220953	0.12	0.05	2.61	0.00893981	1.13	1.03	1.24
chr1_28198034_28261257	RPA2	Other	chr1	28207284	1:28207284:C:T	C	T	0.00129561	0.82	0.31	2.61	0.00894211	2.26	1.23	4.16
chr17_38524767_38594202	TOP2A	ATM	chr17	38528773	rs144638316:38528773:C:G	C	G	0.0210416	0.13	0.05	2.61	0.00895379	1.13	1.03	1.25
chr17_38524767_38594202	TOP2A	ATM	chr17	38528606	rs192629970:38528606:A:G	A	G	0.0210428	0.13	0.05	2.61	0.00896311	1.13	1.03	1.25
chr9_110025559_110114475	RAD23B	NER	chr9	110045235	rs1323807:110045235:A:T	A	T	0.471361	-0.11	0.04	-2.61	0.00897362	0.89	0.82	0.97
chr22_29063730_29158410	CHEK2	ATM	chr22	29109409	rs28846498:29109409:G:A	G	A	0.370964	-0.04	0.01	-2.61	0.00897666	0.96	0.94	0.99
chr6_111600233_111824915	REV3L	TLS	chr6	111627176	rs17511553:111627176:ATTCC:A	ATTCC	A	0.0114326	-0.18	0.07	-2.61	0.00898023	0.83	0.73	0.96
chr10_5911534_5999556	FBXO18	TLS	chr10	5926931	rs6602312	A	C	0.488294	-0.04	0.01	-2.61	0.00899805	0.97	0.94	0.99
chr2_68674692_68877856	APLF	BER	chr2	68716264	rs116494957:68716264:G:A	G	A	0.00867331	0.28	0.11	2.61	0.00900302	1.32	1.07	1.62
chr13_32869610_32993805	BRCA2	HR/FA	chr13	32916677	rs117883904:32916677:G:T	G	T	0.00145225	-0.73	0.28	-2.61	0.00900512	0.48	0.28	0.83
chr3_196175653_196250639	RNF168	Other	chr3	196210590	rs7643192:196210590:A:G	A	G	0.138011	0.04	0.01	2.61	0.00900659	1.04	1.01	1.07
chr3_196175653_196250639	RNF168	Other	chr3	196222047	rs34914417:196222047:C:CGT	C	CGT	0.318537	-0.04	0.02	-2.61	0.00901664	0.96	0.93	0.99
chr19_13036668_13084456	RAD23A	NER	chr19	13067125	rs62109872:13067125:G:A	G	A	0.0429128	-0.12	0.05	-2.61	0.00902265	0.89	0.81	0.97
chr10_14919357_15016431	DCLRE1C	NHEJ	chr10	15003703	rs192815849:15003703:C:T	C	T	0.0453123	0.09	0.03	2.61	0.00906265	1.09	1.02	1.17
chr16_3611181_3681599	SLX4	HR/FA	chr16	3676926	rs76610225:3676926:A:G	A	G	0.0683388	-0.08	0.03	-2.61	0.00909334	0.92	0.87	0.98
chr1_36165818_36255568	CLSPN	ATM	chr1	36199461	1:36199461:T:A	T	A	0.00162922	0.62	0.24	2.61	0.00909794	1.86	1.17	2.97
chr3_196175653_196250639	RNF168	Other	chr3	196206175	rs7647487:196206175:T:C	T	C	0.13604	0.04	0.01	2.61	0.00910165	1.04	1.01	1.07
chr9_97841335_98099984	FANCC	HR/FA	chr9	97925758	9:97925758:G:A	G	A	0.00127013	-0.6	0.23	-2.61	0.00913065	0.55	0.35	0.86
chr12_1001242_1119219	RAD52	HR/FA	chr12	1042248	12:1042248:T:A	T	A	0.00147485	-0.78	0.3	-2.61	0.00913638	0.46	0.25	0.82
chr12_1001242_1119219	RAD52	HR/FA	chr12	1042252	12:1042252:T:A	T	A	0.00147486	-0.78	0.3	-2.61	0.00913931	0.46	0.25	0.82
chr12_54555058_54602778	SMUG1	BER	chr12	54555159	12:54555159:A:C	A	C	0.165946	-0.05	0.02	-2.61	0.00913953	0.95	0.92	0.99
chr3_8898759_9025186	RAD18	TLS	chr3	8960271	rs60925963:8960271:CTG:C	CTG	C	0.00220616	0.42	0.16	2.61	0.00914072	1.52	1.11	2.09
chr22_29063730_29158410	CHEK2	ATM	chr22	29109036	rs5762758	C	T	0.37099	-0.04	0.01	-2.61	0.00917212	0.96	0.94	0.99
chr2_99996937_100126497	REV1	TLS	chr2	100113967	rs73964150:100113967:G:A	G	A	0.00358409	0.32	0.12	2.61	0.00918439	1.37	1.08	1.74
chr3_196175653_196250639	RNF168	Other	chr3	196209530	rs7612450:196209530:A:G	A	G	0.137282	0.04	0.01	2.6	0.00920996	1.04	1.01	1.07
chr11_94132894_94247074	MRE11A	HR/FA	chr11	94191207	rs35847449:94191207:T:TC	T	TC	0.337544	-0.04	0.01	-2.6	0.0092114	0.96	0.94	0.99
chr8_42175972_42249326	POLB	BER	chr8	42178814	rs41304208:42178814:G:A	G	A	0.0109247	0.2	0.08	2.6	0.00921966	1.22	1.05	1.42
chr5_68645123_68730628	RAD17	ATM	chr5	68714587	rs141238152:68714587:G:A	G	A	0.003759	-0.44	0.17	-2.6	0.0092202	0.65	0.47	0.9
chr17_38524767_38594202	TOP2A	ATM	chr17	38528724	rs116212918:38528724:C:T	C	T	0.0214298	0.12	0.05	2.6	0.00924893	1.13	1.03	1.24
chr3_196175653_196250639	RNF168	Other	chr3	196212211	rs13084212:196212211:G:T	G	T	0.138012	0.04	0.01	2.6	0.00925449	1.04	1.01	1.07
chr14_68266495_69216935	RAD51B	HR/FA	chr14	69105341	rs7140554:69105341:A:G	A	G	0.21001	-0.04	0.02	-2.6	0.00927085	0.96	0.93	0.99
chr16_3611181_3681599	SLX4	HR/FA	chr16	3620287	rs7196646:3620287:A:G	A	G	0.0671914	-0.08	0.03	-2.6	0.0092983	0.92	0.87	0.98
chr4_2450663_2537584	RNF4	Other	chr4	2525418	rs7694454:2525418:T:C	T	C	0.304425	-0.04	0.02	-2.6	0.00930339	0.96	0.93	0.99
chr3_196175653_196250639	RNF168	Other	chr3	196223899	rs9843876:196223899:C:T	C	T	0.280654	-0.04	0.02	-2.6	0.00930869	0.96	0.93	0.99
chr3_196175653_196250639	RNF168	Other	chr3	196210808	rs7646174	T	C	0.138085	0.04	0.01	2.6	0.00934256	1.04	1.01	1.07
chr7_2261856_2310781	NUDT1	BER	chr7	2297730	7:2297730:C:T	C	T	0.00144868	-0.68	0.26	-2.6	0.00935129	0.51	0.3	0.85
chr16_3611181_3681599	SLX4	HR/FA	chr16	3619085	rs143701286:3619085:T:C	T	C	0.0672356	-0.08	0.03	-2.6	0.00936029	0.92	0.87	0.98
chr11_94132894_94247074	MRE11A	HR/FA	chr11	94197260	rs641936:94197260:A:G	A	G	0.337754	-0.04	0.01	-2.6	0.00938351	0.96	0.94	0.99
chr9_110025559_110114475	RAD23B	NER	chr9	110043207	rs75508271:110043207:A:G	A	G	0.00312956	-0.44	0.17	-2.6	0.00941781	0.65	0.47	0.9
chr11_47216492_47280767	DDB2	NER	chr11	47232038	rs11039131:47232038:C:T	C	T	0.341068	-0.04	0.02	-2.6	0.00941799	0.96	0.93	0.99
chr17_8023789_8079678	PER1	Other	chr17	8070894	rs77376490:8070894:C:T	C	T	0.00181746	0.62	0.24	2.6	0.00943286	1.86	1.16	2.96
chr8_30871316_31051285	WRN	RECQ	chr8	30988273	rs11574327:30988273:T:TA	T	TA	0.449127	0.04	0.01	2.6	0.00943595	1.04	1.01	1.06
chr2_58366377_58488490	FANCL	HR/FA	chr2	58391857	rs74561078:58391857:A:T	A	T	0.0678907	-0.07	0.03	-2.59	0.00946652	0.93	0.88	0.98
chr1_241991481_242073241	EXO1	Other	chr1	242029864	1:242029864:AT:A	AT	A	0.187769	0.05	0.02	2.59	0.0094832	1.06	1.01	1.1
chr2_47610107_47809450	MSH2	MMR	chr2	47631828	rs148511604:47631828:A:G	A	G	0.00270543	-0.49	0.19	-2.59	0.00948686	0.61	0.42	0.89
chr3_196175653_196250639	RNF168	Other	chr3	196224038	rs9844068:196224038:C:T	C	T	0.360014	-0.04	0.01	-2.59	0.00952191	0.96	0.94	0.99
chr3_196175653_196250639	RNF168	Other	chr3	196222369	rs9837568:196222369:C:T	C	T	0.359773	-0.04	0.01	-2.59	0.00954496	0.96	0.94	0.99
chr2_47902668_48057240	MSH6	MMR	chr2	47949312	2:47949312:A:T	A	T	0.00382169	0.46	0.18	2.59	0.0095472	1.59	1.12	2.26
chr16_3611181_3681599	SLX4	HR/FA	chr16	3669897	rs75361547:3669897:A:C	A	C	0.068238	-0.08	0.03	-2.59	0.00954801	0.92	0.87	0.98
chr10_131245447_131586271	MGMT	BER	chr10	131528609	rs118002312:131528609:A:C	A	C	0.0210697	-0.17	0.07	-2.59	0.00955076	0.84	0.74	0.96
chr3_8898759_9025186	RAD18	TLS	chr3	8956831	3:8956831:CA:C	CA	C	0.00851283	0.25	0.09	2.59	0.00955243	1.28	1.06	1.54
chr14_68266495_69216935	RAD51B	HR/FA	chr14	69063908	rs11623593	G	A	0.414288	0.04	0.01	2.59	0.00956023	1.04	1.01	1.07
chr3_196175653_196250639	RNF168	Other	chr3	196187927	rs11185542:196187927:G:C	G	C	0.227509	0.04	0.02	2.59	0.00956165	1.04	1.01	1.08
chr17_8023789_8079678	PER1	Other	chr17	8034300	rs9908581:8034300:A:G	A	G	0.00408793	0.42	0.16	2.59	0.00957291	1.53	1.11	2.1
chr16_3611181_3681599	SLX4	HR/FA	chr16	3672528	rs55939755:3672528:A:G	A	G	0.0679289	-0.08	0.03	-2.59	0.00958598	0.92	0.87	0.98
chr11_94132894_94247074	MRE11A	HR/FA	chr11	94154902	rs622961	G	A	0.427219	-0.04	0.01	-2.59	0.00959091	0.96	0.94	0.99
chr5_60149657_60260885	ERCC8	NER	chr5	60239607	rs188072519:60239607:G:T	G	T	0.00200522	-0.61	0.23	-2.59	0.00959091	0.54	0.34	0.86
chr17_7545096_7610856	TP53	ATM	chr17	7578671	rs35850753:7578671:C:T	C	T	0.0237131	0.12	0.05	2.59	0.00959294	1.13	1.03	1.23
chr16_3611181_3681599	SLX4	HR/FA	chr16	3678167	rs55850425:3678167:A:G	A	G	0.067881	-0.08	0.03	-2.59	0.00959489	0.92	0.87	0.98
chr15_91240557_91378692	BLM	HR/FA	chr15	91349740	rs57172877:91349740:CAAAA:C	CAAAA	C	0.42252	-0.04	0.01	-2.59	0.00959549	0.96	0.94	0.99
chr5_133686869_133747683	UBE2B	TLS	chr5	133717277	5:133717277:T:C	T	C	0.00170132	0.67	0.26	2.59	0.00959967	1.96	1.18	3.27
chr3_196175653_196250639	RNF168	Other	chr3	196198022	rs111444359:196198022:G:A	G	A	0.134997	0.04	0.01	2.59	0.00962514	1.04	1.01	1.07
chr17_8023789_8079678	PER1	Other	chr17	8052114	rs190733146:8052114:G:A	G	A	0.00153599	-0.5	0.19	-2.59	0.00962653	0.61	0.42	0.89
chr14_68266495_69216935	RAD51B	HR/FA	chr14	69195366	rs72731510:69195366:C:A	C	A	0.0389641	-0.1	0.04	-2.59	0.00963179	0.91	0.84	0.98
chr3_8898759_9025186	RAD18	TLS	chr3	9005903	rs9834202:9005903:T:C	T	C	0.00194918	0.44	0.17	2.59	0.0096341	1.55	1.11	2.17
chr22_29063730_29158410	CHEK2	ATM	chr22	29119396	rs9613666:29119396:C:T	C	T	0.372368	-0.04	0.01	-2.59	0.00964383	0.96	0.94	0.99
chr14_20791740_20846064	PARP2	BER	chr14	20827867	rs34561345:20827867:C:CT	C	CT	0.277105	-0.04	0.02	-2.59	0.00964398	0.96	0.93	0.99
chr3_10048097_10163614	FANCD2	HR/FA	chr3	10073041	rs35209620:10073041:G:T	G	T	0.0137656	0.17	0.06	2.59	0.00965833	1.18	1.04	1.34
chr3_10048097_10163614	FANCD2	HR/FA	chr3	10073053	rs35848502:10073053:G:A	G	A	0.0137656	0.17	0.06	2.59	0.00965833	1.18	1.04	1.34
chr17_78368966_78431886	ENDOV	Other	chr17	78375125	rs12602809:78375125:T:A	T	A	0.0958928	-0.05	0.02	-2.59	0.00966128	0.95	0.91	0.99
chr16_3611181_3681599	SLX4	HR/FA	chr16	3675965	rs55913134:3675965:A:G	A	G	0.0703165	-0.08	0.03	-2.59	0.00968078	0.92	0.87	0.98
chr11_94132894_94247074	MRE11A	HR/FA	chr11	94233959	rs553634:94233959:C:A	C	A	0.0898928	0.04	0.01	2.59	0.00971048	1.04	1.01	1.07
chr3_196175653_196250639	RNF168	Other	chr3	196201914	rs13098146:196201914:G:A	G	A	0.134945	0.04	0.01	2.59	0.00971264	1.04	1.01	1.07
chr14_20791740_20846064	PARP2	BER	chr14	20803164	rs8014147:20803164:C:T	C	T	0.256927	-0.04	0.02	-2.59	0.00971768	0.96	0.93	0.99
chr14_68266495_69216935	RAD51B	HR/FA	chr14	69015364	c14_pos68085117	T	C	0.0636104	-0.07	0.03	-2.59	0.00972509	0.93	0.88	0.98
chr6_31687796_31752627	MSH5	MMR	chr6	31744903	rs34442639:31744903:TG:T	TG	T	0.0238158	-0.12	0.04	-2.58	0.00974069	0.89	0.82	0.97
chr12_54555058_54602778	SMUG1	BER	chr12	54571270	12:54571270:T:C	T	C	0.0546567	-0.08	0.03	-2.58	0.00974253	0.92	0.87	0.98
chr8_95364187_95507337	RAD54B	HR/FA	chr8	95430181	rs60145675:95430181:TC:T	TC	T	0.0104956	0.18	0.07	2.58	0.00975416	1.19	1.04	1.36
chr17_38524767_38594202	TOP2A	ATM	chr17	38533101	rs1662574:38533101:G:A	G	A	0.266096	-0.05	0.02	-2.58	0.00977704	0.95	0.91	0.99
chr7_152321863_152393250	XRCC2	HR/FA	chr7	152343382	7:152343382:A:T	A	T	0.0279758	-0.12	0.05	-2.58	0.00978706	0.89	0.81	0.97
chr11_61046922_61120838	DDB1	NER	chr11	61103323	rs182517262:61103323:A:G	A	G	0.0118698	-0.2	0.08	-2.58	0.00980198	0.82	0.71	0.95
chr3_121130277_121284853	POLQ	XLR	chr3	121260047	rs41562212:121260047:T:C	T	C	0.00309985	-0.38	0.15	-2.58	0.0098075	0.68	0.51	0.91
chr3_196175653_196250639	RNF168	Other	chr3	196206743	rs4393941:196206743:A:G	A	G	0.138483	0.04	0.01	2.58	0.00981725	1.04	1.01	1.07
chr6_31687796_31752627	MSH5	MMR	chr6	31714220	rs12191233:31714220:G:C	G	C	0.0227161	-0.12	0.05	-2.58	0.00983058	0.89	0.81	0.97
chr14_68266495_69216935	RAD51B	HR/FA	chr14	68393275	14:68393275:CT:C	CT	C	0.00168784	-0.63	0.24	-2.58	0.00983403	0.53	0.33	0.86
chr1_46693366_46764145	RAD54L	HR/FA	chr1	46694701	rs6429594:46694701:G:T	G	T	0.273399	0.04	0.02	2.58	0.00984062	1.04	1.01	1.08
chr19_48598701_48693860	LIG1	Other	chr19	48623163	rs138106794:48623163:T:G	T	G	0.00237601	0.44	0.17	2.58	0.00984966	1.55	1.11	2.16
chr19_48598701_48693860	LIG1	Other	chr19	48626236	rs116999747:48626236:A:G	A	G	0.00237615	0.44	0.17	2.58	0.00986115	1.55	1.11	2.16
chr14_68266495_69216935	RAD51B	HR/FA	chr14	68662539	14:68662539:C:A	C	A	0.00182035	0.48	0.18	2.58	0.00987084	1.61	1.12	2.31
chr17_8023789_8079678	PER1	Other	chr17	8048217	rs200635045:8048217:G:A	G	A	0.0015252	-0.5	0.19	-2.58	0.00987208	0.61	0.42	0.89
chr6_31687796_31752627	MSH5	MMR	chr6	31738333	rs71543427:31738333:C:A	C	A	0.0240621	-0.11	0.04	-2.58	0.00988851	0.89	0.82	0.97
chr8_30871316_31051285	WRN	RECQ	chr8	30981971	rs3087417:30981971:G:T	G	T	0.0504305	-0.04	0.01	-2.58	0.00990238	0.97	0.94	0.99
chr3_196175653_196250639	RNF168	Other	chr3	196215451	3:196215451:CAA:CA	CAA	CA	0.121408	0.04	0.01	2.58	0.00990268	1.04	1.01	1.07
chr14_20791740_20846064	PARP2	BER	chr14	20804464	rs9323870:20804464:C:T	C	T	0.256786	-0.04	0.02	-2.58	0.00990821	0.96	0.93	0.99
chr8_30871316_31051285	WRN	RECQ	chr8	30993375	rs2553278:30993375:C:T	C	T	0.448895	0.04	0.01	2.58	0.00990996	1.04	1.01	1.06
chr4_2450663_2537584	RNF4	Other	chr4	2528755	rs34277247:2528755:TA:T	TA	T	0.329791	-0.04	0.02	-2.58	0.00992957	0.96	0.93	0.99
chr4_2450663_2537584	RNF4	Other	chr4	2532567	rs113724511:2532567:G:A	G	A	0.401659	0.04	0.01	2.58	0.00995717	1.04	1.01	1.07
chr8_11607147_11664855	NEIL2	BER	chr8	11636862	rs804256	T	C	0.370265	0.04	0.01	2.58	0.00996941	1.04	1.01	1.07
chr2_127994865_128071752	ERCC3	NER	chr2	127998200	rs111267246:127998200:C:T	C	T	0.0408069	-0.09	0.04	-2.58	0.00997001	0.91	0.85	0.98
chr7_96090937_96359203	SHFM1	HR/FA	chr7	96181839	rs62471379:96181839:A:T	A	T	0.297435	0.04	0.02	2.58	0.00997134	1.05	1.01	1.08
chr4_2450663_2537584	RNF4	Other	chr4	2529733	rs6605376:2529733:A:G	A	G	0.305775	-0.04	0.02	-2.58	0.00997509	0.96	0.93	0.99
chr8_42175972_42249326	POLB	BER	chr8	42226805	rs3136797:42226805:C:G	C	G	0.0118889	0.19	0.07	2.58	0.00999309	1.21	1.05	1.4
chr14_68266495_69216935	RAD51B	HR/FA	chr14	68352674	rs199981178:68352674:C:T	C	T	0.00303775	-0.34	0.13	-2.58	0.0100114	0.71	0.55	0.92
chr17_79486910_79539429	C17orf70	HR/FA	chr17	79489845	rs74937868:79489845:C:G	C	G	0.0154988	0.18	0.07	2.58	0.0100213	1.19	1.04	1.37
chr8_95364187_95507337	RAD54B	HR/FA	chr8	95427212	rs192575673:95427212:A:G	A	G	0.0104861	0.17	0.07	2.57	0.0100249	1.19	1.04	1.36
chr3_196175653_196250639	RNF168	Other	chr3	196212360	rs63692263:196212360:CA:C	CA	C	0.215087	0.04	0.02	2.57	0.0100265	1.04	1.01	1.07
chr17_7545096_7610856	TP53	ATM	chr17	7549786	17:7549786:C:CT	C	CT	0.00214489	-0.49	0.19	-2.57	0.0100311	0.61	0.42	0.89
chr3_196175653_196250639	RNF168	Other	chr3	196208833	rs7649375:196208833:C:G	C	G	0.135243	0.04	0.01	2.57	0.0100562	1.04	1.01	1.07
chr14_68266495_69216935	RAD51B	HR/FA	chr14	69062323	rs963917	G	A	0.327564	0.04	0.01	2.57	0.0100618	1.04	1.01	1.07
chr4_2450663_2537584	RNF4	Other	chr4	2536293	rs6605378:2536293:C:A	C	A	0.400153	0.04	0.01	2.57	0.0100728	1.04	1.01	1.07
chr4_1321053_1401732	UVSSA	NER	chr4	1388788	4:1388788:C:T	C	T	0.0177557	0.18	0.07	2.57	0.0100864	1.2	1.04	1.37
chr10_115574487_115634142	DCLRE1A	XLR	chr10	115607883	rs17235129:115607883:T:C	T	C	0.187329	-0.05	0.02	-2.57	0.0100873	0.95	0.92	0.99
chr19_48598701_48693860	LIG1	Other	chr19	48603735	rs140435276:48603735:G:A	G	A	0.00992108	-0.18	0.07	-2.57	0.0100884	0.83	0.72	0.96
chr3_196175653_196250639	RNF168	Other	chr3	196211825	rs139845726:196211825:C:G	C	G	0.00914239	0.24	0.09	2.57	0.0100926	1.28	1.06	1.54
chr8_30871316_31051285	WRN	RECQ	chr8	30992010	rs2553277:30992010:G:A	G	A	0.448853	0.04	0.01	2.57	0.0100987	1.04	1.01	1.06
chr3_196175653_196250639	RNF168	Other	chr3	196187961	rs10683223:196187961:A:AAAAAAAG	A	AAAAAAAG	0.22281	0.04	0.02	2.57	0.0101232	1.04	1.01	1.08
chr14_104143945_104201841	XRCC3	HR/FA	chr14	104148084	rs181171853:104148084:G:A	G	A	0.00886356	-0.23	0.09	-2.57	0.0101369	0.8	0.67	0.95
chr2_68674692_68877856	APLF	BER	chr2	68757231	2:68757231:C:T	C	T	0.00606231	0.33	0.13	2.57	0.0101587	1.4	1.08	1.8
chr16_1803207_1846312	EME2	HR/FA	chr16	1803454	rs11860900:1803454:A:T	A	T	0.201685	-0.05	0.02	-2.57	0.0101595	0.95	0.92	0.99
chr2_58366377_58488490	FANCL	HR/FA	chr2	58384827	rs17614198	A	G	0.0689894	-0.07	0.03	-2.57	0.0101631	0.93	0.89	0.98
chr14_68266495_69216935	RAD51B	HR/FA	chr14	69036087	rs192946478:69036087:C:T	C	T	0.00852128	0.22	0.08	2.57	0.0101708	1.24	1.05	1.47
chr16_30185224_30228882	SLX1A	HR/FA	chr16	30191592	rs148924270:30191592:C:T	C	T	0.0288597	0.15	0.06	2.57	0.0101793	1.16	1.04	1.3
chr14_68266495_69216935	RAD51B	HR/FA	chr14	68368960	rs143278169:68368960:G:A	G	A	0.00614148	0.24	0.09	2.57	0.0101833	1.27	1.06	1.52
chr3_196175653_196250639	RNF168	Other	chr3	196218353	rs55997345:196218353:T:C	T	C	0.284245	-0.04	0.02	-2.57	0.0101857	0.96	0.93	0.99
chr15_91240557_91378692	BLM	HR/FA	chr15	91342095	rs138808220:91342095:C:T	C	T	0.0132463	0.16	0.06	2.57	0.0101979	1.18	1.04	1.33
chr3_196175653_196250639	RNF168	Other	chr3	196211033	rs9683218:196211033:C:T	C	T	0.139204	0.04	0.01	2.57	0.0102044	1.04	1.01	1.07
chr3_196175653_196250639	RNF168	Other	chr3	196219365	rs12632592:196219365:G:A	G	A	0.284212	-0.04	0.02	-2.57	0.0102215	0.96	0.93	0.99
chr22_29063730_29158410	CHEK2	ATM	chr22	29127547	rs8184945:29127547:G:A	G	A	0.372397	-0.04	0.01	-2.57	0.0102243	0.96	0.94	0.99
chr2_47902668_48057240	MSH6	MMR	chr2	47926086	rs187070004:47926086:C:T	C	T	0.00129814	-0.6	0.23	-2.57	0.010231	0.55	0.35	0.87
chr5_70310783_70383479	GTF2H2	NER	chr5	70313430	rs201831057:70313430:A:C	A	C	0.210768	0.05	0.02	2.57	0.010245	1.05	1.01	1.09
chr17_38524767_38594202	TOP2A	ATM	chr17	38545824	rs11540720	C	A	0.0222402	0.12	0.05	2.57	0.0102477	1.13	1.03	1.23
chr2_99996937_100126497	REV1	TLS	chr2	100106901	rs6761507:100106901:C:G	C	G	0.00361664	0.31	0.12	2.57	0.0102591	1.36	1.08	1.73
chr6_31687796_31752627	MSH5	MMR	chr6	31715332	rs114979588:31715332:G:A	G	A	0.0121309	0.2	0.08	2.57	0.0102709	1.22	1.05	1.41
chr17_38524767_38594202	TOP2A	ATM	chr17	38573692	rs77090847:38573692:C:A	C	A	0.0218553	0.12	0.05	2.57	0.0102756	1.13	1.03	1.24
chr5_79930466_80192279	MSH3	MMR	chr5	80020332	rs190282614:80020332:A:G	A	G	0.00696016	-0.26	0.1	-2.57	0.0102877	0.77	0.64	0.94
chr1_46693366_46764145	RAD54L	HR/FA	chr1	46752487	rs76227146:46752487:T:C	T	C	0.0499735	0.1	0.04	2.57	0.0103156	1.1	1.02	1.19
chr17_79486910_79539429	C17orf70	HR/FA	chr17	79498560	17:79498560:G:A	G	A	0.00988509	0.27	0.1	2.56	0.0103188	1.31	1.07	1.6
chr16_89783956_89903065	FANCA	HR/FA	chr16	89827663	rs11643505:89827663:C:T	C	T	0.466913	0.11	0.04	2.56	0.0103206	1.12	1.03	1.22
chr16_1335547_1397019	UBE2I	TLS	chr16	1342861	rs189633046:1342861:A:C	A	C	0.0028502	0.43	0.17	2.56	0.0103208	1.54	1.11	2.15
chr18_20493277_20626451	RBBP8	HR/FA	chr18	20598844	18:20598844:A:T	A	T	0.00196706	0.62	0.24	2.56	0.0103332	1.86	1.16	2.98
chr15_43679406_43822812	TP53BP1	ATM	chr15	43744101	rs149751612:43744101:G:A	G	A	0.00154476	-0.64	0.25	-2.56	0.0103419	0.53	0.32	0.86
chr14_90402245_90531106	TDP1	BER	chr14	90450624	rs35153003:90450624:G:C	G	C	0.0192764	-0.17	0.07	-2.56	0.0103421	0.84	0.74	0.96
chr19_45833094_45893876	ERCC2	NER	chr19	45859692	rs76121493:45859692:G:A	G	A	0.0106359	-0.2	0.08	-2.56	0.0103474	0.82	0.7	0.95
chr19_45833094_45893876	ERCC2	NER	chr19	45883200	rs185250649:45883200:G:T	G	T	0.00404569	-0.31	0.12	-2.56	0.0103517	0.74	0.58	0.93
chr14_61181459_61456671	MNAT1	Other	chr14	61357943	rs75127830:61357943:G:A	G	A	0.00956411	-0.23	0.09	-2.56	0.0103522	0.79	0.66	0.95
chr12_93779448_93856038	UBE2N	ATM	chr12	93797586	12:93797586:C:T	C	T	0.00109047	-0.75	0.29	-2.56	0.0103825	0.47	0.26	0.84
chr17_79486910_79539429	C17orf70	HR/FA	chr17	79498064	rs74002409:79498064:G:T	G	T	0.00665314	0.33	0.13	2.56	0.0103826	1.39	1.08	1.79
chr3_51956360_52002883	PARP3	BER	chr3	51972922	rs148655879:51972922:C:T	C	T	0.00231133	0.58	0.23	2.56	0.0103836	1.79	1.15	2.79
chr11_47216492_47280767	DDB2	NER	chr11	47250319	rs11039139:47250319:C:T	C	T	0.360324	0.04	0.02	2.56	0.010386	1.04	1.01	1.07
chr19_48598701_48693860	LIG1	Other	chr19	48631716	rs117430370:48631716:T:A	T	A	0.0113801	-0.17	0.07	-2.56	0.0104075	0.85	0.74	0.96
chr6_31687796_31752627	MSH5	MMR	chr6	31735916	6:31735916:CAAAAAAAAAAAA:C	CAAAAAAAAAAAA	C	0.370565	-0.04	0.01	-2.56	0.010432	0.96	0.93	0.99
chr1_155212658_155267501	CLK2	Other	chr1	155261809	rs145963429:155261809:G:A	G	A	0.00176966	0.69	0.27	2.56	0.0104394	1.99	1.18	3.37
chr10_131245447_131586271	MGMT	BER	chr10	131531992	10:131531992:A:G	A	G	0.0209182	-0.17	0.07	-2.56	0.0104427	0.85	0.74	0.96
chr17_59738626_59960882	BRIP1	HR/FA	chr17	59940002	rs181405431:59940002:G:A	G	A	0.0027976	0.6	0.24	2.56	0.0104454	1.83	1.15	2.91
chr4_2450663_2537584	RNF4	Other	chr4	2524515	rs13115425:2524515:A:G	A	G	0.00337524	-0.46	0.18	-2.56	0.0104498	0.63	0.45	0.9
chr1_46693366_46764145	RAD54L	HR/FA	chr1	46754188	rs180809844:46754188:C:G	C	G	0.00583863	-0.27	0.1	-2.56	0.0104501	0.77	0.63	0.94
chr16_3611181_3681599	SLX4	HR/FA	chr16	3635099	rs75693937:3635099:G:A	G	A	0.0640554	-0.08	0.03	-2.56	0.0104782	0.92	0.87	0.98
chr15_40967326_41044354	RAD51	HR/FA	chr15	41020083	rs11633367:41020083:A:G	A	G	0.151469	-0.05	0.02	-2.56	0.0104847	0.95	0.92	0.99
chr2_99996937_100126497	REV1	TLS	chr2	100047989	rs144177577:100047989:CAACT:C	CAACT	C	0.0036187	0.31	0.12	2.56	0.0105036	1.36	1.08	1.73
chr3_196175653_196250639	RNF168	Other	chr3	196212199	rs34722299:196212199:T:C	T	C	0.138581	0.04	0.01	2.56	0.0105108	1.04	1.01	1.07
chr14_20791740_20846064	PARP2	BER	chr14	20799103	rs8009242:20799103:A:G	A	G	0.261546	-0.04	0.02	-2.56	0.0105214	0.96	0.93	0.99
chr20_55884814_55939050	SPO11	Other	chr20	55892102	rs138721568:55892102:C:T	C	T	0.00340267	-0.44	0.17	-2.56	0.0105224	0.65	0.46	0.9
chr17_38524767_38594202	TOP2A	ATM	chr17	38546501	rs139056940:38546501:T:C	T	C	0.0218777	0.12	0.05	2.56	0.0105282	1.13	1.03	1.24
chr5_60149657_60260885	ERCC8	NER	chr5	60157139	5:60157139:G:A	G	A	0.00253956	0.39	0.15	2.56	0.0105363	1.48	1.1	2
chr5_60149657_60260885	ERCC8	NER	chr5	60157163	5:60157163:A:C	A	C	0.00253956	0.39	0.15	2.56	0.0105363	1.48	1.1	2
chr5_60149657_60260885	ERCC8	NER	chr5	60157170	5:60157170:T:C	T	C	0.00253956	0.39	0.15	2.56	0.0105363	1.48	1.1	2
chr5_60149657_60260885	ERCC8	NER	chr5	60157171	5:60157171:G:A	G	A	0.00253956	0.39	0.15	2.56	0.0105363	1.48	1.1	2
chr5_60149657_60260885	ERCC8	NER	chr5	60157189	5:60157189:G:A	G	A	0.00253956	0.39	0.15	2.56	0.0105363	1.48	1.1	2
chr5_60149657_60260885	ERCC8	NER	chr5	60157193	5:60157193:A:G	A	G	0.00253956	0.39	0.15	2.56	0.0105363	1.48	1.1	2
chr14_20791740_20846064	PARP2	BER	chr14	20825323	rs200223594:20825323:T:G	T	G	0.275079	-0.04	0.02	-2.56	0.0105511	0.96	0.93	0.99
chr14_61181459_61456671	MNAT1	Other	chr14	61448128	rs117141965:61448128:G:C	G	C	0.0119701	0.17	0.07	2.56	0.0105523	1.19	1.04	1.35
chr3_196175653_196250639	RNF168	Other	chr3	196206938	rs61294200:196206938:C:CCT	C	CCT	0.138785	0.04	0.01	2.56	0.0105536	1.04	1.01	1.07
chr17_79486910_79539429	C17orf70	HR/FA	chr17	79500753	rs144213864:79500753:G:A	G	A	0.00882254	0.28	0.11	2.56	0.0105548	1.32	1.07	1.64
chr17_38524767_38594202	TOP2A	ATM	chr17	38547868	rs34300454:38547868:C:T	C	T	0.0218774	0.12	0.05	2.56	0.010556	1.13	1.03	1.24
chr17_38524767_38594202	TOP2A	ATM	chr17	38548586	rs34270904:38548586:T:G	T	G	0.021878	0.12	0.05	2.56	0.0105725	1.13	1.03	1.24
chr8_11607147_11664855	NEIL2	BER	chr8	11653292	rs2686186:11653292:G:A	G	A	0.428305	0.04	0.01	2.56	0.0105793	1.04	1.01	1.07
chr7_96090937_96359203	SHFM1	HR/FA	chr7	96175094	rs10458281:96175094:C:T	C	T	0.296739	0.04	0.02	2.56	0.0105831	1.05	1.01	1.08
chr14_68266495_69216935	RAD51B	HR/FA	chr14	68421023	rs140477241:68421023:G:A	G	A	0.00572265	-0.26	0.1	-2.56	0.0105939	0.77	0.63	0.94
chr2_127994865_128071752	ERCC3	NER	chr2	128011345	rs72845937:128011345:T:A	T	A	0.0409451	-0.09	0.03	-2.56	0.0106109	0.91	0.85	0.98
chr11_43882388_43961762	ALKBH3	BER	chr11	43939580	rs34176841:43939580:T:C	T	C	0.00658975	-0.3	0.12	-2.56	0.0106119	0.74	0.59	0.93
chr14_20791740_20846064	PARP2	BER	chr14	20798349	rs4981153:20798349:T:C	T	C	0.261552	-0.04	0.02	-2.55	0.0106196	0.96	0.93	0.99
chr15_91240557_91378692	BLM	HR/FA	chr15	91311017	rs2518967	C	T	0.25638	0.04	0.02	2.55	0.0106204	1.04	1.01	1.07
chr11_94132894_94247074	MRE11A	HR/FA	chr11	94234581	rs610899:94234581:C:T	C	T	0.0902851	0.04	0.01	2.55	0.0106284	1.04	1.01	1.07
chr14_90402245_90531106	TDP1	BER	chr14	90412501	rs145799647:90412501:G:A	G	A	0.0172842	-0.18	0.07	-2.55	0.0106328	0.84	0.73	0.96
chr14_20791740_20846064	PARP2	BER	chr14	20825362	rs3093939	G	A	0.274999	-0.04	0.02	-2.55	0.0106418	0.96	0.93	0.99
chr1_2095916_2164159	C1orf86	HR/FA	chr1	2133052	rs2480709:2133052:G:T	G	T	0.393535	0.04	0.01	2.55	0.0106459	1.04	1.01	1.07
chr6_43523886_43606701	POLH	TLS	chr6	43559375	rs112367299:43559375:A:T	A	T	0.0147575	-0.19	0.08	-2.55	0.0106475	0.83	0.71	0.96
chr17_38524767_38594202	TOP2A	ATM	chr17	38554552	rs112365494:38554552:T:C	T	C	0.0218802	0.12	0.05	2.55	0.0106552	1.13	1.03	1.24
chr17_38524767_38594202	TOP2A	ATM	chr17	38555557	rs16965748:38555557:T:C	T	C	0.0218806	0.12	0.05	2.55	0.0106599	1.13	1.03	1.24
chr2_47902668_48057240	MSH6	MMR	chr2	47931888	rs185029764:47931888:C:T	C	T	0.00491347	0.4	0.16	2.55	0.0106608	1.5	1.1	2.05
chr17_38524767_38594202	TOP2A	ATM	chr17	38541889	rs148423206:38541889:CATT:C	CATT	C	0.0218897	0.12	0.05	2.55	0.0106654	1.13	1.03	1.24
chr17_38524767_38594202	TOP2A	ATM	chr17	38547070	rs532299:38547070:T:G	T	G	0.26871	-0.05	0.02	-2.55	0.0106687	0.95	0.91	0.99
chr17_79486910_79539429	C17orf70	HR/FA	chr17	79492188	rs141927765:79492188:A:G	A	G	0.0244419	0.15	0.06	2.55	0.0106742	1.16	1.03	1.3
chr6_30855960_30901883	GTF2H4	Other	chr6	30869177	rs147692605:30869177:C:T	C	T	0.00353936	-0.33	0.13	-2.55	0.0106747	0.72	0.56	0.93
chr3_196175653_196250639	RNF168	Other	chr3	196198034	rs57716900:196198034:A:T	A	T	0.215129	0.04	0.02	2.55	0.0106886	1.04	1.01	1.07
chr16_89783956_89903065	FANCA	HR/FA	chr16	89868291	rs117750741:89868291:G:A	G	A	0.00668302	-0.25	0.1	-2.55	0.0106904	0.78	0.64	0.94
chr3_196175653_196250639	RNF168	Other	chr3	196198043	rs59487085:196198043:C:G	C	G	0.215129	0.04	0.02	2.55	0.0106981	1.04	1.01	1.07
chr14_20791740_20846064	PARP2	BER	chr14	20797746	rs1889362:20797746:C:T	C	T	0.261483	-0.04	0.02	-2.55	0.0107048	0.96	0.93	0.99
chr11_47216492_47280767	DDB2	NER	chr11	47246805	rs10708891:47246805:TA:T	TA	T	0.17196	-0.04	0.02	-2.55	0.0107125	0.96	0.92	0.99
chr17_38524767_38594202	TOP2A	ATM	chr17	38539711	rs79878428:38539711:T:C	T	C	0.0218974	0.12	0.05	2.55	0.0107132	1.13	1.03	1.24
chr17_38524767_38594202	TOP2A	ATM	chr17	38560187	rs74338550:38560187:C:T	C	T	0.0218833	0.12	0.05	2.55	0.0107246	1.13	1.03	1.24
chr16_1335547_1397019	UBE2I	TLS	chr16	1336974	rs145254776:1336974:G:A	G	A	0.00353895	0.47	0.19	2.55	0.0107257	1.6	1.12	2.31
chr5_34885368_34939094	RAD1	ATM	chr5	34929761	5:34929761:A:ACCGCCG	A	ACCGCCG	0.00210077	0.65	0.25	2.55	0.0107305	1.91	1.16	3.13
chr16_89783956_89903065	FANCA	HR/FA	chr16	89786691	rs117849137:89786691:C:T	C	T	0.0522392	-0.08	0.03	-2.55	0.0107368	0.92	0.86	0.98
chr6_31687796_31752627	MSH5	MMR	chr6	31704065	rs147567766:31704065:GTTC:G	GTTC	G	0.0556107	0.08	0.03	2.55	0.0107546	1.08	1.02	1.15
chr17_38524767_38594202	TOP2A	ATM	chr17	38564589	rs28362320:38564589:A:G	A	G	0.0218862	0.12	0.05	2.55	0.0107797	1.13	1.03	1.24
chr17_38524767_38594202	TOP2A	ATM	chr17	38563228	rs76819265:38563228:C:T	C	T	0.021885	0.12	0.05	2.55	0.0107799	1.13	1.03	1.24
chr17_79486910_79539429	C17orf70	HR/FA	chr17	79527461	rs141112414:79527461:G:A	G	A	0.0065173	-0.35	0.14	-2.55	0.0107809	0.7	0.54	0.92
chr17_38524767_38594202	TOP2A	ATM	chr17	38533580	rs506728:38533580:C:G	C	G	0.269032	-0.05	0.02	-2.55	0.0108035	0.95	0.91	0.99
chr4_178210989_178304097	NEIL3	BER	chr4	178263195	rs34539659:178263195:A:C	A	C	0.0046025	-0.38	0.15	-2.55	0.0108108	0.68	0.51	0.92
chr14_20791740_20846064	PARP2	BER	chr14	20796878	rs8022565:20796878:T:C	T	C	0.261564	-0.04	0.02	-2.55	0.0108183	0.96	0.93	0.99
chr7_47982884_48039150	HUS1	ATM	chr7	47997332	rs186235494:47997332:A:G	A	G	0.00274409	0.44	0.17	2.55	0.0108289	1.55	1.11	2.18
chr2_68674692_68877856	APLF	BER	chr2	68875331	rs147017338:68875331:A:G	A	G	0.00145331	-0.74	0.29	-2.55	0.0108328	0.48	0.27	0.84
chr14_68266495_69216935	RAD51B	HR/FA	chr14	68828158	rs182161782:68828158:C:T	C	T	0.00681072	-0.23	0.09	-2.55	0.010837	0.8	0.67	0.95
chr17_38524767_38594202	TOP2A	ATM	chr17	38568524	rs78016783:38568524:G:A	G	A	0.0218994	0.12	0.05	2.55	0.0108385	1.13	1.03	1.24
chr8_30871316_31051285	WRN	RECQ	chr8	30999122	rs3024239	C	T	0.495399	-0.03	0.01	-2.55	0.0108393	0.97	0.94	0.99
chr16_1803207_1846312	EME2	HR/FA	chr16	1818634	rs146699789:1818634:G:A	G	A	0.00427381	-0.3	0.12	-2.55	0.0108493	0.74	0.59	0.93
chr11_108073558_108259829	ATM	ATM	chr11	108114506	rs75305266:108114506:A:G	A	G	0.0890182	0.06	0.02	2.55	0.0108527	1.06	1.01	1.11
chr17_38524767_38594202	TOP2A	ATM	chr17	38536342	rs148481345:38536342:T:G	T	G	0.0219071	0.12	0.05	2.55	0.0108693	1.13	1.03	1.24
chr17_38524767_38594202	TOP2A	ATM	chr17	38536242	rs115389587:38536242:T:A	T	A	0.0219072	0.12	0.05	2.55	0.0108709	1.13	1.03	1.24
chr3_196175653_196250639	RNF168	Other	chr3	196203668	rs34196595:196203668:G:A	G	A	0.135516	0.04	0.01	2.55	0.0108787	1.04	1.01	1.07
chr17_38524767_38594202	TOP2A	ATM	chr17	38536143	rs146098712:38536143:C:T	C	T	0.0219075	0.12	0.05	2.55	0.0108788	1.13	1.03	1.24
chr8_48665668_48892743	PRKDC	NHEJ	chr8	48710724	rs117034947:48710724:G:A	G	A	0.00922604	0.21	0.08	2.55	0.0108807	1.24	1.05	1.45
chr17_38524767_38594202	TOP2A	ATM	chr17	38536032	rs142837052:38536032:G:A	G	A	0.0219079	0.12	0.05	2.55	0.0108857	1.13	1.03	1.24
chr17_38524767_38594202	TOP2A	ATM	chr17	38571237	rs114621747:38571237:C:A	C	A	0.0218896	0.12	0.05	2.55	0.0108927	1.13	1.03	1.24
chr17_38524767_38594202	TOP2A	ATM	chr17	38570794	rs114204036:38570794:T:C	T	C	0.0218903	0.12	0.05	2.55	0.0108946	1.13	1.03	1.24
chr17_38524767_38594202	TOP2A	ATM	chr17	38540795	rs147365530:38540795:C:T	C	T	0.0218986	0.12	0.05	2.55	0.0108979	1.13	1.03	1.24
chr10_14919357_15016431	DCLRE1C	NHEJ	chr10	14978895	rs112989303:14978895:G:A	G	A	0.00384242	-0.35	0.14	-2.55	0.0108992	0.7	0.54	0.92
chr17_38524767_38594202	TOP2A	ATM	chr17	38572477	rs16965774:38572477:C:G	C	G	0.0218916	0.12	0.05	2.55	0.0109003	1.13	1.03	1.24
chr3_8898759_9025186	RAD18	TLS	chr3	8938019	rs9863438:8938019:G:A	G	A	0.00222008	0.41	0.16	2.55	0.0109109	1.51	1.1	2.07
chr15_91240557_91378692	BLM	HR/FA	chr15	91331701	rs199655104:91331701:G:T	G	T	0.299261	-0.05	0.02	-2.55	0.0109155	0.95	0.92	0.99
chr14_20791740_20846064	PARP2	BER	chr14	20796128	rs11622655:20796128:A:G	A	G	0.26157	-0.04	0.02	-2.55	0.0109226	0.96	0.93	0.99
chr2_127994865_128071752	ERCC3	NER	chr2	128037201	rs4150460:128037201:G:A	G	A	0.0410225	-0.09	0.03	-2.55	0.0109236	0.92	0.86	0.98
chr1_2095916_2164159	C1orf86	HR/FA	chr1	2137368	rs2503712:2137368:T:C	T	C	0.400829	0.04	0.01	2.54	0.0109357	1.04	1.01	1.07
chr17_38524767_38594202	TOP2A	ATM	chr17	38534291	rs115156491:38534291:G:C	G	C	0.0219135	0.12	0.05	2.54	0.0109415	1.13	1.03	1.24
chr17_38524767_38594202	TOP2A	ATM	chr17	38534287	rs116200185:38534287:C:T	C	T	0.0219135	0.12	0.05	2.54	0.0109442	1.13	1.03	1.24
chr4_1321053_1401732	UVSSA	NER	chr4	1362929	rs371955727:1362929:G:A	G	A	0.00117702	-0.83	0.33	-2.54	0.0109504	0.43	0.23	0.83
chr2_47902668_48057240	MSH6	MMR	chr2	48020893	rs117337791:48020893:G:A	G	A	0.00589187	-0.26	0.1	-2.54	0.010958	0.77	0.63	0.94
chr14_68266495_69216935	RAD51B	HR/FA	chr14	69129062	rs1474960	T	C	0.233416	-0.04	0.02	-2.54	0.0109597	0.96	0.93	0.99
chr2_99996937_100126497	REV1	TLS	chr2	100092673	rs6707685:100092673:T:C	T	C	0.00362967	0.31	0.12	2.54	0.0109897	1.36	1.07	1.72
chr3_196175653_196250639	RNF168	Other	chr3	196189511	rs71617344:196189511:T:C	T	C	0.22918	0.04	0.02	2.54	0.011005	1.04	1.01	1.08
chr1_46693366_46764145	RAD54L	HR/FA	chr1	46716323	rs28363196:46716323:T:G	T	G	0.108393	0.06	0.02	2.54	0.0110097	1.06	1.01	1.12
chr3_8898759_9025186	RAD18	TLS	chr3	8949956	rs67189528:8949956:CA:C	CA	C	0.0607941	0.08	0.03	2.54	0.0110332	1.09	1.02	1.16
chr20_5075598_5127272	PCNA	Other	chr20	5104924	rs147345469:5104924:C:T	C	T	0.00371725	-0.47	0.18	-2.54	0.0110346	0.63	0.44	0.9
chr3_196175653_196250639	RNF168	Other	chr3	196203979	rs12635457:196203979:G:A	G	A	0.135549	0.04	0.01	2.54	0.0110523	1.04	1.01	1.07
chr1_2095916_2164159	C1orf86	HR/FA	chr1	2138679	rs2459998:2138679:A:G	A	G	0.40029	0.04	0.01	2.54	0.0110583	1.04	1.01	1.07
chr16_3611181_3681599	SLX4	HR/FA	chr16	3677492	rs55682308:3677492:C:G	C	G	0.0678248	-0.08	0.03	-2.54	0.0110645	0.92	0.87	0.98
chr16_1335547_1397019	UBE2I	TLS	chr16	1375681	rs12444610:1375681:C:G	C	G	0.00400089	0.35	0.14	2.54	0.0110772	1.41	1.08	1.85
chr3_196175653_196250639	RNF168	Other	chr3	196213855	rs11707744:196213855:C:G	C	G	0.214926	0.04	0.02	2.54	0.0110785	1.04	1.01	1.07
chr3_8898759_9025186	RAD18	TLS	chr3	8973794	rs6443215:8973794:T:A	T	A	0.00222296	0.41	0.16	2.54	0.0110879	1.5	1.1	2.06
chr5_74787580_74916969	POLK	TLS	chr5	74909972	rs11748027:74909972:C:T	C	T	0.395799	0.04	0.01	2.54	0.0111004	1.04	1.01	1.07
chr5_82353316_82669606	XRCC4	NHEJ	chr5	82598101	rs77765042:82598101:G:A	G	A	0.0202078	0.13	0.05	2.54	0.0111112	1.14	1.03	1.26
chr7_75117074_75177453	PMS2P3	MMR	chr7	75118905	7:75118905:G:A	G	A	0.00484213	0.32	0.13	2.54	0.0111275	1.38	1.08	1.77
chr15_40967326_41044354	RAD51	HR/FA	chr15	41021570	rs5812170:41021570:CAA:C	CAA	C	0.432794	-0.04	0.02	-2.54	0.0111355	0.96	0.93	0.99
chr16_3611181_3681599	SLX4	HR/FA	chr16	3662224	rs113325314:3662224:TG:T	TG	T	0.0675225	-0.08	0.03	-2.54	0.0111474	0.92	0.87	0.98
chr8_11607147_11664855	NEIL2	BER	chr8	11621508	rs79958330:11621508:A:C	A	C	0.00772455	0.2	0.08	2.54	0.0111611	1.22	1.05	1.42
chr14_61181459_61456671	MNAT1	Other	chr14	61274070	rs7155712:61274070:C:T	C	T	0.0130295	0.16	0.06	2.54	0.0111622	1.18	1.04	1.33
chr4_2053644_2263848	POLN	XLR	chr4	2142050	rs151268402:2142050:C:T	C	T	0.0315007	-0.1	0.04	-2.54	0.0112095	0.9	0.84	0.98
chr8_30871316_31051285	WRN	RECQ	chr8	30977717	rs2725352:30977717:T:C	T	C	0.449112	0.03	0.01	2.54	0.0112186	1.04	1.01	1.06
chr2_58366377_58488490	FANCL	HR/FA	chr2	58446080	rs6717332:58446080:G:T	G	T	0.402613	-0.06	0.02	-2.54	0.0112201	0.94	0.9	0.99
chr22_29063730_29158410	CHEK2	ATM	chr22	29154237	rs6005861:29154237:A:G	A	G	0.0349627	0.09	0.04	2.53	0.0112476	1.1	1.02	1.18
chr8_30871316_31051285	WRN	RECQ	chr8	30987564	rs2553276:30987564:G:T	G	T	0.437327	0.03	0.01	2.53	0.0112579	1.04	1.01	1.06
chr17_79486910_79539429	C17orf70	HR/FA	chr17	79492400	rs182644213:79492400:T:C	T	C	0.0150474	0.18	0.07	2.53	0.0112596	1.19	1.04	1.37
chr10_5911534_5999556	FBXO18	TLS	chr10	5941953	rs591510	A	G	0.400462	0.04	0.01	2.53	0.0112635	1.04	1.01	1.06
chr7_96090937_96359203	SHFM1	HR/FA	chr7	96227833	rs117802389:96227833:G:T	G	T	0.00583252	0.25	0.1	2.53	0.0112853	1.29	1.06	1.57
chr16_3611181_3681599	SLX4	HR/FA	chr16	3622666	rs60872452:3622666:G:A	G	A	0.0670592	-0.08	0.03	-2.53	0.0112866	0.92	0.87	0.98
chr18_51775773_51844602	POLI	TLS	chr18	51801138	rs187148542:51801138:G:A	G	A	0.00364441	-0.31	0.12	-2.53	0.0112868	0.73	0.58	0.93
chr3_8898759_9025186	RAD18	TLS	chr3	8963798	rs9811599:8963798:G:A	G	A	0.00211951	0.41	0.16	2.53	0.0113017	1.51	1.1	2.08
chr7_96090937_96359203	SHFM1	HR/FA	chr7	96313660	rs12533696	C	T	0.0285672	0.1	0.04	2.53	0.011328	1.11	1.02	1.2
chr7_5992869_6068756	PMS2	MMR	chr7	6029012	rs12702459:6029012:T:C	T	C	0.235866	-0.04	0.02	-2.53	0.0113289	0.96	0.93	0.99
chr14_68266495_69216935	RAD51B	HR/FA	chr14	69121664	rs1884811:69121664:C:G	C	G	0.36059	0.04	0.01	2.53	0.0113588	1.04	1.01	1.07
chr17_38524767_38594202	TOP2A	ATM	chr17	38533927	rs16965736:38533927:A:G	A	G	0.0219749	0.12	0.05	2.53	0.0113766	1.13	1.03	1.23
chr17_38524767_38594202	TOP2A	ATM	chr17	38534142	rs115810368:38534142:T:C	T	C	0.0218832	0.12	0.05	2.53	0.0113863	1.13	1.03	1.24
chr19_50344460_50390833	PNKP	BER	chr19	50377025	rs74960679:50377025:G:A	G	A	0.0282313	-0.13	0.05	-2.53	0.0113974	0.88	0.79	0.97
chr5_70310783_70383479	GTF2H2	NER	chr5	70339872	rs150892208:70339872:G:T	G	T	0.111319	0.04	0.02	2.53	0.0114162	1.04	1.01	1.08
chr1_2095916_2164159	C1orf86	HR/FA	chr1	2163568	rs263533:2163568:C:T	C	T	0.44301	0.04	0.01	2.53	0.0114164	1.04	1.01	1.07
chr8_42175972_42249326	POLB	BER	chr8	42181626	8:42181626:T:A	T	A	0.00432641	0.34	0.14	2.53	0.0114617	1.41	1.08	1.84
chr7_96090937_96359203	SHFM1	HR/FA	chr7	96255985	7:96255985:T:A	T	A	0.00253866	-0.48	0.19	-2.53	0.0114816	0.62	0.43	0.9
chr17_79486910_79539429	C17orf70	HR/FA	chr17	79500015	rs150398739:79500015:G:A	G	A	0.00961765	0.27	0.1	2.53	0.0114949	1.3	1.06	1.6
chr14_68266495_69216935	RAD51B	HR/FA	chr14	68624881	rs183655394:68624881:A:G	A	G	0.0069959	0.22	0.09	2.53	0.0114965	1.24	1.05	1.47
chr19_48598701_48693860	LIG1	Other	chr19	48654716	rs3730904:48654716:C:T	C	T	0.0114032	-0.16	0.07	-2.53	0.011506	0.85	0.75	0.96
chr14_68266495_69216935	RAD51B	HR/FA	chr14	69063564	rs10136315	A	G	0.416109	0.03	0.01	2.53	0.0115062	1.04	1.01	1.06
chr10_5911534_5999556	FBXO18	TLS	chr10	5951025	rs595923	T	C	0.400366	0.04	0.01	2.53	0.0115174	1.04	1.01	1.06
chr2_219920038_220045575	NHEJ1	NHEJ	chr2	219920547	rs3731879:219920547:G:A	G	A	0.00147189	-0.65	0.26	-2.53	0.0115232	0.52	0.32	0.86
chr17_41176311_41297500	BRCA1	HR/FA	chr17	41290333	rs35727110:41290333:C:T	C	T	0.00837398	-0.25	0.1	-2.53	0.0115379	0.78	0.64	0.95
chr4_2450663_2537584	RNF4	Other	chr4	2531134	rs7687280:2531134:T:G	T	G	0.40157	0.04	0.01	2.53	0.0115425	1.04	1.01	1.07
chr3_37014822_37127380	MLH1	MMR	chr3	37065605	rs12489959:37065605:G:A	G	A	0.00616461	-0.35	0.14	-2.53	0.0115482	0.7	0.54	0.92
chr3_196175653_196250639	RNF168	Other	chr3	196207989	rs5016648:196207989:A:G	A	G	0.214859	0.04	0.02	2.53	0.011566	1.04	1.01	1.07
chr9_110025559_110114475	RAD23B	NER	chr9	110113919	rs817854	A	G	0.463412	-0.09	0.04	-2.53	0.011568	0.91	0.85	0.98
chr17_38524767_38594202	TOP2A	ATM	chr17	38527472	rs116430199:38527472:A:G	A	G	0.0220275	0.12	0.05	2.52	0.0115812	1.13	1.03	1.24
chr15_89767179_89880492	FANCI	HR/FA	chr15	89809229	15:89809229:CT:C	CT	C	0.0641091	-0.09	0.04	-2.52	0.0116068	0.91	0.85	0.98
chr17_79486910_79539429	C17orf70	HR/FA	chr17	79535309	rs116909274:79535309:G:A	G	A	0.00651037	-0.35	0.14	-2.52	0.0116088	0.71	0.54	0.93
chr17_79486910_79539429	C17orf70	HR/FA	chr17	79535288	rs118070844:79535288:A:T	A	T	0.00651036	-0.35	0.14	-2.52	0.0116108	0.71	0.54	0.93
chr8_30871316_31051285	WRN	RECQ	chr8	30974792	rs4037084:30974792:T:C	T	C	0.448812	0.03	0.01	2.52	0.0116162	1.04	1.01	1.06
chr1_11714536_11771707	MAD2L2	TLS	chr1	11718859	rs150816569:11718859:C:T	C	T	0.00620722	0.3	0.12	2.52	0.0116209	1.35	1.07	1.7
chr17_38524767_38594202	TOP2A	ATM	chr17	38565550	rs113829040:38565550:CCTGGGAGGCGCGGGTTGCAGTGAA:C	CCTGGGAGGCGCGGGTTGCAGTGAA	C	0.0219029	0.12	0.05	2.52	0.0116219	1.13	1.03	1.23
chr16_89783956_89903065	FANCA	HR/FA	chr16	89800550	rs7189734	G	A	0.251374	-0.04	0.02	-2.52	0.0116251	0.96	0.93	0.99
chr1_2095916_2164159	C1orf86	HR/FA	chr1	2155210	rs146870325:2155210:G:A	G	A	0.0180759	-0.14	0.05	-2.52	0.0116265	0.87	0.78	0.97
chr10_99198080_99278551	MMS19	NER	chr10	99273317	rs6584131	A	G	0.357036	0.05	0.02	2.52	0.0116758	1.05	1.01	1.09
chr15_43679406_43822812	TP53BP1	ATM	chr15	43785248	rs201906661:43785248:G:A	G	A	0.00289772	-0.35	0.14	-2.52	0.0116758	0.7	0.53	0.92
chr7_96090937_96359203	SHFM1	HR/FA	chr7	96108315	rs147436528:96108315:A:G	A	G	0.0109745	0.19	0.07	2.52	0.0116905	1.2	1.04	1.39
chr22_29063730_29158410	CHEK2	ATM	chr22	29132389	rs5762763:29132389:G:C	G	C	0.373499	-0.04	0.01	-2.52	0.0116947	0.96	0.94	0.99
chr14_68266495_69216935	RAD51B	HR/FA	chr14	68466900	rs117405447:68466900:T:C	T	C	0.00471661	0.32	0.13	2.52	0.0116996	1.37	1.07	1.75
chr5_74787580_74916969	POLK	TLS	chr5	74879890	rs5744680	G	A	0.394732	0.04	0.01	2.52	0.0117102	1.04	1.01	1.06
chr2_127994865_128071752	ERCC3	NER	chr2	128064365	rs72845960:128064365:T:A	T	A	0.0410606	-0.09	0.03	-2.52	0.0117114	0.92	0.86	0.98
chr3_196175653_196250639	RNF168	Other	chr3	196215060	rs7611980:196215060:A:G	A	G	0.134802	0.04	0.01	2.52	0.0117334	1.04	1.01	1.07
chr7_152321863_152393250	XRCC2	HR/FA	chr7	152384359	rs147571332:152384359:C:T	C	T	0.00400642	0.45	0.18	2.52	0.0117367	1.57	1.1	2.22
chr3_4324987_4379251	SETMAR	Other	chr3	4371914	rs144602379:4371914:C:T	C	T	0.0102016	-0.25	0.1	-2.52	0.011742	0.78	0.64	0.95
chr17_79486910_79539429	C17orf70	HR/FA	chr17	79487675	rs76304272:79487675:G:A	G	A	0.0152133	0.17	0.07	2.52	0.0117827	1.19	1.04	1.36
chr17_79486910_79539429	C17orf70	HR/FA	chr17	79487587	rs75507693:79487587:C:T	C	T	0.0152132	0.17	0.07	2.52	0.0117855	1.19	1.04	1.36
chr17_79486910_79539429	C17orf70	HR/FA	chr17	79487122	rs74989642:79487122:C:T	C	T	0.0152142	0.17	0.07	2.52	0.0117947	1.19	1.04	1.36
chr22_29063730_29158410	CHEK2	ATM	chr22	29105202	rs17880096:29105202:G:C	G	C	0.0293875	0.1	0.04	2.52	0.0117974	1.11	1.02	1.2
chr11_61046922_61120838	DDB1	NER	chr11	61114882	rs117716439:61114882:T:C	T	C	0.0182962	-0.15	0.06	-2.52	0.0118046	0.86	0.76	0.97
chr17_38524767_38594202	TOP2A	ATM	chr17	38533566	rs116839169:38533566:G:C	G	C	0.0219345	0.12	0.05	2.52	0.0118158	1.13	1.03	1.23
chr17_38524767_38594202	TOP2A	ATM	chr17	38533542	rs76415451:38533542:C:A	C	A	0.0219348	0.12	0.05	2.52	0.0118223	1.13	1.03	1.23
chr9_32952603_33045108	APTX	Other	chr9	32973709	rs34659850:32973709:CA:C	CA	C	0.0102764	0.04	0.02	2.52	0.0118302	1.05	1.01	1.08
chr2_47902668_48057240	MSH6	MMR	chr2	48019485	rs2348244	T	C	0.14798	0.05	0.02	2.52	0.0118342	1.05	1.01	1.09
chr8_95364187_95507337	RAD54B	HR/FA	chr8	95406418	rs184855628:95406418:C:T	C	T	0.00742332	0.22	0.09	2.52	0.0118373	1.25	1.05	1.49
chr7_5992869_6068756	PMS2	MMR	chr7	6000750	rs139076695:6000750:T:C	T	C	0.326888	0.05	0.02	2.52	0.0118476	1.05	1.01	1.1
chr8_95364187_95507337	RAD54B	HR/FA	chr8	95484092	rs143638334:95484092:T:C	T	C	0.00971559	0.18	0.07	2.52	0.011851	1.2	1.04	1.37
chr1_11714536_11771707	MAD2L2	TLS	chr1	11770261	rs9430628:11770261:A:T	A	T	0.219675	-0.04	0.02	-2.52	0.0118567	0.96	0.93	0.99
chr17_38524767_38594202	TOP2A	ATM	chr17	38533158	rs80229955:38533158:C:G	C	G	0.021937	0.12	0.05	2.52	0.0118582	1.13	1.03	1.23
chr3_196175653_196250639	RNF168	Other	chr3	196197804	rs11719920:196197804:T:G	T	G	0.133455	0.04	0.01	2.52	0.0118632	1.04	1.01	1.07
chr15_40967326_41044354	RAD51	HR/FA	chr15	41042660	rs12438182:41042660:C:A	C	A	0.151886	-0.05	0.02	-2.52	0.0118694	0.95	0.92	0.99
chr7_47982884_48039150	HUS1	ATM	chr7	48011910	rs3176555:48011910:G:A	G	A	0.0222756	0.13	0.05	2.52	0.0118726	1.14	1.03	1.26
chr17_38524767_38594202	TOP2A	ATM	chr17	38532765	rs147525856:38532765:G:A	G	A	0.0219396	0.12	0.05	2.52	0.0118853	1.13	1.03	1.23
chr19_13036668_13084456	RAD23A	NER	chr19	13071301	rs73004702:13071301:C:T	C	T	0.0121856	0.2	0.08	2.52	0.0118857	1.23	1.05	1.44
chr8_11607147_11664855	NEIL2	BER	chr8	11614112	rs2645457:11614112:T:G	T	G	0.0438867	-0.03	0.01	-2.51	0.0119112	0.97	0.94	0.99
chr17_38524767_38594202	TOP2A	ATM	chr17	38531829	rs16965734:38531829:T:C	T	C	0.0219456	0.12	0.05	2.51	0.0119608	1.13	1.03	1.23
chr14_68266495_69216935	RAD51B	HR/FA	chr14	69098633	rs7152224	A	G	0.210281	-0.04	0.02	-2.51	0.0119642	0.96	0.93	0.99
chr16_3611181_3681599	SLX4	HR/FA	chr16	3631339	rs75773027:3631339:T:C	T	C	0.0643195	-0.08	0.03	-2.51	0.0119776	0.92	0.87	0.98
chr16_3611181_3681599	SLX4	HR/FA	chr16	3628814	rs74371000:3628814:G:C	G	C	0.0642042	-0.08	0.03	-2.51	0.0119922	0.92	0.87	0.98
chr14_61181459_61456671	MNAT1	Other	chr14	61333776	rs116966058:61333776:G:A	G	A	0.0160051	-0.16	0.07	-2.51	0.0119924	0.85	0.75	0.96
chr14_68266495_69216935	RAD51B	HR/FA	chr14	68299247	rs75601278:68299247:G:A	G	A	0.00529557	-0.26	0.11	-2.51	0.0119981	0.77	0.62	0.94
chr16_3611181_3681599	SLX4	HR/FA	chr16	3629332	rs74667478:3629332:G:T	G	T	0.0642091	-0.08	0.03	-2.51	0.0120041	0.92	0.87	0.98
chr15_91240557_91378692	BLM	HR/FA	chr15	91372387	rs35252528:91372387:A:T	A	T	0.00612691	0.34	0.13	2.51	0.0120236	1.4	1.08	1.82
chr14_68266495_69216935	RAD51B	HR/FA	chr14	68536213	rs78579135:68536213:A:G	A	G	0.0451789	-0.09	0.03	-2.51	0.0120566	0.92	0.86	0.98
chr2_99996937_100126497	REV1	TLS	chr2	100017868	rs3087387:100017868:A:G	A	G	0.00364563	0.31	0.12	2.51	0.0120628	1.36	1.07	1.72
chr17_38524767_38594202	TOP2A	ATM	chr17	38531570	rs144057922:38531570:TC:T	TC	T	0.0219487	0.12	0.05	2.51	0.0120761	1.13	1.03	1.23
chr19_7664410_7714451	XAB2	NER	chr19	7706772	rs113363538:7706772:G:A	G	A	0.00525831	0.33	0.13	2.51	0.0120769	1.39	1.08	1.8
chr16_3611181_3681599	SLX4	HR/FA	chr16	3675157	rs149705582:3675157:G:C	G	C	0.0664455	-0.08	0.03	-2.51	0.0120831	0.92	0.87	0.98
chr11_67139422_67185881	RAD9A	ATM	chr11	67159412	rs17882486:67159412:A:AGGCGGG	A	AGGCGGG	0.0347345	0.12	0.05	2.51	0.0120876	1.13	1.03	1.24
chr12_1001242_1119219	RAD52	HR/FA	chr12	1021180	12:1021180:AC:A	AC	A	0.133739	0.04	0.02	2.51	0.0120948	1.04	1.01	1.07
chr16_3611181_3681599	SLX4	HR/FA	chr16	3629794	rs118024840:3629794:C:T	C	T	0.064211	-0.08	0.03	-2.51	0.0120964	0.92	0.87	0.98
chr2_219920038_220045575	NHEJ1	NHEJ	chr2	219959102	rs189943644:219959102:G:T	G	T	0.00161893	-0.59	0.23	-2.51	0.0121035	0.56	0.35	0.88
chr2_99996937_100126497	REV1	TLS	chr2	100076632	rs144539491:100076632:G:A	G	A	0.00252112	0.58	0.23	2.51	0.0121053	1.78	1.13	2.8
chr12_109505995_109551277	ALKBH2	BER	chr12	109536828	12:109536828:T:TG	T	TG	0.00298209	-0.48	0.19	-2.51	0.0121108	0.62	0.43	0.9
chr16_3611181_3681599	SLX4	HR/FA	chr16	3629947	rs79281377:3629947:A:G	A	G	0.0642159	-0.08	0.03	-2.51	0.0121139	0.92	0.87	0.98
chr10_99198080_99278551	MMS19	NER	chr10	99273583	rs6584132:99273583:T:C	T	C	0.356558	0.05	0.02	2.51	0.0121153	1.05	1.01	1.09
chr8_11607147_11664855	NEIL2	BER	chr8	11632496	rs144490474:11632496:G:A	G	A	0.00906521	0.22	0.09	2.51	0.0121204	1.25	1.05	1.49
chr2_219920038_220045575	NHEJ1	NHEJ	chr2	219953286	rs188454368:219953286:C:T	C	T	0.00161899	-0.59	0.23	-2.51	0.0121265	0.56	0.35	0.88
chr16_3611181_3681599	SLX4	HR/FA	chr16	3630557	rs77900321:3630557:T:C	T	C	0.0642175	-0.08	0.03	-2.51	0.0121312	0.92	0.87	0.98
chr3_196175653_196250639	RNF168	Other	chr3	196202961	rs4916498:196202961:G:C	G	C	0.21497	0.04	0.02	2.51	0.0121449	1.04	1.01	1.07
chr17_38524767_38594202	TOP2A	ATM	chr17	38533397	rs147328557:38533397:ACAGCAGAAGG:A	ACAGCAGAAGG	A	0.0220431	0.12	0.05	2.51	0.012152	1.12	1.03	1.23
chr10_131245447_131586271	MGMT	BER	chr10	131529270	rs76556689:131529270:G:A	G	A	0.0199645	-0.17	0.07	-2.51	0.0121634	0.85	0.75	0.96
chr1_2095916_2164159	C1orf86	HR/FA	chr1	2141945	rs1105270:2141945:C:T	C	T	0.391938	0.04	0.01	2.51	0.0121645	1.04	1.01	1.07
chr3_8898759_9025186	RAD18	TLS	chr3	8960039	rs9856658:8960039:T:C	T	C	0.00223401	0.4	0.16	2.51	0.0121733	1.49	1.09	2.05
chr5_34885368_34939094	RAD1	ATM	chr5	34896132	rs138425947:34896132:A:G	A	G	0.0155115	0.17	0.07	2.51	0.0121763	1.18	1.04	1.35
chr17_73602924_73683269	RECQL5	RECQ	chr17	73632314	rs11652028:73632314:T:G	T	G	0.0246583	-0.15	0.06	-2.51	0.0121783	0.86	0.77	0.97
chr4_2450663_2537584	RNF4	Other	chr4	2531318	rs9683821:2531318:A:G	A	G	0.402038	0.04	0.01	2.51	0.0121792	1.04	1.01	1.07
chr4_1321053_1401732	UVSSA	NER	chr4	1383724	rs201136251:1383724:TTTTG:T	TTTTG	T	0.00208782	-0.48	0.19	-2.51	0.0121876	0.62	0.43	0.9
chr16_3611181_3681599	SLX4	HR/FA	chr16	3637905	rs113632877:3637905:TC:T	TC	T	0.0650528	-0.08	0.03	-2.51	0.01219	0.92	0.87	0.98
chr1_2095916_2164159	C1orf86	HR/FA	chr1	2157948	rs1692580:2157948:T:C	T	C	0.446465	0.04	0.01	2.51	0.0121935	1.04	1.01	1.07
chr19_4382658_4463389	CHAF1A	Other	chr19	4390617	rs115331202:4390617:C:T	C	T	0.00117965	0.71	0.28	2.51	0.0121954	2.04	1.17	3.55
chr6_37301747_37382514	RNF8	ATM	chr6	37372822	rs201930329:37372822:G:GA	G	GA	0.00385326	0.38	0.15	2.51	0.0121958	1.47	1.09	1.98
chr8_30871316_31051285	WRN	RECQ	chr8	30973957	rs1800392	G	T	0.448681	0.03	0.01	2.51	0.012211	1.04	1.01	1.06
chr16_3611181_3681599	SLX4	HR/FA	chr16	3638179	rs77189336:3638179:C:G	C	G	0.0650542	-0.08	0.03	-2.51	0.0122125	0.92	0.87	0.98
chr22_29063730_29158410	CHEK2	ATM	chr22	29157875	rs10427858:29157875:C:T	C	T	0.0348832	0.09	0.04	2.5	0.0122713	1.1	1.02	1.18
chr10_131245447_131586271	MGMT	BER	chr10	131536782	rs183506663:131536782:C:T	C	T	0.0228898	-0.16	0.06	-2.5	0.0122745	0.85	0.76	0.97
chr16_89783956_89903065	FANCA	HR/FA	chr16	89802659	rs147607286:89802659:T:C	T	C	0.00433682	-0.29	0.12	-2.5	0.0122749	0.75	0.59	0.94
chr2_190629106_190762355	PMS1	MMR	chr2	190706339	rs78800852:190706339:C:T	C	T	0.0112179	-0.18	0.07	-2.5	0.0122757	0.83	0.72	0.96
chr14_68266495_69216935	RAD51B	HR/FA	chr14	68864686	c14_pos67934439	G	A	0.0324869	-0.1	0.04	-2.5	0.0122931	0.91	0.84	0.98
chr1_155212658_155267501	CLK2	Other	chr1	155226457	rs143671942:155226457:G:A	G	A	0.00399651	0.41	0.16	2.5	0.0122981	1.5	1.09	2.07
chr2_58366377_58488490	FANCL	HR/FA	chr2	58474439	rs74993585:58474439:A:G	A	G	0.0124124	-0.18	0.07	-2.5	0.0122981	0.84	0.73	0.96
chr10_131245447_131586271	MGMT	BER	chr10	131528019	rs116854538:131528019:C:T	C	T	0.019966	-0.16	0.07	-2.5	0.0122985	0.85	0.75	0.96
chr15_91240557_91378692	BLM	HR/FA	chr15	91306241	rs12720097:91306241:G:A	G	A	0.00275879	0.39	0.16	2.5	0.0123005	1.48	1.09	2
chr17_38524767_38594202	TOP2A	ATM	chr17	38533982	rs78992292:38533982:C:A	C	A	0.0222307	0.12	0.05	2.5	0.0123112	1.12	1.03	1.23
chr12_54555058_54602778	SMUG1	BER	chr12	54574701	12:54574701:A:G	A	G	0.0543337	-0.08	0.03	-2.5	0.0123585	0.93	0.87	0.98
chr17_38524767_38594202	TOP2A	ATM	chr17	38532085	rs140182566:38532085:C:T	C	T	0.0223505	0.12	0.05	2.5	0.0123831	1.12	1.03	1.23
chr17_79486910_79539429	C17orf70	HR/FA	chr17	79500989	rs145831982:79500989:C:T	C	T	0.00882721	0.27	0.11	2.5	0.0123831	1.31	1.06	1.62
chr11_94132894_94247074	MRE11A	HR/FA	chr11	94150418	rs13447762:94150418:A:C	A	C	0.0121165	0.18	0.07	2.5	0.0124259	1.19	1.04	1.37
chr7_96090937_96359203	SHFM1	HR/FA	chr7	96244602	7:96244602:C:T	C	T	0.00428362	-0.35	0.14	-2.5	0.0124302	0.71	0.54	0.93
chr12_56598108_56643638	NABP2	Other	chr12	56613447	12:56613447:G:A	G	A	0.497001	-0.43	0.17	-2.5	0.0124351	0.65	0.46	0.91
chr7_7656148_7778238	RPA3	Other	chr7	7706683	7:7706683:A:C	A	C	0.00625608	0.27	0.11	2.5	0.0124353	1.31	1.06	1.62
chr12_56598108_56643638	NABP2	Other	chr12	56613449	12:56613449:G:A	G	A	0.497001	-0.43	0.17	-2.5	0.0124378	0.65	0.46	0.91
chr12_56598108_56643638	NABP2	Other	chr12	56613444	12:56613444:T:C	T	C	0.497001	-0.43	0.17	-2.5	0.0124494	0.65	0.46	0.91
chr12_56598108_56643638	NABP2	Other	chr12	56613446	12:56613446:T:C	T	C	0.497001	-0.43	0.17	-2.5	0.0124494	0.65	0.46	0.91
chr1_241991481_242073241	EXO1	Other	chr1	242004092	rs7514242:242004092:T:C	T	C	0.0838422	0.03	0.01	2.5	0.0124652	1.04	1.01	1.06
chr10_115574487_115634142	DCLRE1A	XLR	chr10	115614571	rs118152996:115614571:C:T	C	T	0.0111602	-0.21	0.08	-2.5	0.0125013	0.81	0.69	0.96
chr8_11607147_11664855	NEIL2	BER	chr8	11625611	rs62491484:11625611:C:T	C	T	0.194669	0.04	0.02	2.5	0.0125147	1.04	1.01	1.08
chr14_61181459_61456671	MNAT1	Other	chr14	61365790	rs4151323:61365790:T:C	T	C	0.295793	0.04	0.02	2.5	0.0125175	1.05	1.01	1.08
chr3_8898759_9025186	RAD18	TLS	chr3	9013742	rs73810770:9013742:G:C	G	C	0.0111682	0.19	0.07	2.5	0.0125271	1.2	1.04	1.39
chr3_148727913_148824341	HLTF	TLS	chr3	148783472	rs75934412:148783472:C:G	C	G	0.0597446	-0.08	0.03	-2.5	0.0125298	0.93	0.87	0.98
chr2_68674692_68877856	APLF	BER	chr2	68677879	rs200905988:68677879:A:AAT	A	AAT	0.144575	-0.05	0.02	-2.5	0.0125369	0.96	0.92	0.99
chr3_10048097_10163614	FANCD2	HR/FA	chr3	10072983	rs186457997:10072983:T:C	T	C	0.00782066	-0.28	0.11	-2.5	0.0125387	0.76	0.61	0.94
chr19_50867595_50941271	POLD1	MMR	chr19	50877481	rs117311577:50877481:G:A	G	A	0.0174091	-0.14	0.06	-2.5	0.0125442	0.87	0.78	0.97
chr10_50643413_50767072	ERCC6	NER	chr10	50705833	rs118156498:50705833:C:T	C	T	0.00749853	0.2	0.08	2.5	0.0125564	1.22	1.04	1.43
chr16_1803207_1846312	EME2	HR/FA	chr16	1828839	rs8055552:1828839:A:G	A	G	0.231186	-0.04	0.02	-2.5	0.0125571	0.96	0.93	0.99
chr8_30871316_31051285	WRN	RECQ	chr8	30911313	rs188364185:30911313:A:G	A	G	0.00587239	-0.3	0.12	-2.5	0.0125731	0.74	0.59	0.94
chr1_226528391_226615780	PARP1	BER	chr1	226539750	rs10915985	C	T	0.410389	0.03	0.01	2.5	0.0125874	1.04	1.01	1.06
chr17_79486910_79539429	C17orf70	HR/FA	chr17	79487319	rs75935640:79487319:GGA:G	GGA	G	0.0152298	0.17	0.07	2.5	0.0125912	1.19	1.04	1.36
chr3_196175653_196250639	RNF168	Other	chr3	196200737	rs9864836	T	C	0.215883	0.04	0.02	2.49	0.0125968	1.04	1.01	1.07
chr14_61181459_61456671	MNAT1	Other	chr14	61381274	rs370629195:61381274:T:TAA	T	TAA	0.274586	0.05	0.02	2.49	0.012609	1.05	1.01	1.09
chr16_2069815_2117867	NTHL1	BER	chr16	2088378	rs200451810:2088378:CAT:C	CAT	C	0.0112164	0.19	0.07	2.49	0.0126207	1.2	1.04	1.4
chr3_148727913_148824341	HLTF	TLS	chr3	148781661	rs73866945:148781661:T:C	T	C	0.0597444	-0.08	0.03	-2.49	0.0126343	0.93	0.87	0.98
chr14_75460466_75538235	MLH3	MMR	chr14	75479553	rs147837244:75479553:T:C	T	C	0.00129743	-0.63	0.25	-2.49	0.0126371	0.53	0.33	0.87
chr11_108073558_108259829	ATM	ATM	chr11	108115852	rs1800755:108115852:C:A	C	A	0.0107029	-0.18	0.07	-2.49	0.012644	0.83	0.72	0.96
chr14_75460466_75538235	MLH3	MMR	chr14	75488355	rs183173480:75488355:G:T	G	T	0.00129734	-0.63	0.25	-2.49	0.0126507	0.53	0.33	0.87
chr3_196175653_196250639	RNF168	Other	chr3	196200188	rs13092653:196200188:C:T	C	T	0.214899	0.04	0.02	2.49	0.0126559	1.04	1.01	1.07
chr3_48468136_48527115	ATRIP	ATM	chr3	48500174	rs190673794:48500174:T:C	T	C	0.00273413	0.4	0.16	2.49	0.0126903	1.49	1.09	2.05
chr11_118944563_118986177	H2AFX	ATM	chr11	118953952	rs7952138	A	G	0.0873099	-0.06	0.02	-2.49	0.0127021	0.94	0.9	0.99
chr10_14919357_15016431	DCLRE1C	NHEJ	chr10	14921158	rs114727491:14921158:A:C	A	C	0.0337085	-0.1	0.04	-2.49	0.0127072	0.91	0.84	0.98
chr14_20791740_20846064	PARP2	BER	chr14	20845112	rs187016543:20845112:C:T	C	T	0.0018916	-0.4	0.16	-2.49	0.0127209	0.67	0.49	0.92
chr14_68266495_69216935	RAD51B	HR/FA	chr14	68818292	rs12589872	A	G	0.320118	-0.04	0.02	-2.49	0.0127212	0.96	0.92	0.99
chr6_24630204_24687261	TDP2	Other	chr6	24664627	rs7745192:24664627:G:T	G	T	0.0182044	0.13	0.05	2.49	0.0127285	1.14	1.03	1.27
chr17_79486910_79539429	C17orf70	HR/FA	chr17	79499172	rs375888806:79499172:G:A	G	A	0.0153744	0.19	0.08	2.49	0.0127434	1.21	1.04	1.4
chr14_68266495_69216935	RAD51B	HR/FA	chr14	68504500	14:68504500:T:C	T	C	0.00217004	-0.44	0.18	-2.49	0.0127449	0.64	0.45	0.91
chr18_20493277_20626451	RBBP8	HR/FA	chr18	20570492	rs200922757:20570492:TGTG:T	TGTG	T	0.0116386	-0.17	0.07	-2.49	0.0127533	0.84	0.74	0.96
chr14_90402245_90531106	TDP1	BER	chr14	90427042	14:90427042:C:T	C	T	0.00126555	-0.8	0.32	-2.49	0.0127559	0.45	0.24	0.84
chr14_61181459_61456671	MNAT1	Other	chr14	61387342	rs140930742:61387342:G:A	G	A	0.00376088	-0.38	0.15	-2.49	0.0127704	0.69	0.51	0.92
chr14_68266495_69216935	RAD51B	HR/FA	chr14	68997614	rs56054401:68997614:T:G	T	G	0.0630999	-0.07	0.03	-2.49	0.0127757	0.93	0.88	0.99
chr10_115574487_115634142	DCLRE1A	XLR	chr10	115615024	rs12771602:115615024:A:T	A	T	0.0688085	0.08	0.03	2.49	0.0127867	1.08	1.02	1.15
chr14_68266495_69216935	RAD51B	HR/FA	chr14	68454305	14:68454305:C:CTTTTTTTTTT	C	CTTTTTTTTTT	0.00746461	-0.24	0.1	-2.49	0.0127983	0.79	0.65	0.95
chr3_196175653_196250639	RNF168	Other	chr3	196190893	rs13094241:196190893:T:G	T	G	0.22806	0.04	0.02	2.49	0.0128103	1.04	1.01	1.07
chr16_3611181_3681599	SLX4	HR/FA	chr16	3631622	rs75146816:3631622:A:G	A	G	0.0644205	-0.08	0.03	-2.49	0.0128129	0.92	0.87	0.98
chr16_3611181_3681599	SLX4	HR/FA	chr16	3623695	rs77686332:3623695:A:G	A	G	0.0658568	-0.08	0.03	-2.49	0.0128217	0.92	0.87	0.98
chr15_40967326_41044354	RAD51	HR/FA	chr15	41036666	rs201121554:41036666:AGT:A	AGT	A	0.00762377	-0.2	0.08	-2.49	0.0128291	0.82	0.7	0.96
chr16_89783956_89903065	FANCA	HR/FA	chr16	89785974	rs34533004:89785974:T:A	T	A	0.00751195	0.2	0.08	2.49	0.0128424	1.22	1.04	1.43
chr16_89783956_89903065	FANCA	HR/FA	chr16	89800887	rs3764257:89800887:C:G	C	G	0.258755	-0.04	0.02	-2.49	0.0128556	0.96	0.93	0.99
chr17_38524767_38594202	TOP2A	ATM	chr17	38555757	rs62066562:38555757:C:T	C	T	0.0217398	0.12	0.05	2.49	0.0128579	1.12	1.03	1.23
chr16_3611181_3681599	SLX4	HR/FA	chr16	3637327	rs111824896:3637327:A:T	A	T	0.0668792	-0.08	0.03	-2.49	0.0128641	0.92	0.87	0.98
chr16_3611181_3681599	SLX4	HR/FA	chr16	3639977	rs3827530:3639977:G:A	G	A	0.0643606	-0.08	0.03	-2.49	0.012875	0.92	0.87	0.98
chr3_8898759_9025186	RAD18	TLS	chr3	8949979	rs144641778:8949979:TGAGA:T	TGAGA	T	0.00197217	0.42	0.17	2.49	0.0128889	1.52	1.09	2.11
chr3_8898759_9025186	RAD18	TLS	chr3	8950559	rs9835191:8950559:C:T	C	T	0.00197231	0.42	0.17	2.49	0.0128892	1.52	1.09	2.11
chr14_20791740_20846064	PARP2	BER	chr14	20831406	rs7161611:20831406:C:A	C	A	0.277064	-0.04	0.02	-2.49	0.0128906	0.96	0.93	0.99
chr3_196175653_196250639	RNF168	Other	chr3	196237472	rs144601039:196237472:G:A	G	A	0.0150046	0.16	0.06	2.49	0.0128924	1.17	1.03	1.33
chr16_3611181_3681599	SLX4	HR/FA	chr16	3630786	rs80243152:3630786:T:C	T	C	0.0677118	-0.08	0.03	-2.49	0.0128941	0.93	0.87	0.98
chr3_196175653_196250639	RNF168	Other	chr3	196242851	rs11277804:196242851:GAGGAT:G	GAGGAT	G	0.388832	0.04	0.01	2.49	0.0129165	1.04	1.01	1.07
chr2_127994865_128071752	ERCC3	NER	chr2	127995656	rs72845929:127995656:A:C	A	C	0.0413145	-0.09	0.03	-2.49	0.0129182	0.92	0.86	0.98
chr3_10048097_10163614	FANCD2	HR/FA	chr3	10142092	rs34491509:10142092:C:G	C	G	0.0140204	0.15	0.06	2.49	0.0129209	1.17	1.03	1.32
chr6_31687796_31752627	MSH5	MMR	chr6	31745464	rs3130491:31745464:G:A	G	A	0.104487	-0.06	0.02	-2.49	0.0129511	0.94	0.9	0.99
chr16_3611181_3681599	SLX4	HR/FA	chr16	3677493	rs55681847:3677493:G:A	G	A	0.0676261	-0.08	0.03	-2.49	0.0129549	0.92	0.87	0.98
chr11_108073558_108259829	ATM	ATM	chr11	108162106	11:108162106:AT:A	AT	A	0.00125995	0.81	0.33	2.48	0.0129649	2.25	1.19	4.27
chr14_68266495_69216935	RAD51B	HR/FA	chr14	69098681	rs7152382:69098681:A:G	A	G	0.210478	-0.04	0.02	-2.48	0.0129669	0.96	0.93	0.99
chr12_54555058_54602778	SMUG1	BER	chr12	54569883	12:54569883:G:A	G	A	0.0373091	-0.1	0.04	-2.48	0.0129684	0.91	0.84	0.98
chr2_99996937_100126497	REV1	TLS	chr2	100109938	2:100109938:AC:A	AC	A	0.00444149	0.45	0.18	2.48	0.0129774	1.56	1.1	2.22
chr16_3611181_3681599	SLX4	HR/FA	chr16	3640784	rs78637028:3640784:G:A	G	A	0.0643654	-0.08	0.03	-2.48	0.0130171	0.92	0.87	0.98
chr12_56598108_56643638	NABP2	Other	chr12	56629276	12:56629276:A:C	A	C	0.498027	-0.48	0.19	-2.48	0.0130277	0.62	0.42	0.9
chr5_82353316_82669606	XRCC4	NHEJ	chr5	82579563	rs77387803:82579563:A:G	A	G	0.0356008	0.09	0.04	2.48	0.0130414	1.1	1.02	1.19
chr8_11607147_11664855	NEIL2	BER	chr8	11627621	rs804270:11627621:G:C	G	C	0.44627	0.03	0.01	2.48	0.0130486	1.03	1.01	1.06
chr4_178210989_178304097	NEIL3	BER	chr4	178215363	rs58298519:178215363:C:T	C	T	0.0291991	-0.12	0.05	-2.48	0.0130757	0.89	0.81	0.97
chr17_78368966_78431886	ENDOV	Other	chr17	78389478	rs35549084:78389478:G:A	G	A	0.0485051	0.12	0.05	2.48	0.0130758	1.12	1.02	1.23
chr8_30871316_31051285	WRN	RECQ	chr8	30986491	rs11299484:30986491:AT:A	AT	A	0.439485	0.03	0.01	2.48	0.0130905	1.03	1.01	1.06
chr5_82353316_82669606	XRCC4	NHEJ	chr5	82591389	rs76862218:82591389:T:C	T	C	0.0436985	0.09	0.03	2.48	0.0130941	1.09	1.02	1.17
chr17_8023789_8079678	PER1	Other	chr17	8055999	rs3027171:8055999:C:A	C	A	0.0585332	-0.07	0.03	-2.48	0.0131039	0.93	0.88	0.98
chr14_68266495_69216935	RAD51B	HR/FA	chr14	68998626	rs61985775:68998626:G:A	G	A	0.0631434	-0.07	0.03	-2.48	0.0131067	0.93	0.88	0.99
chr2_47902668_48057240	MSH6	MMR	chr2	47924910	rs144325503:47924910:C:T	C	T	0.00249055	-0.43	0.17	-2.48	0.0131422	0.65	0.46	0.91
chr14_20791740_20846064	PARP2	BER	chr14	20810885	rs11419961:20810885:G:GT	G	GT	0.24354	-0.04	0.02	-2.48	0.0131447	0.96	0.93	0.99
chr1_2095916_2164159	C1orf86	HR/FA	chr1	2142727	rs2480708:2142727:C:G	C	G	0.385871	0.04	0.01	2.48	0.0131459	1.04	1.01	1.07
chr2_219920038_220045575	NHEJ1	NHEJ	chr2	219986706	rs76463436:219986706:A:G	A	G	0.00168366	-0.63	0.25	-2.48	0.0131516	0.54	0.33	0.88
chr2_58366377_58488490	FANCL	HR/FA	chr2	58466551	rs151232851:58466551:C:T	C	T	0.0124061	-0.17	0.07	-2.48	0.0131697	0.84	0.73	0.96
chr2_190629106_190762355	PMS1	MMR	chr2	190647919	rs2352709	A	G	0.424151	-0.06	0.03	-2.48	0.0131711	0.94	0.89	0.99
chr2_190629106_190762355	PMS1	MMR	chr2	190644061	rs2352707:190644061:G:A	G	A	0.424329	-0.06	0.03	-2.48	0.0131765	0.94	0.89	0.99
chr16_3611181_3681599	SLX4	HR/FA	chr16	3645423	rs112385346:3645423:T:C	T	C	0.0654409	-0.08	0.03	-2.48	0.013182	0.92	0.87	0.98
chr15_40967326_41044354	RAD51	HR/FA	chr15	41031686	rs11070292	A	G	0.153338	-0.05	0.02	-2.48	0.0131824	0.95	0.92	0.99
chr13_32869610_32993805	BRCA2	HR/FA	chr13	32914592	rs1799954	C	T	0.00462273	0.25	0.1	2.48	0.0131998	1.29	1.05	1.57
chr16_3611181_3681599	SLX4	HR/FA	chr16	3640785	rs59939128:3640785:C:T	C	T	0.0654587	-0.08	0.03	-2.48	0.0132077	0.92	0.87	0.98
chr16_3611181_3681599	SLX4	HR/FA	chr16	3650429	rs13335490:3650429:C:T	C	T	0.065469	-0.08	0.03	-2.48	0.0132175	0.92	0.87	0.98
chr16_23594490_23672631	PALB2	HR/FA	chr16	23610658	rs3826263:23610658:C:G	C	G	0.00360136	0.47	0.19	2.48	0.0132385	1.59	1.1	2.3
chr3_196175653_196250639	RNF168	Other	chr3	196233136	rs7430950:196233136:A:C	A	C	0.2499	-0.04	0.02	-2.48	0.0132445	0.96	0.93	0.99
chr1_226528391_226615780	PARP1	BER	chr1	226529624	1:226529624:G:T	G	T	0.0011593	-0.65	0.26	-2.48	0.0133006	0.52	0.31	0.87
chr10_131245447_131586271	MGMT	BER	chr10	131536474	rs374346155:131536474:C:T	C	T	0.0211973	-0.16	0.07	-2.48	0.0133022	0.85	0.75	0.97
chr14_68266495_69216935	RAD51B	HR/FA	chr14	68314236	rs78993513:68314236:G:A	G	A	0.0076828	0.21	0.09	2.48	0.0133048	1.24	1.05	1.46
chr2_47902668_48057240	MSH6	MMR	chr2	47934280	rs140100979:47934280:G:A	G	A	0.0210138	-0.17	0.07	-2.48	0.0133219	0.85	0.74	0.97
chr3_196175653_196250639	RNF168	Other	chr3	196197975	rs9872866:196197975:A:G	A	G	0.214133	0.04	0.02	2.47	0.0133237	1.04	1.01	1.07
chr18_20493277_20626451	RBBP8	HR/FA	chr18	20565370	rs111983043:20565370:C:T	C	T	0.0232651	-0.13	0.05	-2.47	0.0133297	0.87	0.79	0.97
chr14_68266495_69216935	RAD51B	HR/FA	chr14	69057725	rs72729537:69057725:C:T	C	T	0.332221	0.04	0.01	2.47	0.013333	1.04	1.01	1.07
chr16_3611181_3681599	SLX4	HR/FA	chr16	3643165	rs111979605:3643165:C:G	C	G	0.0654032	-0.08	0.03	-2.47	0.013352	0.92	0.87	0.98
chr7_40145621_40194258	MPLKIP	Other	chr7	40162355	rs144934089:40162355:A:T	A	T	0.030219	0.12	0.05	2.47	0.0133591	1.12	1.02	1.23
chr5_82353316_82669606	XRCC4	NHEJ	chr5	82432373	rs77012397:82432373:C:T	C	T	0.0582233	-0.08	0.03	-2.47	0.0133716	0.93	0.87	0.98
chr3_196175653_196250639	RNF168	Other	chr3	196198533	rs4916497:196198533:T:C	T	C	0.213086	0.04	0.02	2.47	0.0133928	1.04	1.01	1.07
chr16_1803207_1846312	EME2	HR/FA	chr16	1810116	rs57876690:1810116:C:A	C	A	0.214859	-0.04	0.02	-2.47	0.0134078	0.96	0.92	0.99
chr14_61181459_61456671	MNAT1	Other	chr14	61195652	rs12885986:61195652:C:G	C	G	0.471203	-0.11	0.04	-2.47	0.013422	0.9	0.82	0.98
chr7_96090937_96359203	SHFM1	HR/FA	chr7	96187037	rs11762600:96187037:G:C	G	C	0.278605	0.04	0.02	2.47	0.0134375	1.04	1.01	1.08
chr5_74787580_74916969	POLK	TLS	chr5	74906963	rs7703282:74906963:A:C	A	C	0.3866	0.03	0.01	2.47	0.0134434	1.04	1.01	1.06
chr2_99996937_100126497	REV1	TLS	chr2	100119393	rs139979523:100119393:C:T	C	T	0.00352396	0.3	0.12	2.47	0.0134443	1.36	1.06	1.72
chr1_226528391_226615780	PARP1	BER	chr1	226546360	rs150140449:226546360:G:A	G	A	0.0256371	0.12	0.05	2.47	0.0134491	1.13	1.03	1.24
chr15_31176054_31255311	FAN1	Other	chr15	31200510	rs11633433:31200510:T:G	T	G	0.0192631	0.17	0.07	2.47	0.0134513	1.19	1.04	1.36
chr14_61181459_61456671	MNAT1	Other	chr14	61381274	rs370629195:61381274:T:TA	T	TA	0.193677	-0.05	0.02	-2.47	0.0134526	0.96	0.92	0.99
chr2_99996937_100126497	REV1	TLS	chr2	100118942	rs76227560:100118942:T:G	T	G	0.00352458	0.3	0.12	2.47	0.0134539	1.36	1.06	1.72
chr16_3611181_3681599	SLX4	HR/FA	chr16	3643951	rs58360168:3643951:G:C	G	C	0.065407	-0.08	0.03	-2.47	0.0134724	0.92	0.87	0.98
chr12_124098375_124167153	GTF2H3	Other	chr12	124125237	12:124125237:A:G	A	G	0.010485	-0.18	0.07	-2.47	0.0134763	0.83	0.72	0.96
chr6_24630204_24687261	TDP2	Other	chr6	24661949	rs17243234:24661949:TA:T	TA	T	0.0435628	0.09	0.03	2.47	0.0134825	1.09	1.02	1.17
chr17_38524767_38594202	TOP2A	ATM	chr17	38576862	rs2012667:38576862:A:G	A	G	0.0219421	0.12	0.05	2.47	0.0134867	1.13	1.02	1.24
chr5_79930466_80192279	MSH3	MMR	chr5	80061773	rs115464191:80061773:T:C	T	C	0.00703212	-0.25	0.1	-2.47	0.0135009	0.78	0.64	0.95
chr16_3611181_3681599	SLX4	HR/FA	chr16	3644120	rs58407102:3644120:G:A	G	A	0.0654078	-0.08	0.03	-2.47	0.0135049	0.92	0.87	0.98
chr17_38524767_38594202	TOP2A	ATM	chr17	38577194	rs17680624:38577194:A:G	A	G	0.0219429	0.12	0.05	2.47	0.0135262	1.13	1.02	1.24
chr16_3611181_3681599	SLX4	HR/FA	chr16	3644404	rs75762935:3644404:G:A	G	A	0.0654092	-0.08	0.03	-2.47	0.0135318	0.92	0.87	0.98
chr2_219920038_220045575	NHEJ1	NHEJ	chr2	219975571	rs75689612:219975571:C:G	C	G	0.00168862	-0.62	0.25	-2.47	0.0135362	0.54	0.33	0.88
chr16_3611181_3681599	SLX4	HR/FA	chr16	3627971	rs140144339:3627971:C:T	C	T	0.0648693	-0.08	0.03	-2.47	0.0135377	0.92	0.87	0.98
chr15_31176054_31255311	FAN1	Other	chr15	31221875	15:31221875:A:T	A	T	0.0110229	0.19	0.08	2.47	0.0135395	1.21	1.04	1.41
chr16_3611181_3681599	SLX4	HR/FA	chr16	3632230	rs76661336:3632230:G:A	G	A	0.0642707	-0.08	0.03	-2.47	0.0135433	0.92	0.87	0.98
chr2_47902668_48057240	MSH6	MMR	chr2	47936932	rs115969498:47936932:G:A	G	A	0.00480308	0.33	0.13	2.47	0.013544	1.39	1.07	1.81
chr16_3611181_3681599	SLX4	HR/FA	chr16	3628079	rs56172765:3628079:G:A	G	A	0.0648698	-0.08	0.03	-2.47	0.0135466	0.92	0.87	0.98
chr18_20493277_20626451	RBBP8	HR/FA	chr18	20612611	rs112070902:20612611:T:C	T	C	0.0232769	-0.13	0.05	-2.47	0.013551	0.87	0.79	0.97
chr3_48468136_48527115	ATRIP	ATM	chr3	48515221	rs187202071:48515221:G:A	G	A	0.00187771	0.47	0.19	2.47	0.013557	1.61	1.1	2.34
chr9_110025559_110114475	RAD23B	NER	chr9	110047132	rs10733562:110047132:G:C	G	C	0.461787	-0.09	0.04	-2.47	0.0135647	0.92	0.85	0.98
chr2_99996937_100126497	REV1	TLS	chr2	100046038	rs12479064	C	T	0.20618	0.04	0.02	2.47	0.0136068	1.04	1.01	1.08
chr17_38524767_38594202	TOP2A	ATM	chr17	38578322	rs139439156:38578322:T:G	T	G	0.0219454	0.12	0.05	2.47	0.0136125	1.13	1.02	1.24
chr6_146185942_146305525	SHPRH	TLS	chr6	146229529	rs148996857:146229529:C:T	C	T	0.00628505	-0.29	0.12	-2.47	0.0136133	0.75	0.59	0.94
chr10_131245447_131586271	MGMT	BER	chr10	131537956	rs117567494:131537956:C:G	C	G	0.0229535	-0.15	0.06	-2.47	0.0136215	0.86	0.76	0.97
chr2_190629106_190762355	PMS1	MMR	chr2	190639915	rs3791767	A	C	0.19571	-0.04	0.02	-2.47	0.0136588	0.96	0.93	0.99
chr16_3611181_3681599	SLX4	HR/FA	chr16	3649571	rs77649826:3649571:G:T	G	T	0.0653057	-0.08	0.03	-2.47	0.013659	0.92	0.87	0.98
chr11_47216492_47280767	DDB2	NER	chr11	47243665	rs1685404:47243665:G:C	G	C	0.332057	-0.04	0.02	-2.47	0.0136602	0.96	0.93	0.99
chr17_38524767_38594202	TOP2A	ATM	chr17	38588563	rs74853017:38588563:A:G	A	G	0.021947	0.12	0.05	2.47	0.0136642	1.13	1.02	1.24
chr17_38524767_38594202	TOP2A	ATM	chr17	38585429	rs77926063:38585429:T:C	T	C	0.0219467	0.12	0.05	2.47	0.0136721	1.13	1.02	1.24
chr17_38524767_38594202	TOP2A	ATM	chr17	38589257	rs80121227:38589257:A:T	A	T	0.0219471	0.12	0.05	2.47	0.0136811	1.13	1.02	1.24
chr4_1321053_1401732	UVSSA	NER	chr4	1385501	rs11726794:1385501:A:G	A	G	0.428878	0.04	0.02	2.47	0.0136832	1.04	1.01	1.07
chr9_110025559_110114475	RAD23B	NER	chr9	110047794	rs10739235:110047794:C:T	C	T	0.461783	-0.09	0.04	-2.47	0.0136849	0.92	0.85	0.98
chr4_2450663_2537584	RNF4	Other	chr4	2470538	rs184458138:2470538:G:C	G	C	0.00274513	0.4	0.16	2.47	0.0136867	1.5	1.09	2.07
chr17_38524767_38594202	TOP2A	ATM	chr17	38592691	rs139576558:38592691:AAG:A	AAG	A	0.0219477	0.12	0.05	2.46	0.0137073	1.13	1.02	1.24
chr10_131245447_131586271	MGMT	BER	chr10	131529552	rs79080172:131529552:C:A	C	A	0.0183198	-0.17	0.07	-2.46	0.013708	0.85	0.74	0.97
chr17_38524767_38594202	TOP2A	ATM	chr17	38588929	rs17680685:38588929:A:G	A	G	0.0219469	0.12	0.05	2.46	0.0137102	1.13	1.02	1.24
chr16_3611181_3681599	SLX4	HR/FA	chr16	3645583	rs112226642:3645583:C:T	C	T	0.0654161	-0.08	0.03	-2.46	0.013722	0.92	0.87	0.98
chr15_40967326_41044354	RAD51	HR/FA	chr15	41043523	rs187780972:41043523:A:G	A	G	0.00193915	0.43	0.17	2.46	0.0137236	1.53	1.09	2.15
[truncated: 79,304 more rows]
