# Supplementary material for: Gene and pathway level analyses of germline DNA-repair gene variants and prostate cancer susceptibility using the iCOGS-genotyping array
Source: Br J Cancer. 2016 Mar 10;114(8):945–52. doi: 10.1038/bjc.2016.50 (PMC5379914; doi:10.1038/bjc.2016.50)
Supplement: Supplementary Table 4 [file bjc201650x9.xlsx]

## Sheet: Worksheet Legend
Worksheet Name	Phenotype Criteria	Sample Numbers	Test Aggregate Level	Tests	Significance Threshold
Case_Control_Gene	Prostate Cancer Cases vs. Controls	21,780 vs. 21,727	Gene	SKAT-O & SKAT-C	2.7×10-4
Case_Control_Pathway	Prostate Cancer Cases vs. Controls	21,780 vs. 21,727	Pathway	SKAT-O & SKAT-C	5.56×10-3
Case_Control_Pathway_Coding	Prostate Cancer Cases vs. Controls	21,780 vs. 21,727	Pathway (coding variants only)	SKAT-O & SKAT-C	5.56×10-3

## Sheet: Case_Control_Gene
Region	geneSymbol	Pathway	SKAT_Type	Test.Type	p.value	n.marker	n.rare	n.common
chr6_31687796_31752627	MSH5	MMR	SKAT_C	davies	0.000168475	312	135	177
chr1_46693366_46764145	RAD54L	HR/FA	SKAT_C	davies	0.000404551	179	93	86
chr6_30855960_30901883	GTF2H4	Other	SKAT_C	davies	0.000999655	346	94	252
chr1_2095916_2164159	C1orf86	HR/FA	SKAT_C	davies	0.00145069	300	129	171
chr17_7545096_7610856	TP53	ATM	SKAT_C	davies	0.00154063	406	116	290
chr14_68266495_69216935	RAD51B	HR/FA	SKAT_C	davies	0.00275761	4205	1484	2721
chr16_1803207_1846312	EME2	HR/FA	SKAT_C	davies	0.00419171	313	149	164
chr17_78368966_78431886	ENDOV	Other	SKAT_C	davies	0.00676521	409	135	274
chr16_30185224_30228882	SLX1A	HR/FA	SKAT_C	davies	0.00678916	49	25	24
chr14_61181459_61456671	MNAT1	Other	SKAT_C	davies	0.00703371	881	520	361
chr17_79486910_79539429	C17orf70	HR/FA	SKAT_C	davies	0.0077543	428	175	253
chr2_99996937_100126497	REV1	TLS	SKAT_C	davies	0.00791697	544	189	355
chr6_24630204_24687261	TDP2	Other	SKAT_C	davies	0.0103521	397	109	288
chr3_196175653_196250639	RNF168	Other	SKAT_C	davies	0.0158909	519	242	277
chr15_40967326_41044354	RAD51	HR/FA	SKAT_C	davies	0.0163003	311	116	195
chr8_95364187_95507337	RAD54B	HR/FA	SKAT_C	davies	0.016859	760	178	582
chr22_29063730_29158410	CHEK2	ATM	SKAT_C	davies	0.024815	423	131	292
chr8_30871316_31051285	WRN	RECQ	SKAT_C	davies	0.0269963	784	311	473
chr1_11714536_11771707	MAD2L2	TLS	SKAT_C	davies	0.0292451	358	108	250
chr10_14919357_15016431	DCLRE1C	NHEJ	SKAT_C	davies	0.0304028	568	220	348
chr12_1001242_1119219	RAD52	HR/FA	SKAT_C	davies	0.0320362	713	269	444
chr11_94132894_94247074	MRE11A	HR/FA	SKAT_C	davies	0.032271	488	218	270
chr14_20791740_20846064	PARP2	BER	SKAT_C	davies	0.0334162	332	112	220
chr8_11607147_11664855	NEIL2	BER	SKAT_C	davies	0.0360395	580	160	420
chr17_38524767_38594202	TOP2A	ATM	SKAT_C	davies	0.0371598	309	123	186
chr11_61046922_61120838	DDB1	NER	SKAT_C	davies	0.0388086	268	218	50
chr2_239132678_239218743	PER2	Other	SKAT_C	davies	0.0448607	481	154	327
chr16_89783956_89903065	FANCA	HR/FA	SKAT_C	davies	0.0486856	1099	303	796
chr1_28198034_28261257	RPA2	Other	SKAT_C	davies	0.0543949	400	136	264
chr3_14166646_14240283	XPC	NER	SKAT_C	davies	0.0642497	306	130	176
chr12_56598108_56643638	NABP2	Other	SKAT_C	davies	0.0688931	145	81	64
chr19_33443126_33489128	C19orf40	HR/FA	SKAT_C	davies	0.0803103	294	57	237
chr10_50643413_50767072	ERCC6	NER	SKAT_C	davies	0.0879447	558	220	338
chr17_8023789_8079678	PER1	Other	SKAT_C	davies	0.0902711	334	134	200
chr4_1321053_1401732	UVSSA	NER	SKAT_C	davies	0.0916804	646	244	402
chr16_3611181_3681599	SLX4	HR/FA	SKAT_C	davies	0.0941656	411	192	219
chr11_65607532_65655124	MUS81	HR/FA	SKAT_C	davies	0.0949834	182	80	102
chr2_190629106_190762355	PMS1	MMR	SKAT_C	davies	0.0992785	469	137	332
chr12_54555058_54602778	SMUG1	BER	SKAT_C	davies	0.102064	213	85	128
chr4_2450663_2537584	RNF4	Other	SKAT_C	davies	0.106388	468	174	294
chr3_10048097_10163614	FANCD2	HR/FA	SKAT_C	davies	0.106394	596	165	431
chr7_96090937_96359203	SHFM1	HR/FA	SKAT_C	davies	0.11104	1112	338	774
chr5_34885368_34939094	RAD1	ATM	SKAT_C	davies	0.116682	195	65	130
chr10_99198080_99278551	MMS19	NER	SKAT_C	davies	0.120049	358	177	181
chr5_74787580_74916969	POLK	TLS	SKAT_C	davies	0.122287	401	166	235
chr2_58366377_58488490	FANCL	HR/FA	SKAT_C	davies	0.135622	477	162	315
chr5_70310783_70383479	GTF2H2	NER	SKAT_C	davies	0.136795	44	11	33
chr6_43523886_43606701	POLH	TLS	SKAT_C	davies	0.138411	294	124	170
chr11_47216492_47280767	DDB2	NER	SKAT_C	davies	0.142485	261	89	172
chr22_41997122_42080044	XRCC6	NHEJ	SKAT_C	davies	0.142851	309	161	148
chr15_75619330_75667592	NEIL1	BER	SKAT_C	davies	0.147818	159	92	67
chr13_32869610_32993805	BRCA2	HR/FA	SKAT_C	davies	0.150362	541	172	369
chr15_89839533_89898092	POLG	BER	SKAT_C	davies	0.153976	375	211	164
chr1_45774834_45826142	MUTYH	BER	SKAT_C	davies	0.154905	200	108	92
chr16_2069815_2117867	NTHL1	BER	SKAT_C	davies	0.168538	265	139	126
chr2_47610107_47809450	MSH2	MMR	SKAT_C	davies	0.173938	1239	535	704
chr15_89767179_89880492	FANCI	HR/FA	SKAT_C	davies	0.173938	700	418	282
chr9_35053834_35100013	FANCG	HR/FA	SKAT_C	davies	0.177301	169	62	107
chr1_76242566_76398923	MSH4	MMR	SKAT_C	davies	0.179298	933	220	713
chr19_44027191_44100158	XRCC1	BER	SKAT_C	davies	0.182274	401	130	271
chr17_48430580_48478844	EME1	HR/FA	SKAT_C	davies	0.188061	245	128	117
chr16_23594490_23672631	PALB2	HR/FA	SKAT_C	davies	0.21309	433	138	295
chr3_37014822_37127380	MLH1	MMR	SKAT_C	davies	0.217496	455	198	257
chr3_8898759_9025186	RAD18	TLS	SKAT_C	davies	0.217681	796	250	546
chr9_32952603_33045108	APTX	Other	SKAT_C	davies	0.218253	575	141	434
chr12_124098375_124167153	GTF2H3	Other	SKAT_C	davies	0.219173	416	144	272
chr2_127994865_128071752	ERCC3	NER	SKAT_C	davies	0.221079	338	118	220
chr18_20493277_20626451	RBBP8	HR/FA	SKAT_C	davies	0.222982	587	200	387
chr2_47902668_48057240	MSH6	MMR	SKAT_C	davies	0.231627	811	267	544
chr5_86669233_86728836	CCNH	Other	SKAT_C	davies	0.232031	237	146	91
chr11_118944563_118986177	H2AFX	ATM	SKAT_C	davies	0.244277	185	78	107
chr17_34225069_34277777	RDM1	Other	SKAT_C	davies	0.246993	303	76	227
chr11_108073558_108259829	ATM	ATM	SKAT_C	davies	0.248995	605	262	343
chr17_73602924_73683269	RECQL5	RECQ	SKAT_C	davies	0.249063	382	177	205
chr10_115574487_115634142	DCLRE1A	XLR	SKAT_C	davies	0.267024	179	76	103
chr3_129129786_129178878	MBD4	BER	SKAT_C	davies	0.270558	314	155	159
chr10_5911534_5999556	FBXO18	TLS	SKAT_C	davies	0.279361	676	204	472
chr3_148727913_148824341	HLTF	TLS	SKAT_C	davies	0.284309	439	194	245
chr3_51956360_52002883	PARP3	BER	SKAT_C	davies	0.289082	145	65	80
chr8_90925563_91016944	NBN	HR/FA	SKAT_C	davies	0.297504	410	166	244
chr3_133299416_133400737	TOPBP1	ATM	SKAT_C	davies	0.306173	491	125	366
chr6_30647583_30705666	MDC1	ATM	SKAT_C	davies	0.308289	488	152	336
chr8_48665668_48892743	PRKDC	NHEJ	SKAT_C	davies	0.309926	458	238	220
chr17_41176311_41297500	BRCA1	HR/FA	SKAT_C	davies	0.328025	482	164	318
chr18_51775773_51844602	POLI	TLS	SKAT_C	davies	0.328722	402	121	281
chr1_226528391_226615780	PARP1	BER	SKAT_C	davies	0.33016	462	145	317
chr1_241991481_242073241	EXO1	Other	SKAT_C	davies	0.332346	583	161	422
chr12_93779448_93856038	UBE2N	ATM	SKAT_C	davies	0.350658	375	173	202
chr17_33406810_33467063	RAD51D	HR/FA	SKAT_C	davies	0.355109	186	101	85
chr19_7664410_7714451	XAB2	NER	SKAT_C	davies	0.372643	360	186	174
chr5_60149657_60260885	ERCC8	NER	SKAT_C	davies	0.383372	478	157	321
chr11_67139422_67185881	RAD9A	ATM	SKAT_C	davies	0.38834	176	80	96
chr1_114427762_114476708	DCLRE1B	XLR	SKAT_C	davies	0.39968	195	74	121
chr13_103477193_103548345	ERCC5	NER	SKAT_C	davies	0.404748	312	113	199
chr5_68645123_68730628	RAD17	ATM	SKAT_C	davies	0.411597	278	85	193
chr5_82353316_82669606	XRCC4	NHEJ	SKAT_C	davies	0.415473	1339	394	945
chr5_133686869_133747683	UBE2B	TLS	SKAT_C	davies	0.424205	214	88	126
chr9_97841335_98099984	FANCC	HR/FA	SKAT_C	davies	0.431772	675	318	357
chr2_152246396_152374727	RIF1	Other	SKAT_C	davies	0.448462	616	246	370
chr14_104143945_104201841	XRCC3	HR/FA	SKAT_C	davies	0.457357	281	127	154
chr2_216952186_217091026	XRCC5	NHEJ	SKAT_C	davies	0.469725	650	261	389
chr4_178210989_178304097	NEIL3	BER	SKAT_C	davies	0.47808	606	214	392
chr2_68674692_68877856	APLF	BER	SKAT_C	davies	0.479919	948	282	666
chr4_84308495_84397009	HELQ	Other	SKAT_C	davies	0.495996	403	167	236
chr14_45585142_45690090	FANCM	HR/FA	SKAT_C	davies	0.500109	327	131	196
chr15_91240557_91378692	BLM	HR/FA	SKAT_C	davies	0.502967	815	281	534
chr7_75117074_75177453	PMS2P3	MMR	SKAT_C	davies	0.50496	284	99	185
chr19_13036668_13084456	RAD23A	NER	SKAT_C	davies	0.50604	196	107	89
chr6_111600233_111824915	REV3L	TLS	SKAT_C	davies	0.515562	862	259	603
chr16_1335547_1397019	UBE2I	TLS	SKAT_C	davies	0.525005	509	185	324
chr12_109515378_109568797	UNG	BER	SKAT_C	davies	0.528229	279	106	173
chr19_50344460_50390833	PNKP	BER	SKAT_C	davies	0.531803	243	129	114
chr3_121130277_121284853	POLQ	XLR	SKAT_C	davies	0.539545	632	204	428
chr15_31176054_31255311	FAN1	Other	SKAT_C	davies	0.53989	400	144	256
chr7_44091845_44142139	POLM	NHEJ	SKAT_C	davies	0.554287	239	104	135
chr19_4382658_4463389	CHAF1A	Other	SKAT_C	davies	0.555358	412	151	261
chr11_22624078_22667387	FANCF	HR/FA	SKAT_C	davies	0.556628	180	85	95
chr16_107017_155841	MPG	BER	SKAT_C	davies	0.560105	265	95	170
chr17_33287512_33352083	LIG3	BER	SKAT_C	davies	0.572176	162	87	75
chr1_62881974_62937475	USP1	HR/FA	SKAT_C	davies	0.574262	232	104	128
chr9_100417190_100479639	XPA	NER	SKAT_C	davies	0.580013	173	68	105
chr6_35400137_35454880	FANCE	HR/FA	SKAT_C	davies	0.589166	301	96	205
chr22_38894953_38986291	DMC1	HR/FA	SKAT_C	davies	0.591736	325	138	187
chr9_110025559_110114475	RAD23B	NER	SKAT_C	davies	0.59945	511	143	368
chr1_155212658_155267501	CLK2	Other	SKAT_C	davies	0.601189	197	87	110
chr15_48603207_48655570	DUT	BER	SKAT_C	davies	0.607271	226	117	109
chr12_21601844_21674527	RECQL	RECQ	SKAT_C	davies	0.613092	522	101	421
chr2_219920038_220045575	NHEJ1	NHEJ	SKAT_C	davies	0.617428	467	170	297
chr19_45833094_45893876	ERCC2	NER	SKAT_C	davies	0.620459	353	124	229
chr7_2261856_2310781	NUDT1	BER	SKAT_C	davies	0.624052	394	150	244
chr15_43679406_43822812	TP53BP1	ATM	SKAT_C	davies	0.65567	541	227	314
chr14_90402245_90531106	TDP1	BER	SKAT_C	davies	0.667726	583	194	389
chr14_20903349_20945927	APEX1	BER	SKAT_C	davies	0.684201	275	82	193
chr17_1713277_1822848	RPA1	Other	SKAT_C	davies	0.685398	648	243	405
chr10_103318638_103368027	POLL	NHEJ	SKAT_C	davies	0.688288	168	65	103
chr7_40145621_40194258	MPLKIP	Other	SKAT_C	davies	0.689148	200	115	85
chr3_48468136_48527115	ATRIP	ATM	SKAT_C	davies	0.697888	173	62	111
chr3_39073488_39158155	WDR48	HR/FA	SKAT_C	davies	0.69951	467	156	311
chr17_59738626_59960882	BRIP1	HR/FA	SKAT_C	davies	0.713954	724	271	453
chr7_152321863_152393250	XRCC2	HR/FA	SKAT_C	davies	0.717227	513	149	364
chr2_17915124_17986632	GEN1	HR/FA	SKAT_C	davies	0.719075	440	215	225
chr11_125475035_125566150	CHEK1	ATM	SKAT_C	davies	0.724873	441	121	320
chr20_55884814_55939050	SPO11	Other	SKAT_C	davies	0.732624	311	122	189
chr8_145716666_145763229	RECQL4	RECQ	SKAT_C	davies	0.736305	187	98	89
chr11_43882388_43961762	ALKBH3	BER	SKAT_C	davies	0.748646	510	170	340
chr7_5992869_6068756	PMS2	MMR	SKAT_C	davies	0.752454	407	106	301
chr16_13994013_14066202	ERCC4	NER	SKAT_C	davies	0.756748	361	146	215
chr12_133180347_133283945	POLE	MMR	SKAT_C	davies	0.756801	574	149	425
chr11_61540108_61584716	FEN1	Other	SKAT_C	davies	0.763789	110	51	59
chr13_108839786_108890716	LIG4	NHEJ	SKAT_C	davies	0.790533	255	109	146
chr6_158569383_158640376	GTF2H5	Other	SKAT_C	davies	0.792219	411	93	318
chr7_7656148_7778238	RPA3	Other	SKAT_C	davies	0.793432	776	179	597
chr5_131872615_132000313	RAD50	HR/FA	SKAT_C	davies	0.806698	457	257	200
chr8_48900959_48997268	UBE2V2	TLS	SKAT_C	davies	0.811866	204	106	98
chr10_131245447_131586271	MGMT	BER	SKAT_C	davies	0.82443	2446	775	1671
chr14_75460466_75538235	MLH3	MMR	SKAT_C	davies	0.848712	302	165	137
chr3_48486444_48529044	TREX1	Other	SKAT_C	davies	0.85877	123	44	79
chr11_18323841_18408591	GTF2H1	Other	SKAT_C	davies	0.863755	431	160	271
chr12_104339581_104402652	TDG	BER	SKAT_C	davies	0.869945	416	96	320
chr19_50867595_50941271	POLD1	MMR	SKAT_C	davies	0.870158	396	193	203
chr6_37301747_37382514	RNF8	ATM	SKAT_C	davies	0.870847	368	188	180
chr5_79930466_80192279	MSH3	MMR	SKAT_C	davies	0.874277	1352	388	964
chr19_48598701_48693860	LIG1	Other	SKAT_C	davies	0.879132	696	188	508
chr7_47982884_48039150	HUS1	ATM	SKAT_C	davies	0.90685	269	82	187
chr3_4324987_4379251	SETMAR	Other	SKAT_C	davies	0.917321	366	177	189
chr8_103196729_103271346	RRM2B	Other	SKAT_C	davies	0.922976	381	106	275
chr5_68510699_68593250	CDK7	Other	SKAT_C	davies	0.926782	397	85	312
chr19_45890590_46002086	ERCC1	NER	SKAT_C	davies	0.932806	611	203	408
chr3_9771627_9828421	OGG1	BER	SKAT_C	davies	0.937648	204	74	130
chr8_42175972_42249326	POLB	BER	SKAT_C	davies	0.942548	287	96	191
chr12_109505995_109551277	ALKBH2	BER	SKAT_C	davies	0.943907	204	92	112
chr17_56749933_56831703	RAD51C	HR/FA	SKAT_C	davies	0.953785	303	115	188
chr11_60638201_60694060	PRPF19	Other	SKAT_C	davies	0.958896	213	102	111
chr4_2053644_2263848	POLN	XLR	SKAT_C	davies	0.960102	916	331	585
chr1_36165818_36255568	CLSPN	ATM	SKAT_C	davies	0.966972	294	124	170
chr3_142148078_142317668	ATR	ATM	SKAT_C	davies	0.968858	701	223	478
chr1_231452849_231510769	SPRTN	Other	SKAT_C	davies	0.976181	271	107	164
chr6_146185942_146305525	SHPRH	TLS	SKAT_C	davies	0.982882	513	291	222
chr20_5075598_5127272	PCNA	Other	SKAT_C	davies	0.983744	255	90	165
chr2_99996937_100126497	REV1	TLS	SKAT_O	optimal.adj	0.00106012	544	NA	NA
chr6_24630204_24687261	TDP2	Other	SKAT_O	optimal.adj	0.0037905	397	NA	NA
chr11_65607532_65655124	MUS81	HR/FA	SKAT_O	optimal.adj	0.00436514	182	NA	NA
chr17_79486910_79539429	C17orf70	HR/FA	SKAT_O	optimal.adj	0.00513958	428	NA	NA
chr16_1803207_1846312	EME2	HR/FA	SKAT_O	optimal.adj	0.00802765	313	NA	NA
chr11_47216492_47280767	DDB2	NER	SKAT_O	optimal.adj	0.0105202	261	NA	NA
chr10_14919357_15016431	DCLRE1C	NHEJ	SKAT_O	optimal.adj	0.0109581	568	NA	NA
chr8_95364187_95507337	RAD54B	HR/FA	SKAT_O	optimal.adj	0.0156662	760	NA	NA
chr6_31687796_31752627	MSH5	MMR	SKAT_O	optimal.adj	0.0186045	312	NA	NA
chr3_8898759_9025186	RAD18	TLS	SKAT_O	optimal.adj	0.0191843	796	NA	NA
chr12_54555058_54602778	SMUG1	BER	SKAT_O	optimal.adj	0.0373702	213	NA	NA
chr16_3611181_3681599	SLX4	HR/FA	SKAT_O	optimal.adj	0.0385959	411	NA	NA
chr1_11714536_11771707	MAD2L2	TLS	SKAT_O	optimal.adj	0.0387102	358	NA	NA
chr17_38524767_38594202	TOP2A	ATM	SKAT_O	optimal.adj	0.040335	309	NA	NA
chr22_29063730_29158410	CHEK2	ATM	SKAT_O	optimal.adj	0.0411159	423	NA	NA
chr14_61181459_61456671	MNAT1	Other	SKAT_O	optimal.adj	0.043621	881	NA	NA
chr14_68266495_69216935	RAD51B	HR/FA	SKAT_O	optimal.adj	0.0529656	4205	NA	NA
chr2_127994865_128071752	ERCC3	NER	SKAT_O	optimal.adj	0.0531714	338	NA	NA
chr10_115574487_115634142	DCLRE1A	XLR	SKAT_O	optimal.adj	0.0541323	179	NA	NA
chr16_2069815_2117867	NTHL1	BER	SKAT_O	optimal.adj	0.0555336	265	NA	NA
chr6_30855960_30901883	GTF2H4	Other	SKAT_O	optimal.adj	0.0634953	346	NA	NA
chr5_74787580_74916969	POLK	TLS	SKAT_O	optimal.adj	0.0659603	401	NA	NA
chr1_28198034_28261257	RPA2	Other	SKAT_O	optimal.adj	0.0675012	400	NA	NA
chr3_14166646_14240283	XPC	NER	SKAT_O	optimal.adj	0.0675454	306	NA	NA
chr8_48900959_48997268	UBE2V2	TLS	SKAT_O	optimal.adj	0.0677013	204	NA	NA
chr19_33443126_33489128	C19orf40	HR/FA	SKAT_O	optimal.adj	0.0690808	294	NA	NA
chr6_43523886_43606701	POLH	TLS	SKAT_O	optimal.adj	0.074458	294	NA	NA
chr17_7545096_7610856	TP53	ATM	SKAT_O	optimal.adj	0.0794431	406	NA	NA
chr2_239132678_239218743	PER2	Other	SKAT_O	optimal.adj	0.0795146	481	NA	NA
chr9_110025559_110114475	RAD23B	NER	SKAT_O	optimal.adj	0.0817257	511	NA	NA
chr9_35053834_35100013	FANCG	HR/FA	SKAT_O	optimal.adj	0.0827083	169	NA	NA
chr12_56598108_56643638	NABP2	Other	SKAT_O	optimal.adj	0.088636	145	NA	NA
chr2_190629106_190762355	PMS1	MMR	SKAT_O	optimal.adj	0.0901084	469	NA	NA
chr15_89767179_89880492	FANCI	HR/FA	SKAT_O	optimal.adj	0.0952719	700	NA	NA
chr1_76242566_76398923	MSH4	MMR	SKAT_O	optimal.adj	0.0985241	933	NA	NA
chr15_89839533_89898092	POLG	BER	SKAT_O	optimal.adj	0.109505	375	NA	NA
chr16_89783956_89903065	FANCA	HR/FA	SKAT_O	optimal.adj	0.109541	1099	NA	NA
chr10_50643413_50767072	ERCC6	NER	SKAT_O	optimal.adj	0.110755	558	NA	NA
chr2_58366377_58488490	FANCL	HR/FA	SKAT_O	optimal.adj	0.113252	477	NA	NA
chr12_1001242_1119219	RAD52	HR/FA	SKAT_O	optimal.adj	0.117641	713	NA	NA
chr11_94132894_94247074	MRE11A	HR/FA	SKAT_O	optimal.adj	0.117793	488	NA	NA
chr4_178210989_178304097	NEIL3	BER	SKAT_O	optimal.adj	0.119941	606	NA	NA
chr3_10048097_10163614	FANCD2	HR/FA	SKAT_O	optimal.adj	0.12188	596	NA	NA
chr1_226528391_226615780	PARP1	BER	SKAT_O	optimal.adj	0.124673	462	NA	NA
chr17_78368966_78431886	ENDOV	Other	SKAT_O	optimal.adj	0.13574	409	NA	NA
chr5_34885368_34939094	RAD1	ATM	SKAT_O	optimal.adj	0.139996	195	NA	NA
chr1_46693366_46764145	RAD54L	HR/FA	SKAT_O	optimal.adj	0.140865	179	NA	NA
chr4_1321053_1401732	UVSSA	NER	SKAT_O	optimal.adj	0.154271	646	NA	NA
chr3_129129786_129178878	MBD4	BER	SKAT_O	optimal.adj	0.156052	314	NA	NA
chr11_108073558_108259829	ATM	ATM	SKAT_O	optimal.adj	0.163939	605	NA	NA
chr5_86669233_86728836	CCNH	Other	SKAT_O	optimal.adj	0.164563	237	NA	NA
chr16_23594490_23672631	PALB2	HR/FA	SKAT_O	optimal.adj	0.165696	433	NA	NA
chr7_96090937_96359203	SHFM1	HR/FA	SKAT_O	optimal.adj	0.174824	1112	NA	NA
chr8_30871316_31051285	WRN	RECQ	SKAT_O	optimal.adj	0.177392	784	NA	NA
chr7_5992869_6068756	PMS2	MMR	SKAT_O	optimal.adj	0.178096	407	NA	NA
chr11_67139422_67185881	RAD9A	ATM	SKAT_O	optimal.adj	0.194463	176	NA	NA
chr14_20791740_20846064	PARP2	BER	SKAT_O	optimal.adj	0.208172	332	NA	NA
chr17_33406810_33467063	RAD51D	HR/FA	SKAT_O	optimal.adj	0.212871	186	NA	NA
chr19_50344460_50390833	PNKP	BER	SKAT_O	optimal.adj	0.218343	243	NA	NA
chr7_40145621_40194258	MPLKIP	Other	SKAT_O	optimal.adj	0.234631	200	NA	NA
chr2_47610107_47809450	MSH2	MMR	SKAT_O	optimal.adj	0.236812	1239	NA	NA
chr17_48430580_48478844	EME1	HR/FA	SKAT_O	optimal.adj	0.249157	245	NA	NA
chr15_40967326_41044354	RAD51	HR/FA	SKAT_O	optimal.adj	0.256823	311	NA	NA
chr17_8023789_8079678	PER1	Other	SKAT_O	optimal.adj	0.263943	334	NA	NA
chr19_7664410_7714451	XAB2	NER	SKAT_O	optimal.adj	0.264912	360	NA	NA
chr1_45774834_45826142	MUTYH	BER	SKAT_O	optimal.adj	0.282965	200	NA	NA
chr2_219920038_220045575	NHEJ1	NHEJ	SKAT_O	optimal.adj	0.289461	467	NA	NA
chr10_99198080_99278551	MMS19	NER	SKAT_O	optimal.adj	0.292871	358	NA	NA
chr15_91240557_91378692	BLM	HR/FA	SKAT_O	optimal.adj	0.292961	815	NA	NA
chr4_2053644_2263848	POLN	XLR	SKAT_O	optimal.adj	0.295655	916	NA	NA
chr5_60149657_60260885	ERCC8	NER	SKAT_O	optimal.adj	0.296711	478	NA	NA
chr17_59738626_59960882	BRIP1	HR/FA	SKAT_O	optimal.adj	0.298849	724	NA	NA
chr3_133299416_133400737	TOPBP1	ATM	SKAT_O	optimal.adj	0.299665	491	NA	NA
chr17_34225069_34277777	RDM1	Other	SKAT_O	optimal.adj	0.3176	303	NA	NA
chr1_2095916_2164159	C1orf86	HR/FA	SKAT_O	optimal.adj	0.319209	300	NA	NA
chr16_1335547_1397019	UBE2I	TLS	SKAT_O	optimal.adj	0.329033	509	NA	NA
chr3_196175653_196250639	RNF168	Other	SKAT_O	optimal.adj	0.329435	519	NA	NA
chr22_41997122_42080044	XRCC6	NHEJ	SKAT_O	optimal.adj	0.332822	309	NA	NA
chr19_44027191_44100158	XRCC1	BER	SKAT_O	optimal.adj	0.332833	401	NA	NA
chr18_20493277_20626451	RBBP8	HR/FA	SKAT_O	optimal.adj	0.352402	587	NA	NA
chr8_48665668_48892743	PRKDC	NHEJ	SKAT_O	optimal.adj	0.352744	458	NA	NA
chr4_84308495_84397009	HELQ	Other	SKAT_O	optimal.adj	0.354132	403	NA	NA
chr1_155212658_155267501	CLK2	Other	SKAT_O	optimal.adj	0.367234	197	NA	NA
chr3_9771627_9828421	OGG1	BER	SKAT_O	optimal.adj	0.384323	204	NA	NA
chr3_142148078_142317668	ATR	ATM	SKAT_O	optimal.adj	0.386257	701	NA	NA
chr2_47902668_48057240	MSH6	MMR	SKAT_O	optimal.adj	0.396208	811	NA	NA
chr15_75619330_75667592	NEIL1	BER	SKAT_O	optimal.adj	0.401025	159	NA	NA
chr8_103196729_103271346	RRM2B	Other	SKAT_O	optimal.adj	0.410767	381	NA	NA
chr12_104339581_104402652	TDG	BER	SKAT_O	optimal.adj	0.411381	416	NA	NA
chr19_13036668_13084456	RAD23A	NER	SKAT_O	optimal.adj	0.414291	196	NA	NA
chr9_32952603_33045108	APTX	Other	SKAT_O	optimal.adj	0.41672	575	NA	NA
chr17_1713277_1822848	RPA1	Other	SKAT_O	optimal.adj	0.427142	648	NA	NA
chr19_48598701_48693860	LIG1	Other	SKAT_O	optimal.adj	0.433208	696	NA	NA
chr9_97841335_98099984	FANCC	HR/FA	SKAT_O	optimal.adj	0.438631	675	NA	NA
chr6_111600233_111824915	REV3L	TLS	SKAT_O	optimal.adj	0.444326	862	NA	NA
chr13_32869610_32993805	BRCA2	HR/FA	SKAT_O	optimal.adj	0.456672	541	NA	NA
chr14_104143945_104201841	XRCC3	HR/FA	SKAT_O	optimal.adj	0.467186	281	NA	NA
chr7_2261856_2310781	NUDT1	BER	SKAT_O	optimal.adj	0.467973	394	NA	NA
chr10_5911534_5999556	FBXO18	TLS	SKAT_O	optimal.adj	0.468709	676	NA	NA
chr1_241991481_242073241	EXO1	Other	SKAT_O	optimal.adj	0.478639	583	NA	NA
chr16_30185224_30228882	SLX1A	HR/FA	SKAT_O	optimal.adj	0.484991	49	NA	NA
chr12_124098375_124167153	GTF2H3	Other	SKAT_O	optimal.adj	0.487305	416	NA	NA
chr9_100417190_100479639	XPA	NER	SKAT_O	optimal.adj	0.49914	173	NA	NA
chr5_82353316_82669606	XRCC4	NHEJ	SKAT_O	optimal.adj	0.508719	1339	NA	NA
chr8_11607147_11664855	NEIL2	BER	SKAT_O	optimal.adj	0.535921	580	NA	NA
chr6_35400137_35454880	FANCE	HR/FA	SKAT_O	optimal.adj	0.538359	301	NA	NA
chr5_131872615_132000313	RAD50	HR/FA	SKAT_O	optimal.adj	0.541603	457	NA	NA
chr3_51956360_52002883	PARP3	BER	SKAT_O	optimal.adj	0.545686	145	NA	NA
chr7_47982884_48039150	HUS1	ATM	SKAT_O	optimal.adj	0.546201	269	NA	NA
chr3_148727913_148824341	HLTF	TLS	SKAT_O	optimal.adj	0.554215	439	NA	NA
chr8_145716666_145763229	RECQL4	RECQ	SKAT_O	optimal.adj	0.556373	187	NA	NA
chr15_43679406_43822812	TP53BP1	ATM	SKAT_O	optimal.adj	0.566494	541	NA	NA
chr7_152321863_152393250	XRCC2	HR/FA	SKAT_O	optimal.adj	0.569762	513	NA	NA
chr18_51775773_51844602	POLI	TLS	SKAT_O	optimal.adj	0.57075	402	NA	NA
chr13_103477193_103548345	ERCC5	NER	SKAT_O	optimal.adj	0.578587	312	NA	NA
chr16_13994013_14066202	ERCC4	NER	SKAT_O	optimal.adj	0.580108	361	NA	NA
chr5_68645123_68730628	RAD17	ATM	SKAT_O	optimal.adj	0.593986	278	NA	NA
chr6_30647583_30705666	MDC1	ATM	SKAT_O	optimal.adj	0.598771	488	NA	NA
chr14_90402245_90531106	TDP1	BER	SKAT_O	optimal.adj	0.603466	583	NA	NA
chr15_48603207_48655570	DUT	BER	SKAT_O	optimal.adj	0.604996	226	NA	NA
chr17_33287512_33352083	LIG3	BER	SKAT_O	optimal.adj	0.6128	162	NA	NA
chr5_70310783_70383479	GTF2H2	NER	SKAT_O	optimal.adj	0.614325	44	NA	NA
chr12_21601844_21674527	RECQL	RECQ	SKAT_O	optimal.adj	0.633311	522	NA	NA
chr20_55884814_55939050	SPO11	Other	SKAT_O	optimal.adj	0.636261	311	NA	NA
chr3_37014822_37127380	MLH1	MMR	SKAT_O	optimal.adj	0.643053	455	NA	NA
chr15_31176054_31255311	FAN1	Other	SKAT_O	optimal.adj	0.646545	400	NA	NA
chr3_4324987_4379251	SETMAR	Other	SKAT_O	optimal.adj	0.649652	366	NA	NA
chr11_118944563_118986177	H2AFX	ATM	SKAT_O	optimal.adj	0.650971	185	NA	NA
chr22_38894953_38986291	DMC1	HR/FA	SKAT_O	optimal.adj	0.6654	325	NA	NA
chr3_121130277_121284853	POLQ	XLR	SKAT_O	optimal.adj	0.671496	632	NA	NA
chr12_133180347_133283945	POLE	MMR	SKAT_O	optimal.adj	0.672569	574	NA	NA
chr11_18323841_18408591	GTF2H1	Other	SKAT_O	optimal.adj	0.684266	431	NA	NA
chr14_75460466_75538235	MLH3	MMR	SKAT_O	optimal.adj	0.686658	302	NA	NA
chr10_131245447_131586271	MGMT	BER	SKAT_O	optimal.adj	0.687268	2446	NA	NA
chr1_36165818_36255568	CLSPN	ATM	SKAT_O	optimal.adj	0.710784	294	NA	NA
chr19_4382658_4463389	CHAF1A	Other	SKAT_O	optimal.adj	0.732022	412	NA	NA
chr2_216952186_217091026	XRCC5	NHEJ	SKAT_O	optimal.adj	0.737063	650	NA	NA
chr5_133686869_133747683	UBE2B	TLS	SKAT_O	optimal.adj	0.742756	214	NA	NA
chr4_2450663_2537584	RNF4	Other	SKAT_O	optimal.adj	0.749727	468	NA	NA
chr11_61046922_61120838	DDB1	NER	SKAT_O	optimal.adj	0.751305	268	NA	NA
chr14_45585142_45690090	FANCM	HR/FA	SKAT_O	optimal.adj	0.767947	327	NA	NA
chr13_108839786_108890716	LIG4	NHEJ	SKAT_O	optimal.adj	0.775048	255	NA	NA
chr7_7656148_7778238	RPA3	Other	SKAT_O	optimal.adj	0.775568	776	NA	NA
chr19_50867595_50941271	POLD1	MMR	SKAT_O	optimal.adj	0.782178	396	NA	NA
chr16_107017_155841	MPG	BER	SKAT_O	optimal.adj	0.789752	265	NA	NA
chr11_60638201_60694060	PRPF19	Other	SKAT_O	optimal.adj	0.792684	213	NA	NA
chr2_152246396_152374727	RIF1	Other	SKAT_O	optimal.adj	0.792945	616	NA	NA
chr1_114427762_114476708	DCLRE1B	XLR	SKAT_O	optimal.adj	0.79485	195	NA	NA
chr11_61540108_61584716	FEN1	Other	SKAT_O	optimal.adj	0.795332	110	NA	NA
chr7_75117074_75177453	PMS2P3	MMR	SKAT_O	optimal.adj	0.813158	284	NA	NA
chr10_103318638_103368027	POLL	NHEJ	SKAT_O	optimal.adj	0.820065	168	NA	NA
chr2_68674692_68877856	APLF	BER	SKAT_O	optimal.adj	0.822379	948	NA	NA
chr19_45833094_45893876	ERCC2	NER	SKAT_O	optimal.adj	0.826317	353	NA	NA
chr8_42175972_42249326	POLB	BER	SKAT_O	optimal.adj	0.833621	287	NA	NA
chr1_231452849_231510769	SPRTN	Other	SKAT_O	optimal.adj	0.835416	271	NA	NA
chr17_41176311_41297500	BRCA1	HR/FA	SKAT_O	optimal.adj	0.840234	482	NA	NA
chr11_43882388_43961762	ALKBH3	BER	SKAT_O	optimal.adj	0.844458	510	NA	NA
chr3_48486444_48529044	TREX1	Other	SKAT_O	optimal.adj	0.845294	123	NA	NA
chr2_17915124_17986632	GEN1	HR/FA	SKAT_O	optimal.adj	0.84588	440	NA	NA
chr5_68510699_68593250	CDK7	Other	SKAT_O	optimal.adj	0.851264	397	NA	NA
chr12_109505995_109551277	ALKBH2	BER	SKAT_O	optimal.adj	0.855415	204	NA	NA
chr12_109515378_109568797	UNG	BER	SKAT_O	optimal.adj	0.860978	279	NA	NA
chr3_39073488_39158155	WDR48	HR/FA	SKAT_O	optimal.adj	0.864942	467	NA	NA
chr11_22624078_22667387	FANCF	HR/FA	SKAT_O	optimal.adj	0.867296	180	NA	NA
chr8_90925563_91016944	NBN	HR/FA	SKAT_O	optimal.adj	0.88206	410	NA	NA
chr14_20903349_20945927	APEX1	BER	SKAT_O	optimal.adj	0.890268	275	NA	NA
chr19_45890590_46002086	ERCC1	NER	SKAT_O	optimal.adj	0.894991	611	NA	NA
chr12_93779448_93856038	UBE2N	ATM	SKAT_O	optimal.adj	0.901063	375	NA	NA
chr3_48468136_48527115	ATRIP	ATM	SKAT_O	optimal.adj	0.903092	173	NA	NA
chr1_62881974_62937475	USP1	HR/FA	SKAT_O	optimal.adj	0.909594	232	NA	NA
chr11_125475035_125566150	CHEK1	ATM	SKAT_O	optimal.adj	1	441	NA	NA
chr17_56749933_56831703	RAD51C	HR/FA	SKAT_O	optimal.adj	1	303	NA	NA
chr17_73602924_73683269	RECQL5	RECQ	SKAT_O	optimal.adj	1	382	NA	NA
chr20_5075598_5127272	PCNA	Other	SKAT_O	optimal.adj	1	255	NA	NA
chr5_79930466_80192279	MSH3	MMR	SKAT_O	optimal.adj	1	1352	NA	NA
chr6_146185942_146305525	SHPRH	TLS	SKAT_O	optimal.adj	1	513	NA	NA
chr6_158569383_158640376	GTF2H5	Other	SKAT_O	optimal.adj	1	411	NA	NA
chr6_37301747_37382514	RNF8	ATM	SKAT_O	optimal.adj	1	368	NA	NA
chr7_44091845_44142139	POLM	NHEJ	SKAT_O	optimal.adj	1	239	NA	NA

## Sheet: Case_Control_Pathway
Description	SKAT_Type	Test.Type	p.value	n.marker	n.marker.test	n.rare	n.common	Cutoff
ATM	SKAT_O	optimal.adj	0.360447	6718	6718	NA	NA	NA
ATM	SKAT_C	davies	0.22846	6718	6718	2417	4301	0.01
BER	SKAT_O	optimal.adj	1	11320	11320	NA	NA	NA
BER	SKAT_C	davies	0.468518	11320	11320	4083	7237	0.01
MMR	SKAT_O	optimal.adj	0.0561857	7534	7534	NA	NA	NA
MMR	SKAT_C	davies	0.286037	7534	7534	2592	4942	0.01
NER	SKAT_O	optimal.adj	0.110076	6113	6113	NA	NA	NA
NER	SKAT_C	davies	0.109672	6113	6113	2446	3667	0.01
NHEJ	SKAT_O	optimal.adj	0.545102	4453	4453	NA	NA	NA
NHEJ	SKAT_C	davies	0.392627	4453	4453	1722	2731	0.01
RECQ	SKAT_O	optimal.adj	0.506701	1875	1875	NA	NA	NA
RECQ	SKAT_C	davies	0.115012	1875	1875	687	1188	0.01
TLS	SKAT_O	optimal.adj	0.00617876	6212	6212	NA	NA	NA
TLS	SKAT_C	davies	0.136541	6212	6212	2285	3927	0.01
XLR	SKAT_O	optimal.adj	0.447507	1922	1922	NA	NA	NA
XLR	SKAT_C	davies	0.90763	1922	1922	685	1237	0.01

## Sheet: Case_Control_Pathway_Coding
Pathway	SKAT_Type	Test.Type	p.value	n.marker	n.marker.test	n.rare	n.common	Cutoff
HR/FA	SKAT_C	davies	0.0113495	431	431	215	216	0.01
MMR	SKAT_C	davies	0.0552479	180	180	76	104	0.01
NER	SKAT_C	davies	0.128277	226	226	88	138	0.01
TLS	SKAT_C	davies	0.131523	176	176	74	102	0.01
XLR	SKAT_C	davies	0.464586	91	91	34	57	0.01
BER	SKAT_C	davies	0.537569	261	261	131	130	0.01
ATM	SKAT_C	davies	0.586693	227	227	101	126	0.01
RECQ	SKAT_C	davies	0.898348	2	2	1	1	0.01
NHEJ	SKAT_C	davies	0.918799	89	89	35	54	0.01
TLS	SKAT_O	optimal.adj	0.0257727	176	176	NA	NA	NA
HR/FA	SKAT_O	optimal.adj	0.0843205	431	431	NA	NA	NA
NER	SKAT_O	optimal.adj	0.21772	226	226	NA	NA	NA
XLR	SKAT_O	optimal.adj	0.302127	91	91	NA	NA	NA
MMR	SKAT_O	optimal.adj	0.312344	180	180	NA	NA	NA
BER	SKAT_O	optimal.adj	0.347865	261	261	NA	NA	NA
ATM	SKAT_O	optimal.adj	0.841892	227	227	NA	NA	NA
NHEJ	SKAT_O	optimal.adj	0.9376	89	89	NA	NA	NA
RECQ	SKAT_O	optimal.adj	1	2	2	NA	NA	NA
