# Supplementary material for: Gene and pathway level analyses of germline DNA-repair gene variants and prostate cancer susceptibility using the iCOGS-genotyping array
Source: Br J Cancer. 2016 Mar 10;114(8):945–52. doi: 10.1038/bjc.2016.50 (PMC5379914; doi:10.1038/bjc.2016.50)
Supplement: Supplementary Table 5 [file bjc201650x10.xlsx]

## Sheet: Worksheet Legend
Worksheet Name	Phenotype Criteria (all PrCa Cases)	Sample Numbers	Test Aggregation Level	Tests	Significance Threshold
NCCN_MN_singleSNP	NCCN Stage 1 vs. Metastatic or Nodal +ve	395 vs. 1391	Single Variant	Logistic Regression	5×10-8
NCCN_MN_Gene	NCCN Stage 1 vs. Metastatic or Nodal +ve	395 vs. 1391	Gene	SKAT-O & SKAT-C	2.7×10-4
NCCN_MN_Pathway	NCCN Stage 1 vs. Metastatic or Nodal +ve	395 vs. 1391	Pathway	SKAT-O & SKAT-C	5.56×10-3
NCCN_MN_Pathway_Coding	NCCN Stage 1 vs. Metastatic or Nodal +ve	395 vs. 1391	Pathway (coding variants only)	SKAT-O & SKAT-C	5.56×10-3
Gleason_singleSNP	Gleason Score ≤6 vs. Gleason Score ≥8	9626 vs. 2776	Single Variant	Logistic Regression	5×10-8
Gleason_Gene	Gleason Score ≤6 vs. Gleason Score ≥8	9626 vs. 2776	Gene	SKAT-O & SKAT-C	2.7×10-4
Gleason_Pathway	Gleason Score ≤6 vs. Gleason Score ≥8	9626 vs. 2776	Pathway	SKAT-O & SKAT-C	5.56×10-3
Gleason_Pathway_Coding	Gleason Score ≤6 vs. Gleason Score ≥8	9626 vs. 2776	Pathway (coding variants only)	SKAT-O & SKAT-C	5.56×10-3

## Sheet: NCCN_MN_singleSNP
Region	geneSymbol	Pathway	chrom	BP	SNP	A1	A2	MAF	Est	SE	Z	P	OR	Lo.CI	Up.CI
chr14_20791740_20846064	PARP2	BER	chr14	20811075	14:20811075:T:TG	T	TG	0.045851	1.12	0.27	4.15	3.39087e-05	3.07	1.81	5.21
chr4_1321053_1401732	UVSSA	NER	chr4	1339834	rs150435733:1339834:G:A	G	A	0.0242045	-1.27	0.32	-4.01	6.07082e-05	0.28	0.15	0.52
chr4_1321053_1401732	UVSSA	NER	chr4	1339835	rs145271312:1339835:C:A	C	A	0.0242045	-1.27	0.32	-4.01	6.07082e-05	0.28	0.15	0.52
chr11_125475035_125566150	CHEK1	ATM	chr11	125561711	rs482444:125561711:A:G	A	G	0.166191	0.39	0.1	3.99	6.5767e-05	1.48	1.22	1.79
chr14_20791740_20846064	PARP2	BER	chr14	20816032	rs8010392:20816032:T:C	T	C	0.0528629	0.87	0.23	3.8	0.00014332	2.38	1.52	3.72
chr11_125475035_125566150	CHEK1	ATM	chr11	125527082	rs140073080:125527082:T:TTG	T	TTG	0.111721	0.41	0.11	3.77	0.000160557	1.5	1.22	1.86
chr1_155212658_155267501	CLK2	Other	chr1	155225335	rs144551771:155225335:T:C	T	C	0.0227674	-1.22	0.33	-3.67	0.000243777	0.3	0.15	0.57
chr11_65607532_65655124	MUS81	HR/FA	chr11	65617324	rs654638:65617324:A:G	A	G	0.198528	0.47	0.13	3.63	0.000280655	1.6	1.24	2.06
chr8_95364187_95507337	RAD54B	HR/FA	chr8	95399308	rs144828525:95399308:T:A	T	A	0.00719916	-1.82	0.5	-3.62	0.000294323	0.16	0.06	0.43
chr14_20791740_20846064	PARP2	BER	chr14	20803848	rs61995542:20803848:C:A	C	A	0.05787	0.79	0.22	3.62	0.00029823	2.2	1.44	3.38
chr14_20791740_20846064	PARP2	BER	chr14	20799876	rs187289325:20799876:A:T	A	T	0.0630143	0.78	0.22	3.62	0.000298395	2.18	1.43	3.32
chr14_20791740_20846064	PARP2	BER	chr14	20810311	rs3093868:20810311:C:T	C	T	0.0574579	0.79	0.22	3.61	0.00030074	2.2	1.44	3.38
chr14_20791740_20846064	PARP2	BER	chr14	20809887	rs61995545:20809887:A:G	A	G	0.0574675	0.79	0.22	3.61	0.000300799	2.2	1.44	3.38
chr14_20791740_20846064	PARP2	BER	chr14	20810735	rs3093871:20810735:T:A	T	A	0.0575131	0.79	0.22	3.61	0.000300813	2.2	1.44	3.38
chr14_20791740_20846064	PARP2	BER	chr14	20807183	rs61995544:20807183:G:C	G	C	0.0575275	0.79	0.22	3.61	0.000301042	2.2	1.44	3.38
chr14_20791740_20846064	PARP2	BER	chr14	20793424	14:20793424:C:CAA	C	CAA	0.0577618	0.79	0.22	3.6	0.000315298	2.2	1.43	3.37
chr14_20791740_20846064	PARP2	BER	chr14	20793437	rs190824702:20793437:G:A	G	A	0.057762	0.79	0.22	3.6	0.000315298	2.2	1.43	3.37
chr14_20791740_20846064	PARP2	BER	chr14	20793443	rs183006573:20793443:A:G	A	G	0.0577619	0.79	0.22	3.6	0.000315298	2.2	1.43	3.37
chr14_20791740_20846064	PARP2	BER	chr14	20793307	rs61995538:20793307:G:A	G	A	0.057761	0.79	0.22	3.6	0.000315516	2.2	1.43	3.37
chr22_41997122_42080044	XRCC6	NHEJ	chr22	42070374	GA018182	A	C	0.103798	0.65	0.18	3.59	0.000326709	1.91	1.34	2.72
chr14_20791740_20846064	PARP2	BER	chr14	20812472	rs3093883:20812472:C:T	C	T	0.0538347	0.8	0.22	3.58	0.000339787	2.21	1.43	3.42
chr3_51956360_52002883	PARP3	BER	chr3	51957741	rs200364585:51957741:C:CA	C	CA	0.0438624	-1.04	0.29	-3.57	0.000354079	0.35	0.2	0.63
chr14_20791740_20846064	PARP2	BER	chr14	20814278	rs3093894:20814278:A:G	A	G	0.0537356	0.79	0.22	3.56	0.000364244	2.21	1.43	3.41
chr14_20791740_20846064	PARP2	BER	chr14	20814753	rs61995546:20814753:G:A	G	A	0.0537104	0.79	0.22	3.56	0.000371704	2.2	1.43	3.4
chr14_20791740_20846064	PARP2	BER	chr14	20795209	rs61995540:20795209:T:C	T	C	0.0377222	1.07	0.3	3.55	0.000386478	2.91	1.61	5.26
chr14_20791740_20846064	PARP2	BER	chr14	20823052	rs3093926	G	A	0.0536407	0.78	0.22	3.53	0.000408238	2.19	1.42	3.38
chr11_65607532_65655124	MUS81	HR/FA	chr11	65614704	rs1209552:65614704:C:T	C	T	0.197621	0.45	0.13	3.51	0.000440129	1.57	1.22	2.02
chr11_125475035_125566150	CHEK1	ATM	chr11	125509711	rs521697:125509711:T:C	T	C	0.0212649	0.33	0.09	3.5	0.000461347	1.39	1.16	1.68
chr11_125475035_125566150	CHEK1	ATM	chr11	125514573	rs521102	G	A	0.0211751	0.33	0.09	3.5	0.000462189	1.39	1.16	1.67
chr11_125475035_125566150	CHEK1	ATM	chr11	125516291	rs484311:125516291:C:G	C	G	0.0211665	0.33	0.09	3.5	0.000462189	1.39	1.16	1.67
chr11_125475035_125566150	CHEK1	ATM	chr11	125526161	rs567889:125526161:G:A	G	A	0.0213363	0.33	0.09	3.5	0.000462189	1.39	1.16	1.67
chr11_125475035_125566150	CHEK1	ATM	chr11	125535104	rs571152:125535104:T:C	T	C	0.0212844	0.33	0.09	3.5	0.000462189	1.39	1.16	1.67
chr11_125475035_125566150	CHEK1	ATM	chr11	125546479	rs479195	C	T	0.0211538	0.33	0.09	3.5	0.000462189	1.39	1.16	1.67
chr14_20791740_20846064	PARP2	BER	chr14	20811579	rs75149378:20811579:G:A	G	A	0.0543035	0.76	0.22	3.47	0.000511302	2.14	1.39	3.29
chr11_18323841_18408591	GTF2H1	Other	chr11	18341613	rs56339342:18341613:G:A	G	A	0.133929	-0.45	0.13	-3.47	0.000513931	0.64	0.49	0.82
chr14_68266495_69216935	RAD51B	HR/FA	chr14	69135668	rs141218931:69135668:A:C	A	C	0.010142	-1.4	0.41	-3.45	0.000563791	0.25	0.11	0.55
chr12_133180347_133283945	POLE	MMR	chr12	133204657	12:133204657:C:T	C	T	0.00137722	-17.13	4.97	-3.45	0.000571002	0	0	0
chr14_68266495_69216935	RAD51B	HR/FA	chr14	69146548	rs145416181:69146548:C:T	C	T	0.0106959	-1.36	0.39	-3.44	0.000579031	0.26	0.12	0.56
chr1_2095916_2164159	C1orf86	HR/FA	chr1	2139017	rs138676014:2139017:C:T	C	T	0.0312221	-0.85	0.25	-3.43	0.000595746	0.43	0.26	0.69
chr19_45833094_45893876	ERCC2	NER	chr19	45885279	rs8112723:45885279:A:T	A	T	0.38155	-0.33	0.1	-3.42	0.000620954	0.72	0.59	0.87
chr19_45833094_45893876	ERCC2	NER	chr19	45879668	rs10422489	T	G	0.390311	-0.32	0.09	-3.41	0.000645855	0.72	0.6	0.87
chr19_45833094_45893876	ERCC2	NER	chr19	45877865	rs10411647:45877865:A:G	A	G	0.428756	-0.32	0.09	-3.4	0.000673677	0.73	0.6	0.87
chr5_34885368_34939094	RAD1	ATM	chr5	34911075	rs41271715:34911075:G:A	G	A	0.0208683	-1.18	0.35	-3.38	0.000734886	0.31	0.16	0.61
chr11_125475035_125566150	CHEK1	ATM	chr11	125563602	rs693866:125563602:G:C	G	C	0.391541	0.33	0.1	3.38	0.000734999	1.4	1.15	1.69
chr19_45833094_45893876	ERCC2	NER	chr19	45874412	rs3916788:45874412:A:C	A	C	0.429381	-0.32	0.09	-3.38	0.000737286	0.73	0.6	0.88
chr11_125475035_125566150	CHEK1	ATM	chr11	125562486	rs472764:125562486:A:G	A	G	0.391485	0.33	0.1	3.37	0.000752427	1.39	1.15	1.69
chr19_45833094_45893876	ERCC2	NER	chr19	45879975	rs10426701:45879975:C:T	C	T	0.389611	-0.32	0.1	-3.37	0.000755146	0.73	0.6	0.87
chr19_45833094_45893876	ERCC2	NER	chr19	45875363	rs28526103:45875363:A:C	A	C	0.390039	-0.32	0.1	-3.37	0.000755247	0.72	0.6	0.87
chr19_45833094_45893876	ERCC2	NER	chr19	45875787	rs2097215:45875787:T:C	T	C	0.390054	-0.32	0.1	-3.37	0.000757316	0.72	0.6	0.87
chr10_14919357_15016431	DCLRE1C	NHEJ	chr10	14926525	rs59974558:14926525:G:T	G	T	0.101614	0.58	0.17	3.37	0.000761357	1.78	1.27	2.49
chr11_125475035_125566150	CHEK1	ATM	chr11	125482345	rs538232:125482345:G:A	G	A	0.0249073	0.32	0.09	3.37	0.000761745	1.37	1.14	1.65
chr7_96090937_96359203	SHFM1	HR/FA	chr7	96294955	rs191466273:96294955:A:C	A	C	0.00653169	-2.1	0.62	-3.36	0.000773208	0.12	0.04	0.42
chr11_125475035_125566150	CHEK1	ATM	chr11	125563711	rs479932	G	A	0.391472	0.33	0.1	3.36	0.000779224	1.39	1.15	1.69
chr11_125475035_125566150	CHEK1	ATM	chr11	125477378	rs477961:125477378:C:T	C	T	0.0248229	0.32	0.09	3.36	0.000779728	1.37	1.14	1.65
chr19_45833094_45893876	ERCC2	NER	chr19	45878908	rs2377329:45878908:T:C	T	C	0.389953	-0.32	0.1	-3.36	0.000786647	0.73	0.6	0.88
chr19_45833094_45893876	ERCC2	NER	chr19	45878971	rs61428585:45878971:ATT:A	ATT	A	0.390555	-0.32	0.1	-3.36	0.000789134	0.73	0.6	0.88
chr19_45833094_45893876	ERCC2	NER	chr19	45876967	rs11878644:45876967:T:C	T	C	0.390381	-0.32	0.1	-3.35	0.000795178	0.73	0.6	0.88
chr19_45833094_45893876	ERCC2	NER	chr19	45880902	rs112150326:45880902:T:C	T	C	0.389991	-0.32	0.1	-3.35	0.000796003	0.73	0.6	0.88
chr19_45833094_45893876	ERCC2	NER	chr19	45881981	rs4544343:45881981:A:G	A	G	0.39289	-0.32	0.09	-3.35	0.000805236	0.73	0.6	0.88
chr19_45833094_45893876	ERCC2	NER	chr19	45880936	rs79294762:45880936:A:G	A	G	0.39002	-0.32	0.1	-3.35	0.000810877	0.73	0.6	0.88
chr19_45833094_45893876	ERCC2	NER	chr19	45873942	rs3810366:45873942:G:C	G	C	0.432307	-0.32	0.09	-3.35	0.000812084	0.73	0.61	0.88
chr10_14919357_15016431	DCLRE1C	NHEJ	chr10	14934815	10:14934815:CT:C	CT	C	0.127653	0.53	0.16	3.35	0.000820352	1.7	1.24	2.31
chr5_86669233_86728836	CCNH	Other	chr5	86669551	rs76564060:86669551:G:A	G	A	0.0161565	3.02	0.9	3.34	0.0008366	20.47	3.48	120.38
chr19_45833094_45893876	ERCC2	NER	chr19	45881087	rs8103601:45881087:A:T	A	T	0.390051	-0.32	0.1	-3.34	0.000839196	0.73	0.6	0.88
chr3_142148078_142317668	ATR	ATM	chr3	142227152	rs183212001:142227152:T:C	T	C	0.00527348	-1.78	0.53	-3.34	0.000839945	0.17	0.06	0.48
chr19_45833094_45893876	ERCC2	NER	chr19	45874123	rs60208176:45874123:TTGTC:T	TTGTC	T	0.42973	-0.31	0.09	-3.33	0.00085581	0.73	0.61	0.88
chr14_68266495_69216935	RAD51B	HR/FA	chr14	68787375	rs199808918:68787375:CAT:C	CAT	C	0.0132742	-1.39	0.42	-3.32	0.000885268	0.25	0.11	0.57
chr2_219920038_220045575	NHEJ1	NHEJ	chr2	219928365	rs115441849:219928365:G:A	G	A	0.0153397	-1.55	0.47	-3.32	0.000907803	0.21	0.08	0.53
chr11_18323841_18408591	GTF2H1	Other	chr11	18366479	rs12274017:18366479:G:A	G	A	0.142631	-0.42	0.13	-3.3	0.000957891	0.66	0.52	0.84
chr11_125475035_125566150	CHEK1	ATM	chr11	125497145	rs515255:125497145:G:A	G	A	0.0252393	0.31	0.09	3.3	0.000959367	1.36	1.13	1.64
chr4_1321053_1401732	UVSSA	NER	chr4	1326131	rs146060857:1326131:C:G	C	G	0.00749362	-1.83	0.55	-3.3	0.000963513	0.16	0.05	0.48
chr22_41997122_42080044	XRCC6	NHEJ	chr22	42019581	rs141241605:42019581:C:T	C	T	0.0377522	-0.81	0.25	-3.3	0.000965468	0.45	0.28	0.72
chr22_41997122_42080044	XRCC6	NHEJ	chr22	42016526	rs28384701:42016526:C:T	C	T	0.0377247	-0.81	0.25	-3.3	0.000965782	0.45	0.28	0.72
chr15_89767179_89880492	FANCI	HR/FA	chr15	89868494	rs75835122:89868494:T:A	T	A	0.017398	3.01	0.92	3.29	0.0010058	20.29	3.37	122.03
chr19_4382658_4463389	CHAF1A	Other	chr19	4407382	rs189297006:4407382:C:T	C	T	0.00408911	-2.58	0.79	-3.27	0.00106384	0.08	0.02	0.36
chr9_110025559_110114475	RAD23B	NER	chr9	110031138	rs368633582:110031138:GTTT:G	GTTT	G	0.0521524	-0.74	0.23	-3.26	0.00111556	0.48	0.3	0.74
chr11_18323841_18408591	GTF2H1	Other	chr11	18401239	rs183680948:18401239:G:A	G	A	0.00948253	-1.74	0.53	-3.26	0.00113215	0.18	0.06	0.5
chr1_2095916_2164159	C1orf86	HR/FA	chr1	2128660	rs142571156:2128660:C:T	C	T	0.0355561	-0.78	0.24	-3.25	0.00116479	0.46	0.29	0.73
chr19_45833094_45893876	ERCC2	NER	chr19	45887265	rs2017104:45887265:C:T	C	T	0.380102	-0.32	0.1	-3.24	0.00118073	0.73	0.6	0.88
chr10_14919357_15016431	DCLRE1C	NHEJ	chr10	14935070	rs113741685:14935070:A:T	A	T	0.102755	0.55	0.17	3.24	0.00120192	1.73	1.24	2.42
chr22_41997122_42080044	XRCC6	NHEJ	chr22	42068346	rs148422560:42068346:G:A	G	A	0.0377661	-0.79	0.24	-3.23	0.00124512	0.45	0.28	0.73
chr1_241991481_242073241	EXO1	Other	chr1	242036770	rs3835630:242036770:G:GT	G	GT	0.222095	0.37	0.12	3.23	0.00124628	1.45	1.16	1.83
chr3_37014822_37127380	MLH1	MMR	chr3	37107012	rs79838285:37107012:C:G	C	G	0.0368633	-0.77	0.24	-3.22	0.00126845	0.46	0.29	0.74
chr6_35400137_35454880	FANCE	HR/FA	chr6	35444328	rs34933048:35444328:CT:C	CT	C	0.0313016	-0.78	0.24	-3.21	0.00132401	0.46	0.28	0.74
chr1_241991481_242073241	EXO1	Other	chr1	242039806	rs3819358:242039806:C:T	C	T	0.224131	0.37	0.12	3.2	0.00137732	1.45	1.16	1.82
chr1_2095916_2164159	C1orf86	HR/FA	chr1	2109712	rs151017416:2109712:G:A	G	A	0.0362225	-0.76	0.24	-3.19	0.00141086	0.47	0.29	0.75
chr10_115574487_115634142	DCLRE1A	XLR	chr10	115588646	rs11594645:115588646:T:G	T	G	0.164136	-0.41	0.13	-3.18	0.00145921	0.66	0.52	0.85
chr17_34225069_34277777	RDM1	Other	chr17	34235408	rs80141289:34235408:C:T	C	T	0.0471103	0.82	0.26	3.17	0.00151918	2.26	1.37	3.75
chr14_68266495_69216935	RAD51B	HR/FA	chr14	68882281	rs729138	G	A	0.0846896	0.61	0.19	3.16	0.00155676	1.85	1.26	2.71
chr19_45890590_46002086	ERCC1	NER	chr19	45968485	19:45968485:C:G	C	G	0.00529851	-2.64	0.83	-3.16	0.00156069	0.07	0.01	0.37
chr9_110025559_110114475	RAD23B	NER	chr9	110096311	9:110096311:T:TTGCCGTG	T	TTGCCGTG	0.138048	-0.46	0.15	-3.16	0.00157624	0.63	0.47	0.84
chr9_110025559_110114475	RAD23B	NER	chr9	110096313	rs1624973:110096313:A:T	A	T	0.138048	-0.46	0.15	-3.16	0.00157644	0.63	0.47	0.84
chr9_110025559_110114475	RAD23B	NER	chr9	110096314	rs1771728:110096314:T:TGC	T	TGC	0.138048	-0.46	0.15	-3.16	0.00157644	0.63	0.47	0.84
chr8_11607147_11664855	NEIL2	BER	chr8	11620769	rs17153782:11620769:T:C	T	C	0.321935	0.33	0.11	3.16	0.00158548	1.4	1.13	1.72
chr14_68266495_69216935	RAD51B	HR/FA	chr14	69071919	rs137864858:69071919:G:A	G	A	0.0086368	-1.42	0.45	-3.14	0.00166619	0.24	0.1	0.59
chr17_59738626_59960882	BRIP1	HR/FA	chr17	59742791	rs147378335:59742791:G:A	G	A	0.0258452	-1.28	0.41	-3.14	0.00169803	0.28	0.12	0.62
chr17_34225069_34277777	RDM1	Other	chr17	34247987	rs74822836:34247987:G:A	G	A	0.0473842	0.8	0.25	3.14	0.0017031	2.22	1.35	3.66
chr7_5992869_6068756	PMS2	MMR	chr7	6066606	rs142683877:6066606:A:G	A	G	0.00408617	-2.16	0.69	-3.14	0.00170691	0.12	0.03	0.44
chr7_5992869_6068756	PMS2	MMR	chr7	6063457	rs150073939:6063457:T:C	T	C	0.0041066	-2.16	0.69	-3.14	0.00171098	0.12	0.03	0.44
chr17_59738626_59960882	BRIP1	HR/FA	chr17	59867915	rs139569146:59867915:T:A	T	A	0.0459849	-0.92	0.29	-3.13	0.00176755	0.4	0.22	0.71
chr14_104143945_104201841	XRCC3	HR/FA	chr14	104193439	rs28483843:104193439:C:T	C	T	0.0970362	0.32	0.1	3.13	0.0017699	1.37	1.13	1.68
chr17_59738626_59960882	BRIP1	HR/FA	chr17	59751268	rs188620059:59751268:C:T	C	T	0.0255625	-1.28	0.41	-3.12	0.00178426	0.28	0.12	0.62
chr17_59738626_59960882	BRIP1	HR/FA	chr17	59748656	rs117361566:59748656:A:G	A	G	0.0257626	-1.28	0.41	-3.12	0.00180732	0.28	0.13	0.62
chr9_110025559_110114475	RAD23B	NER	chr9	110107272	rs72738292:110107272:G:A	G	A	0.0609393	-0.67	0.21	-3.12	0.00181352	0.51	0.34	0.78
chr14_20791740_20846064	PARP2	BER	chr14	20811604	rs3093878:20811604:T:C	T	C	0.0620141	0.64	0.21	3.12	0.00182924	1.91	1.27	2.86
chr1_2095916_2164159	C1orf86	HR/FA	chr1	2162413	rs142037805:2162413:C:T	C	T	0.0289103	-0.83	0.27	-3.11	0.00184926	0.43	0.26	0.73
chr4_2450663_2537584	RNF4	Other	chr4	2478417	rs73205500:2478417:C:G	C	G	0.00812224	-1.68	0.54	-3.11	0.00189811	0.19	0.06	0.54
chr1_241991481_242073241	EXO1	Other	chr1	242012660	rs2073490	C	T	0.223734	0.36	0.12	3.1	0.00192613	1.43	1.14	1.79
chr6_35400137_35454880	FANCE	HR/FA	chr6	35439393	rs4711416:35439393:G:T	G	T	0.0857226	-0.48	0.16	-3.09	0.00200707	0.62	0.46	0.84
chr11_65607532_65655124	MUS81	HR/FA	chr11	65622295	rs375075100:65622295:CTT:C	CTT	C	0.00288071	-4.06	1.31	-3.09	0.00201816	0.02	0	0.23
chr12_1001242_1119219	RAD52	HR/FA	chr12	1081342	12:1081342:C:T	C	T	0.00259303	-3.27	1.06	-3.09	0.00201824	0.04	0	0.3
chr4_2450663_2537584	RNF4	Other	chr4	2482864	rs73205502:2482864:A:G	A	G	0.00900287	-1.66	0.54	-3.09	0.00203336	0.19	0.07	0.55
chr9_110025559_110114475	RAD23B	NER	chr9	110050512	rs12551936:110050512:A:C	A	C	0.13779	-0.45	0.15	-3.08	0.00206834	0.64	0.48	0.85
chr1_241991481_242073241	EXO1	Other	chr1	242016590	rs4149867	C	T	0.223542	0.35	0.12	3.08	0.00207361	1.43	1.14	1.79
chr4_2450663_2537584	RNF4	Other	chr4	2465304	rs846252:2465304:G:A	G	A	0.134929	0.32	0.11	3.08	0.00208862	1.38	1.13	1.7
chr4_2450663_2537584	RNF4	Other	chr4	2507097	rs1203858:2507097:A:G	A	G	0.174084	-0.38	0.12	-3.07	0.00212019	0.69	0.54	0.87
chr17_59738626_59960882	BRIP1	HR/FA	chr17	59767802	rs188500773:59767802:G:A	G	A	0.0138797	-1.77	0.57	-3.07	0.00213071	0.17	0.06	0.53
chr6_24630204_24687261	TDP2	Other	chr6	24632642	rs761100:24632642:A:C	A	C	0.0500147	-0.29	0.1	-3.06	0.0022119	0.75	0.62	0.9
chr17_59738626_59960882	BRIP1	HR/FA	chr17	59801062	rs17612238:59801062:T:C	T	C	0.0252555	-1.27	0.42	-3.06	0.00223694	0.28	0.12	0.63
chr11_108073558_108259829	ATM	ATM	chr11	108246708	11:108246708:T:A	T	A	0.0197372	2.02	0.66	3.06	0.00224085	7.55	2.06	27.58
chr11_108073558_108259829	ATM	ATM	chr11	108246711	11:108246711:A:G	A	G	0.0197372	2.02	0.66	3.06	0.00224085	7.55	2.06	27.58
chr12_21601844_21674527	RECQL	RECQ	chr12	21616626	12:21616626:CA:C	CA	C	0.311412	0.4	0.13	3.05	0.00229283	1.49	1.15	1.93
chr6_37301747_37382514	RNF8	ATM	chr6	37311194	6:37311194:A:G	A	G	0.00952222	-1.49	0.49	-3.04	0.002346	0.23	0.09	0.59
chr6_35400137_35454880	FANCE	HR/FA	chr6	35442397	rs2076173	A	G	0.110477	-0.42	0.14	-3.03	0.00242099	0.66	0.5	0.86
chr6_35400137_35454880	FANCE	HR/FA	chr6	35441167	rs11962335:35441167:C:A	C	A	0.109543	-0.42	0.14	-3.03	0.00245077	0.66	0.5	0.86
chr10_115574487_115634142	DCLRE1A	XLR	chr10	115589891	rs34120163:115589891:C:T	C	T	0.193664	0.46	0.15	3.03	0.00246091	1.58	1.17	2.12
chr11_108073558_108259829	ATM	ATM	chr11	108226927	c11_pos107732137	G	A	0.0346704	-0.76	0.25	-3.03	0.00246766	0.47	0.28	0.76
chr4_178210989_178304097	NEIL3	BER	chr4	178221432	rs34921283:178221432:A:AT	A	AT	0.33384	-0.54	0.18	-3.03	0.00247475	0.59	0.41	0.83
chr15_89767179_89880492	FANCI	HR/FA	chr15	89797017	rs11319263:89797017:TG:T	TG	T	0.352158	-0.33	0.11	-3.02	0.0025204	0.72	0.58	0.89
chr17_8023789_8079678	PER1	Other	chr17	8077047	rs11657574:8077047:T:A	T	A	0.0359781	1.29	0.43	3.01	0.00260231	3.65	1.57	8.47
chr5_82353316_82669606	XRCC4	NHEJ	chr5	82594049	rs57571602:82594049:G:GA	G	GA	0.0441724	-0.71	0.24	-3	0.00268548	0.49	0.31	0.78
chr10_50643413_50767072	ERCC6	NER	chr10	50655747	rs71026247:50655747:CA:C	CA	C	0.165332	0.3	0.1	3	0.00270584	1.36	1.11	1.65
chr4_2450663_2537584	RNF4	Other	chr4	2504570	rs61616696:2504570:CA:C	CA	C	0.182911	0.32	0.11	3	0.00270727	1.37	1.12	1.69
chr16_13994013_14066202	ERCC4	NER	chr16	14022671	rs3136096:14022671:A:G	A	G	0.00300942	-2.77	0.93	-3	0.00273529	0.06	0.01	0.38
chr6_111600233_111824915	REV3L	TLS	chr6	111611646	rs240983:111611646:A:G	A	G	0.329741	0.36	0.12	2.99	0.00277325	1.43	1.13	1.81
chr11_125475035_125566150	CHEK1	ATM	chr11	125502349	rs502482:125502349:C:A	C	A	0.0475469	0.78	0.26	2.98	0.00290935	2.18	1.31	3.65
chr12_133180347_133283945	POLE	MMR	chr12	133184951	12:133184951:C:G	C	G	0.0309426	-0.87	0.29	-2.98	0.00292453	0.42	0.24	0.74
chr6_35400137_35454880	FANCE	HR/FA	chr6	35413626	rs6935950:35413626:G:C	G	C	0.00755487	-1.6	0.54	-2.97	0.00296858	0.2	0.07	0.58
chr6_35400137_35454880	FANCE	HR/FA	chr6	35433108	rs9380511:35433108:G:A	G	A	0.0574244	-0.54	0.18	-2.97	0.00301861	0.58	0.41	0.83
chr14_68266495_69216935	RAD51B	HR/FA	chr14	68410918	rs35043955:68410918:AT:A	AT	A	0.37034	-0.35	0.12	-2.96	0.00305734	0.7	0.56	0.89
chr18_20493277_20626451	RBBP8	HR/FA	chr18	20613128	rs137909859:20613128:A:T	A	T	0.0294029	-0.76	0.26	-2.96	0.00306093	0.47	0.28	0.77
chr4_178210989_178304097	NEIL3	BER	chr4	178214227	rs4560350:178214227:T:C	T	C	0.0486967	0.91	0.31	2.96	0.00310493	2.5	1.36	4.58
chr6_24630204_24687261	TDP2	Other	chr6	24642556	rs7741572:24642556:T:C	T	C	0.0520265	-0.28	0.1	-2.96	0.00311494	0.75	0.62	0.91
chr17_34225069_34277777	RDM1	Other	chr17	34254157	rs113816448:34254157:C:T	C	T	0.0483221	0.72	0.24	2.95	0.00312777	2.06	1.28	3.32
chr18_51775773_51844602	POLI	TLS	chr18	51821553	rs192201907:51821553:G:T	G	T	0.00400353	-2.9	0.98	-2.95	0.0031303	0.05	0.01	0.38
chr14_68266495_69216935	RAD51B	HR/FA	chr14	68878986	rs34422043	G	A	0.0759767	0.6	0.2	2.95	0.00317792	1.82	1.22	2.7
chr6_35400137_35454880	FANCE	HR/FA	chr6	35432171	rs9394298:35432171:T:C	T	C	0.109543	-0.41	0.14	-2.95	0.00318167	0.66	0.51	0.87
chr9_110025559_110114475	RAD23B	NER	chr9	110081331	rs10113916	T	A	0.203911	-0.34	0.12	-2.95	0.00318565	0.71	0.57	0.89
chr9_110025559_110114475	RAD23B	NER	chr9	110081594	rs10816491:110081594:A:G	A	G	0.203908	-0.34	0.12	-2.95	0.00318565	0.71	0.57	0.89
chr9_110025559_110114475	RAD23B	NER	chr9	110083764	rs2417784	T	C	0.203922	-0.34	0.12	-2.95	0.00318565	0.71	0.57	0.89
chr11_18323841_18408591	GTF2H1	Other	chr11	18342160	rs10741742:18342160:G:T	G	T	0.199325	0.31	0.11	2.95	0.00319796	1.37	1.11	1.69
chr6_35400137_35454880	FANCE	HR/FA	chr6	35412138	rs4713863:35412138:T:C	T	C	0.00757105	-1.59	0.54	-2.95	0.00321368	0.2	0.07	0.59
chr17_59738626_59960882	BRIP1	HR/FA	chr17	59805930	rs191143207:59805930:G:T	G	T	0.0108499	-1.74	0.59	-2.94	0.00324828	0.18	0.06	0.56
chr6_111600233_111824915	REV3L	TLS	chr6	111646787	rs59478154:111646787:A:C	A	C	0.0103387	-1.29	0.44	-2.94	0.00325176	0.28	0.12	0.65
chr7_96090937_96359203	SHFM1	HR/FA	chr7	96100604	7:96100604:A:G	A	G	0.00400199	-2.52	0.86	-2.94	0.00327407	0.08	0.01	0.43
chr14_68266495_69216935	RAD51B	HR/FA	chr14	68905905	rs12885674:68905905:T:A	T	A	0.310559	0.35	0.12	2.94	0.00328874	1.41	1.12	1.78
chr8_30871316_31051285	WRN	RECQ	chr8	31047973	rs68111819:31047973:G:GT	G	GT	0.27513	-0.39	0.13	-2.94	0.00330117	0.68	0.53	0.88
chr17_34225069_34277777	RDM1	Other	chr17	34250212	rs7224965:34250212:G:A	G	A	0.0484871	0.72	0.24	2.94	0.00330379	2.05	1.27	3.3
chr9_110025559_110114475	RAD23B	NER	chr9	110084328	rs1805329:110084328:C:T	C	T	0.203887	-0.34	0.12	-2.94	0.00332302	0.71	0.57	0.89
chr3_37014822_37127380	MLH1	MMR	chr3	37085344	rs116097374:37085344:T:G	T	G	0.0352729	0.97	0.33	2.93	0.00337345	2.65	1.38	5.08
chr6_35400137_35454880	FANCE	HR/FA	chr6	35411090	rs3800379:35411090:C:T	C	T	0.00737903	-1.58	0.54	-2.93	0.00339591	0.21	0.07	0.59
chr17_73602924_73683269	RECQL5	RECQ	chr17	73678259	rs182988315:73678259:C:G	C	G	0.008649	-1.55	0.53	-2.92	0.00347607	0.21	0.08	0.6
chr11_125475035_125566150	CHEK1	ATM	chr11	125499623	rs112145634:125499623:A:AT	A	AT	0.379516	0.3	0.1	2.92	0.00348535	1.35	1.1	1.65
chr9_110025559_110114475	RAD23B	NER	chr9	110044372	rs61701375:110044372:T:G	T	G	0.20456	-0.34	0.12	-2.92	0.00349109	0.71	0.57	0.89
chr19_45833094_45893876	ERCC2	NER	chr19	45875374	19:45875374:A:ATG	A	ATG	0.144491	0.43	0.15	2.92	0.00352462	1.54	1.15	2.07
chr1_46693366_46764145	RAD54L	HR/FA	chr1	46745584	rs28363252:46745584:C:T	C	T	0.00461875	-1.85	0.63	-2.92	0.00354745	0.16	0.05	0.55
chr6_111600233_111824915	REV3L	TLS	chr6	111611388	rs240982:111611388:G:A	G	A	0.352531	0.38	0.13	2.91	0.00359389	1.46	1.13	1.88
chr1_46693366_46764145	RAD54L	HR/FA	chr1	46700133	1:46700133:G:A	G	A	0.00463102	-1.85	0.63	-2.91	0.00359414	0.16	0.05	0.55
chr9_110025559_110114475	RAD23B	NER	chr9	110097621	rs817836:110097621:C:A	C	A	0.203936	-0.34	0.12	-2.91	0.00359471	0.71	0.57	0.9
chr9_110025559_110114475	RAD23B	NER	chr9	110074911	rs10978791	C	G	0.204028	-0.34	0.12	-2.91	0.00359538	0.71	0.57	0.9
chr9_110025559_110114475	RAD23B	NER	chr9	110087029	rs11573722:110087029:TC:T	TC	T	0.203946	-0.34	0.12	-2.91	0.00359538	0.71	0.57	0.9
chr9_110025559_110114475	RAD23B	NER	chr9	110099538	rs698475	G	A	0.203964	-0.34	0.12	-2.91	0.00359538	0.71	0.57	0.9
chr9_110025559_110114475	RAD23B	NER	chr9	110074864	rs11573680:110074864:C:CT	C	CT	0.203965	-0.34	0.12	-2.91	0.00359882	0.71	0.57	0.9
chr1_46693366_46764145	RAD54L	HR/FA	chr1	46696124	1:46696124:C:T	C	T	0.00463272	-1.85	0.63	-2.91	0.00360348	0.16	0.05	0.55
chr9_110025559_110114475	RAD23B	NER	chr9	110089527	rs149815281:110089527:CTTTTG:C	CTTTTG	C	0.20391	-0.34	0.12	-2.91	0.00364488	0.71	0.57	0.9
chr15_89767179_89880492	FANCI	HR/FA	chr15	89878601	rs140417481:89878601:G:T	G	T	0.0137841	2.18	0.75	2.91	0.00364976	8.82	2.03	38.28
chr6_35400137_35454880	FANCE	HR/FA	chr6	35439729	rs7739139:35439729:C:G	C	G	0.0809927	-0.47	0.16	-2.9	0.00367706	0.63	0.46	0.86
chr11_18323841_18408591	GTF2H1	Other	chr11	18354995	rs4150562:18354995:A:G	A	G	0.19895	0.31	0.11	2.9	0.00367941	1.36	1.11	1.68
chr6_24630204_24687261	TDP2	Other	chr6	24639637	rs189256559:24639637:C:G	C	G	0.0114053	-1.25	0.43	-2.9	0.00370246	0.29	0.12	0.67
chr9_110025559_110114475	RAD23B	NER	chr9	110073580	rs10816490:110073580:C:T	C	T	0.203981	-0.34	0.12	-2.9	0.00370532	0.71	0.57	0.9
chr4_2450663_2537584	RNF4	Other	chr4	2502637	rs1203863:2502637:T:C	T	C	0.183942	-0.34	0.12	-2.9	0.00376937	0.71	0.57	0.9
chr11_108073558_108259829	ATM	ATM	chr11	108200182	rs117678340:108200182:G:A	G	A	0.0908028	-0.5	0.17	-2.9	0.00378538	0.6	0.43	0.85
chr12_93779448_93856038	UBE2N	ATM	chr12	93839426	12:93839426:G:T	G	T	0.00527473	-2.16	0.75	-2.89	0.00379677	0.11	0.03	0.5
chr8_11607147_11664855	NEIL2	BER	chr8	11631906	rs804260:11631906:A:G	A	G	0.201185	-0.31	0.11	-2.89	0.00382662	0.73	0.59	0.9
chr11_125475035_125566150	CHEK1	ATM	chr11	125519942	rs151218694:125519942:C:CT	C	CT	0.0486829	0.74	0.26	2.89	0.00382763	2.1	1.27	3.48
chr11_125475035_125566150	CHEK1	ATM	chr11	125527202	rs566866:125527202:G:A	G	A	0.0486841	0.74	0.26	2.89	0.00382763	2.1	1.27	3.48
chr11_125475035_125566150	CHEK1	ATM	chr11	125548593	rs506652	A	G	0.0487517	0.74	0.26	2.89	0.00382763	2.1	1.27	3.48
chr11_18323841_18408591	GTF2H1	Other	chr11	18357180	rs4150579:18357180:A:G	A	G	0.19909	0.31	0.11	2.89	0.00384508	1.36	1.1	1.68
chr11_18323841_18408591	GTF2H1	Other	chr11	18374425	rs4150651:18374425:T:C	T	C	0.19914	0.31	0.11	2.89	0.00384535	1.36	1.1	1.68
chr11_18323841_18408591	GTF2H1	Other	chr11	18374279	rs4150650:18374279:G:A	G	A	0.199026	0.31	0.11	2.89	0.0038508	1.36	1.1	1.68
chr11_108073558_108259829	ATM	ATM	chr11	108116371	rs4987922:108116371:T:A	T	A	0.0199275	-1.05	0.36	-2.89	0.0038672	0.35	0.17	0.71
chr11_108073558_108259829	ATM	ATM	chr11	108127145	rs2235010:108127145:G:A	G	A	0.0199288	-1.05	0.36	-2.89	0.00387172	0.35	0.17	0.71
chr4_178210989_178304097	NEIL3	BER	chr4	178219020	rs72992395:178219020:A:T	A	T	0.0461817	0.92	0.32	2.89	0.00387724	2.52	1.35	4.71
chr9_110025559_110114475	RAD23B	NER	chr9	110040773	rs28848858:110040773:A:G	A	G	0.204698	-0.34	0.12	-2.89	0.00388799	0.71	0.57	0.9
chr5_34885368_34939094	RAD1	ATM	chr5	34912966	rs41271691:34912966:C:T	C	T	0.00282636	-4.9	1.7	-2.89	0.00390639	0.01	0	0.21
chr11_125475035_125566150	CHEK1	ATM	chr11	125514294	rs3731449:125514294:AAG:A	AAG	A	0.048237	0.74	0.26	2.88	0.00392849	2.1	1.27	3.47
chr11_125475035_125566150	CHEK1	ATM	chr11	125520142	rs3731469:125520142:A:G	A	G	0.0482377	0.74	0.26	2.88	0.00392849	2.1	1.27	3.47
chr4_1321053_1401732	UVSSA	NER	chr4	1388347	rs150947421:1388347:C:T	C	T	0.00272404	-2.87	1	-2.88	0.00396702	0.06	0.01	0.4
chr11_18323841_18408591	GTF2H1	Other	chr11	18364053	rs4150609:18364053:C:T	C	T	0.198905	0.31	0.11	2.88	0.00400706	1.36	1.1	1.67
chr11_18323841_18408591	GTF2H1	Other	chr11	18365028	rs4150615:18365028:C:T	C	T	0.198905	0.31	0.11	2.88	0.00400736	1.36	1.1	1.67
chr11_18323841_18408591	GTF2H1	Other	chr11	18365114	rs4150616:18365114:A:T	A	T	0.198905	0.31	0.11	2.88	0.00400736	1.36	1.1	1.67
chr1_28198034_28261257	RPA2	Other	chr1	28199681	rs61789660:28199681:A:C	A	C	0.0967921	0.57	0.2	2.88	0.0040259	1.76	1.2	2.59
chr1_28198034_28261257	RPA2	Other	chr1	28199253	rs61787158:28199253:A:G	A	G	0.0968219	0.57	0.2	2.88	0.00403632	1.76	1.2	2.59
chr6_35400137_35454880	FANCE	HR/FA	chr6	35444601	rs35575806:35444601:GT:G	GT	G	0.0841819	-0.45	0.16	-2.87	0.00404433	0.64	0.47	0.87
chr17_1713277_1822848	RPA1	Other	chr17	1777427	rs7501623	A	G	0.16563	0.38	0.13	2.87	0.00409351	1.47	1.13	1.9
chr19_4382658_4463389	CHAF1A	Other	chr19	4389698	19:4389698:C:T	C	T	0.00626125	-1.78	0.62	-2.87	0.00410455	0.17	0.05	0.57
chr12_56598108_56643638	NABP2	Other	chr12	56612983	12:56612983:A:T	A	T	0.407611	0.53	0.18	2.87	0.00410536	1.7	1.18	2.44
chr6_35400137_35454880	FANCE	HR/FA	chr6	35439758	rs7739161:35439758:C:G	C	G	0.0219535	-0.92	0.32	-2.87	0.0041156	0.4	0.21	0.75
chr15_89767179_89880492	FANCI	HR/FA	chr15	89768414	rs141805715:89768414:C:T	C	T	0.0177464	-1	0.35	-2.87	0.00411666	0.37	0.19	0.73
chr9_110025559_110114475	RAD23B	NER	chr9	110040562	rs28769087:110040562:T:C	T	C	0.204176	-0.33	0.12	-2.87	0.00411933	0.72	0.57	0.9
chr9_110025559_110114475	RAD23B	NER	chr9	110041042	rs12555417:110041042:A:G	A	G	0.204175	-0.33	0.12	-2.87	0.0041225	0.72	0.57	0.9
chr9_110025559_110114475	RAD23B	NER	chr9	110042198	rs10816480:110042198:A:G	A	G	0.204171	-0.33	0.12	-2.87	0.00412724	0.72	0.57	0.9
chr11_108073558_108259829	ATM	ATM	chr11	108090335	rs75092469:108090335:T:C	T	C	0.0216797	1.27	0.44	2.87	0.00416603	3.54	1.49	8.42
chr4_2450663_2537584	RNF4	Other	chr4	2505244	rs1203859:2505244:C:T	C	T	0.174696	-0.34	0.12	-2.86	0.00417018	0.71	0.57	0.9
chr14_68266495_69216935	RAD51B	HR/FA	chr14	69213851	rs194757:69213851:G:A	G	A	0.360606	-0.28	0.1	-2.86	0.00421969	0.76	0.62	0.92
chr15_89767179_89880492	FANCI	HR/FA	chr15	89872100	rs138069091:89872100:G:A	G	A	0.0129475	2.2	0.77	2.86	0.00422658	9.01	2	40.6
chr14_68266495_69216935	RAD51B	HR/FA	chr14	69213924	rs168963:69213924:A:G	A	G	0.360608	-0.28	0.1	-2.86	0.00423113	0.76	0.62	0.92
chr11_108073558_108259829	ATM	ATM	chr11	108187569	rs191634003:108187569:C:T	C	T	0.0220044	1.26	0.44	2.86	0.00424054	3.52	1.49	8.33
chr7_44091845_44142139	POLM	NHEJ	chr7	44104100	7:44104100:A:ATTACT	A	ATTACT	0.00318695	-2.09	0.73	-2.86	0.00428157	0.12	0.03	0.52
chr9_110025559_110114475	RAD23B	NER	chr9	110067396	rs28534368:110067396:C:T	C	T	0.20407	-0.33	0.12	-2.86	0.00429016	0.72	0.57	0.9
chr1_28198034_28261257	RPA2	Other	chr1	28203946	rs12139177:28203946:A:C	A	C	0.0998357	0.56	0.2	2.85	0.00431308	1.75	1.19	2.58
chr15_89839533_89898092	POLG	BER	chr15	89893771	rs117193466:89893771:A:C	A	C	0.0125386	2.38	0.84	2.85	0.00434051	10.84	2.11	55.76
chr11_125475035_125566150	CHEK1	ATM	chr11	125541487	rs144527360:125541487:A:T	A	T	0.0206415	-1.01	0.35	-2.85	0.00434725	0.37	0.18	0.73
chr12_133180347_133283945	POLE	MMR	chr12	133190627	12:133190627:C:T	C	T	0.0311784	-0.83	0.29	-2.85	0.00435664	0.44	0.25	0.77
chr10_14919357_15016431	DCLRE1C	NHEJ	chr10	14929895	rs60236954:14929895:G:A	G	A	0.0687881	0.54	0.19	2.85	0.00443632	1.72	1.18	2.5
chr11_18323841_18408591	GTF2H1	Other	chr11	18342081	rs10741741:18342081:T:C	T	C	0.184674	0.3	0.11	2.84	0.00444487	1.35	1.1	1.67
chr11_18323841_18408591	GTF2H1	Other	chr11	18379839	rs3740711:18379839:T:C	T	C	0.199037	0.3	0.11	2.84	0.00446914	1.35	1.1	1.67
chr11_18323841_18408591	GTF2H1	Other	chr11	18380835	rs10832921:18380835:C:T	C	T	0.199037	0.3	0.11	2.84	0.00447134	1.35	1.1	1.67
chr11_18323841_18408591	GTF2H1	Other	chr11	18383449	rs4150673:18383449:T:G	T	G	0.199038	0.3	0.11	2.84	0.00448191	1.35	1.1	1.67
chr11_125475035_125566150	CHEK1	ATM	chr11	125528607	rs186546303:125528607:A:G	A	G	0.047792	0.73	0.26	2.84	0.00448681	2.08	1.26	3.45
chr22_41997122_42080044	XRCC6	NHEJ	chr22	42039509	rs112898596:42039509:C:T	C	T	0.0503213	0.79	0.28	2.84	0.00449221	2.2	1.28	3.8
chr11_18323841_18408591	GTF2H1	Other	chr11	18384938	rs9783347:18384938:A:G	A	G	0.199057	0.3	0.11	2.84	0.0044927	1.35	1.1	1.67
chr1_46693366_46764145	RAD54L	HR/FA	chr1	46722389	rs9793263	A	G	0.0884283	-0.27	0.1	-2.84	0.0045092	0.76	0.63	0.92
chr10_131245447_131586271	MGMT	BER	chr10	131482709	rs74701047:131482709:G:A	G	A	0.0121945	-1.67	0.59	-2.84	0.00452255	0.19	0.06	0.6
chr4_2450663_2537584	RNF4	Other	chr4	2486486	rs704352:2486486:C:T	C	T	0.181151	-0.34	0.12	-2.84	0.00453332	0.71	0.57	0.9
chr15_89767179_89880492	FANCI	HR/FA	chr15	89769168	rs142631446:89769168:C:A	C	A	0.0143202	1.99	0.7	2.84	0.00453623	7.34	1.85	29.08
chr12_56598108_56643638	NABP2	Other	chr12	56622261	12:56622261:C:T	C	T	0.266245	-0.36	0.13	-2.83	0.00461805	0.7	0.55	0.9
chr15_89767179_89880492	FANCI	HR/FA	chr15	89847039	rs147681577:89847039:A:C	A	C	0.014438	1.93	0.68	2.83	0.00467693	6.92	1.81	26.46
chr11_125475035_125566150	CHEK1	ATM	chr11	125554889	rs75800229:125554889:C:A	C	A	0.0477233	0.73	0.26	2.83	0.00467968	2.08	1.25	3.44
chr9_110025559_110114475	RAD23B	NER	chr9	110028447	rs10816478:110028447:G:T	G	T	0.212788	-0.33	0.12	-2.82	0.00479006	0.72	0.57	0.9
chr15_89767179_89880492	FANCI	HR/FA	chr15	89799253	rs140636292:89799253:G:T	G	T	0.014446	1.93	0.68	2.82	0.00479063	6.88	1.8	26.28
chr2_127994865_128071752	ERCC3	NER	chr2	128053896	rs147184072:128053896:C:T	C	T	0.00344496	-1.77	0.63	-2.82	0.00479442	0.17	0.05	0.58
chr8_42175972_42249326	POLB	BER	chr8	42208709	rs200998296:42208709:C:CT	C	CT	0.0234149	-0.99	0.35	-2.82	0.00480549	0.37	0.19	0.74
chr10_50643413_50767072	ERCC6	NER	chr10	50654544	rs11819019:50654544:G:A	G	A	0.214396	-0.32	0.11	-2.82	0.00486598	0.73	0.58	0.91
chr13_108839786_108890716	LIG4	NHEJ	chr13	108842058	13:108842058:G:A	G	A	0.00304236	-2.57	0.91	-2.81	0.00495854	0.08	0.01	0.46
chr1_28198034_28261257	RPA2	Other	chr1	28204326	rs12142772:28204326:G:A	G	A	0.0883833	0.56	0.2	2.81	0.00496221	1.76	1.19	2.6
chr11_18323841_18408591	GTF2H1	Other	chr11	18392983	rs9988866:18392983:T:A	T	A	0.198863	0.3	0.11	2.81	0.00498139	1.35	1.1	1.67
chr1_28198034_28261257	RPA2	Other	chr1	28204848	rs61789662:28204848:G:A	G	A	0.0885674	0.56	0.2	2.81	0.00499479	1.76	1.19	2.6
chr4_2450663_2537584	RNF4	Other	chr4	2488709	rs704354:2488709:G:A	G	A	0.181291	-0.33	0.12	-2.81	0.00502276	0.72	0.57	0.9
chr3_133299416_133400737	TOPBP1	ATM	chr3	133339440	3:133339440:G:T	G	T	0.0327658	1.23	0.44	2.81	0.00502282	3.42	1.45	8.06
chr1_28198034_28261257	RPA2	Other	chr1	28204080	rs12140012:28204080:T:C	T	C	0.141495	0.45	0.16	2.81	0.0050261	1.57	1.14	2.14
chr11_125475035_125566150	CHEK1	ATM	chr11	125553190	rs67796519:125553190:CA:C	CA	C	0.0990383	0.3	0.11	2.8	0.00504258	1.35	1.09	1.66
chr6_30647583_30705666	MDC1	ATM	chr6	30680252	rs61733210:30680252:T:C	T	C	0.0117034	-1.05	0.38	-2.8	0.00505375	0.35	0.17	0.73
chr12_21601844_21674527	RECQL	RECQ	chr12	21628100	12:21628100:T:A	T	A	0.00445211	-2.19	0.78	-2.8	0.00506243	0.11	0.02	0.52
chr4_2450663_2537584	RNF4	Other	chr4	2490551	rs11723980:2490551:A:T	A	T	0.180712	-0.33	0.12	-2.8	0.00506885	0.72	0.57	0.9
chr10_131245447_131586271	MGMT	BER	chr10	131478814	rs11016869:131478814:T:C	T	C	0.0644892	-0.66	0.24	-2.8	0.00507497	0.52	0.33	0.82
chr1_11714536_11771707	MAD2L2	TLS	chr1	11750529	rs114220573:11750529:T:C	T	C	0.00269412	-3.53	1.26	-2.8	0.00508301	0.03	0	0.35
chr14_68266495_69216935	RAD51B	HR/FA	chr14	68734685	c14_pos67804438	A	G	0.0501044	-0.56	0.2	-2.8	0.00509479	0.57	0.39	0.85
chr17_7545096_7610856	TP53	ATM	chr17	7591722	rs17883670:7591722:G:C	G	C	0.0226759	-1.12	0.4	-2.8	0.00509682	0.33	0.15	0.71
chr11_108073558_108259829	ATM	ATM	chr11	108210795	rs17092269	A	G	0.0215372	1.23	0.44	2.8	0.00509868	3.42	1.45	8.1
chr11_18323841_18408591	GTF2H1	Other	chr11	18386618	rs10832922:18386618:T:A	T	A	0.190531	0.3	0.11	2.8	0.0051023	1.35	1.09	1.66
chr11_18323841_18408591	GTF2H1	Other	chr11	18371985	rs5790034:18371985:TA:T	TA	T	0.200013	0.3	0.11	2.8	0.00511725	1.35	1.09	1.67
chr10_14919357_15016431	DCLRE1C	NHEJ	chr10	14946915	rs59865927:14946915:G:T	G	T	0.0709182	0.53	0.19	2.8	0.00518019	1.7	1.17	2.47
chr17_73602924_73683269	RECQL5	RECQ	chr17	73630029	rs117916098:73630029:G:A	G	A	0.0136771	-1.39	0.5	-2.79	0.00525557	0.25	0.09	0.66
chr8_11607147_11664855	NEIL2	BER	chr8	11627232	rs8191516:11627232:C:T	C	T	0.00409712	-1.63	0.58	-2.79	0.00526682	0.2	0.06	0.62
chr8_11607147_11664855	NEIL2	BER	chr8	11624464	rs34770907:11624464:CA:C	CA	C	0.49546	1.63	0.58	2.79	0.00531066	5.08	1.62	15.95
chr6_30647583_30705666	MDC1	ATM	chr6	30664043	rs188794643:30664043:C:G	C	G	0.0117114	-1.05	0.38	-2.79	0.0053187	0.35	0.17	0.73
chr17_59738626_59960882	BRIP1	HR/FA	chr17	59916143	rs189743423:59916143:A:T	A	T	0.0264489	-1.17	0.42	-2.79	0.00531933	0.31	0.14	0.71
chr4_2450663_2537584	RNF4	Other	chr4	2493788	rs2354502:2493788:A:C	A	C	0.180745	-0.33	0.12	-2.79	0.00533652	0.72	0.57	0.91
chr5_82353316_82669606	XRCC4	NHEJ	chr5	82589330	rs3777028	T	G	0.0237314	-0.79	0.29	-2.79	0.00534815	0.45	0.26	0.79
chr16_107017_155841	MPG	BER	chr16	115507	rs77546475:115507:G:A	G	A	0.0400165	-1	0.36	-2.78	0.00535845	0.37	0.18	0.74
chr14_68266495_69216935	RAD51B	HR/FA	chr14	69214504	rs194756:69214504:C:T	C	T	0.361576	-0.27	0.1	-2.78	0.00542121	0.76	0.63	0.92
chr6_35400137_35454880	FANCE	HR/FA	chr6	35401608	rs56748507:35401608:A:C	A	C	0.0140852	-1.13	0.41	-2.78	0.00542643	0.32	0.14	0.72
chr6_30647583_30705666	MDC1	ATM	chr6	30685207	rs117103267:30685207:C:A	C	A	0.0020182	-2.48	0.89	-2.78	0.0054371	0.08	0.01	0.48
chr10_50643413_50767072	ERCC6	NER	chr10	50690017	rs4253166:50690017:T:G	T	G	0.216452	-0.31	0.11	-2.78	0.00544213	0.73	0.59	0.91
chr6_35400137_35454880	FANCE	HR/FA	chr6	35401532	rs59188072:35401532:G:A	G	A	0.0140871	-1.13	0.41	-2.78	0.00544766	0.32	0.14	0.72
chr10_50643413_50767072	ERCC6	NER	chr10	50706987	rs4253121:50706987:G:A	G	A	0.216063	-0.31	0.11	-2.78	0.00545022	0.73	0.59	0.91
chr11_125475035_125566150	CHEK1	ATM	chr11	125486831	rs540624:125486831:C:G	C	G	0.0449258	0.75	0.27	2.78	0.00546404	2.12	1.25	3.59
chr4_2450663_2537584	RNF4	Other	chr4	2491215	rs846236:2491215:A:G	A	G	0.180674	-0.33	0.12	-2.78	0.00547608	0.72	0.57	0.91
chr17_1713277_1822848	RPA1	Other	chr17	1786889	rs17292224:1786889:G:A	G	A	0.255767	-0.32	0.11	-2.77	0.00555077	0.73	0.58	0.91
chr13_108839786_108890716	LIG4	NHEJ	chr13	108877328	rs73607378:108877328:A:T	A	T	0.142106	-0.38	0.14	-2.77	0.00557962	0.68	0.52	0.89
chr1_28198034_28261257	RPA2	Other	chr1	28199369	rs61787159:28199369:C:T	C	T	0.0961202	0.54	0.2	2.77	0.00558188	1.72	1.17	2.53
chr9_110025559_110114475	RAD23B	NER	chr9	110049848	rs10739236:110049848:T:C	T	C	0.204293	-0.32	0.12	-2.77	0.0055889	0.72	0.58	0.91
chr1_226528391_226615780	PARP1	BER	chr1	226564505	rs3219092:226564505:C:T	C	T	0.00180071	-2.33	0.84	-2.77	0.00559069	0.1	0.02	0.51
chr11_18323841_18408591	GTF2H1	Other	chr11	18393560	rs4757644:18393560:C:A	C	A	0.159863	0.3	0.11	2.77	0.00559701	1.34	1.09	1.66
chr19_45890590_46002086	ERCC1	NER	chr19	45985801	rs7246915:45985801:G:A	G	A	0.0436503	-0.71	0.26	-2.77	0.00561073	0.49	0.3	0.81
chr15_89767179_89880492	FANCI	HR/FA	chr15	89812865	rs150764489:89812865:C:G	C	G	0.0125047	2.38	0.86	2.77	0.00563212	10.8	2	58.22
chr10_50643413_50767072	ERCC6	NER	chr10	50643611	rs61850971:50643611:G:C	G	C	0.2158	-0.31	0.11	-2.77	0.00564673	0.73	0.59	0.91
chr11_125475035_125566150	CHEK1	ATM	chr11	125508567	rs3731428:125508567:G:A	G	A	0.0670118	-0.49	0.18	-2.77	0.00565277	0.61	0.43	0.87
chr19_45833094_45893876	ERCC2	NER	chr19	45879754	rs117129809:45879754:T:C	T	C	0.00355913	-3.18	1.15	-2.77	0.00566731	0.04	0	0.4
chr10_14919357_15016431	DCLRE1C	NHEJ	chr10	14941233	rs60006238:14941233:C:T	C	T	0.0682794	0.53	0.19	2.77	0.00568093	1.7	1.17	2.47
chr17_34225069_34277777	RDM1	Other	chr17	34242756	rs2735479:34242756:T:C	T	C	0.062576	0.63	0.23	2.77	0.00568327	1.88	1.2	2.94
chr10_50643413_50767072	ERCC6	NER	chr10	50704146	rs7920256:50704146:A:G	A	G	0.216154	-0.31	0.11	-2.76	0.00572758	0.73	0.59	0.91
chr10_50643413_50767072	ERCC6	NER	chr10	50703230	rs7073830:50703230:G:A	G	A	0.216134	-0.31	0.11	-2.76	0.00575829	0.73	0.59	0.91
chr10_50643413_50767072	ERCC6	NER	chr10	50705094	rs971667:50705094:G:A	G	A	0.216139	-0.31	0.11	-2.76	0.00576355	0.73	0.59	0.91
chr17_34225069_34277777	RDM1	Other	chr17	34241294	rs2735482:34241294:T:C	T	C	0.0626546	0.63	0.23	2.76	0.00577914	1.87	1.2	2.93
chr2_47610107_47809450	MSH2	MMR	chr2	47808094	rs62140938:47808094:T:G	T	G	0.0708216	-0.59	0.21	-2.76	0.00582657	0.56	0.37	0.84
chr13_108839786_108890716	LIG4	NHEJ	chr13	108873849	rs73607377:108873849:A:T	A	T	0.140481	-0.38	0.14	-2.76	0.00582665	0.68	0.52	0.89
chr7_96090937_96359203	SHFM1	HR/FA	chr7	96208958	rs80342132:96208958:A:G	A	G	0.00101832	-28.53	10.35	-2.76	0.00583641	0	0	0
chr10_50643413_50767072	ERCC6	NER	chr10	50712238	rs139037125:50712238:AAAG:A	AAAG	A	0.216111	-0.31	0.11	-2.76	0.0058463	0.73	0.59	0.91
chr10_50643413_50767072	ERCC6	NER	chr10	50712173	rs4253106:50712173:C:T	C	T	0.216138	-0.31	0.11	-2.76	0.00585064	0.73	0.59	0.91
chr12_109515378_109568797	UNG	BER	chr12	109553780	12:109553780:C:T	C	T	0.0158709	-0.91	0.33	-2.76	0.0058568	0.4	0.21	0.77
chr4_2450663_2537584	RNF4	Other	chr4	2485387	rs704351:2485387:C:T	C	T	0.181168	-0.33	0.12	-2.75	0.00587968	0.72	0.57	0.91
chr1_62881974_62937475	USP1	HR/FA	chr1	62906098	rs187325430:62906098:C:T	C	T	0.00254546	27.7	10.06	2.75	0.00589877	1.06637e+12	2922.4	3.89115e+20
chr2_190629106_190762355	PMS1	MMR	chr2	190710776	rs185802343:190710776:T:C	T	C	0.0019533	-2.56	0.93	-2.75	0.00590067	0.08	0.01	0.48
chr10_50643413_50767072	ERCC6	NER	chr10	50713059	rs4253101:50713059:T:G	T	G	0.216315	-0.31	0.11	-2.75	0.00590078	0.73	0.59	0.91
chr12_133180347_133283945	POLE	MMR	chr12	133269765	12:133269765:CAGTT:C	CAGTT	C	0.0036667	-2.92	1.06	-2.75	0.00590303	0.05	0.01	0.43
chr17_73602924_73683269	RECQL5	RECQ	chr17	73636368	rs117954398:73636368:C:T	C	T	0.0125863	-1.37	0.5	-2.75	0.00590436	0.25	0.1	0.67
chr4_2450663_2537584	RNF4	Other	chr4	2488488	rs704353:2488488:C:T	C	T	0.180474	-0.33	0.12	-2.75	0.00594474	0.72	0.57	0.91
chr3_8898759_9025186	RAD18	TLS	chr3	8912274	rs201242313:8912274:ATTTCT:A	ATTTCT	A	0.0203255	1.64	0.6	2.75	0.00597473	5.18	1.6	16.71
chr8_42175972_42249326	POLB	BER	chr8	42206270	rs188366658:42206270:A:G	A	G	0.00593835	-1.41	0.51	-2.75	0.00597566	0.24	0.09	0.67
chr10_50643413_50767072	ERCC6	NER	chr10	50698694	rs58002245:50698694:C:T	C	T	0.216067	-0.31	0.11	-2.75	0.0059785	0.73	0.59	0.92
chr14_68266495_69216935	RAD51B	HR/FA	chr14	68842630	rs17105494	A	C	0.134272	0.41	0.15	2.75	0.00598707	1.51	1.12	2.02
chr10_50643413_50767072	ERCC6	NER	chr10	50646144	rs58912975:50646144:C:T	C	T	0.215939	-0.31	0.11	-2.75	0.00598757	0.73	0.59	0.91
chr10_50643413_50767072	ERCC6	NER	chr10	50691037	rs4253165:50691037:C:T	C	T	0.2159	-0.31	0.11	-2.75	0.00599105	0.73	0.59	0.92
chr1_241991481_242073241	EXO1	Other	chr1	242010627	rs10802996	C	G	0.264305	0.3	0.11	2.75	0.0060124	1.35	1.09	1.68
chr11_61046922_61120838	DDB1	NER	chr11	61108016	rs56278064:61108016:C:T	C	T	0.140663	0.33	0.12	2.75	0.00601917	1.39	1.1	1.77
chr11_61046922_61120838	DDB1	NER	chr11	61108018	rs55710485:61108018:G:T	G	T	0.140663	0.33	0.12	2.75	0.00601917	1.39	1.1	1.77
chr16_107017_155841	MPG	BER	chr16	124695	rs2562156:124695:C:A	C	A	0.0435041	-0.93	0.34	-2.75	0.00604299	0.4	0.2	0.77
chr16_107017_155841	MPG	BER	chr16	119729	rs216612:119729:G:T	G	T	0.043842	-0.93	0.34	-2.75	0.00604471	0.4	0.2	0.77
chr10_50643413_50767072	ERCC6	NER	chr10	50698317	rs17775180:50698317:C:A	C	A	0.216056	-0.31	0.11	-2.75	0.00604633	0.74	0.59	0.92
chr6_35400137_35454880	FANCE	HR/FA	chr6	35401923	rs9470025:35401923:G:C	G	C	0.0146149	-1.11	0.4	-2.74	0.00606462	0.33	0.15	0.73
chr8_11607147_11664855	NEIL2	BER	chr8	11625187	rs804275:11625187:G:C	G	C	0.494207	1.25	0.46	2.74	0.00608184	3.5	1.43	8.56
chr16_107017_155841	MPG	BER	chr16	120334	rs216614:120334:C:A	C	A	0.0439091	-0.93	0.34	-2.74	0.00610509	0.4	0.2	0.77
chr11_43882388_43961762	ALKBH3	BER	chr11	43909361	11:43909361:CAG:C	CAG	C	0.00299848	-2.74	1	-2.74	0.00614009	0.06	0.01	0.46
chr10_50643413_50767072	ERCC6	NER	chr10	50682797	rs4253193:50682797:A:G	A	G	0.216001	-0.31	0.11	-2.74	0.00615632	0.74	0.59	0.92
chr1_226528391_226615780	PARP1	BER	chr1	226579706	rs3219034:226579706:C:T	C	T	0.00158873	-2.31	0.84	-2.74	0.00616132	0.1	0.02	0.52
chr16_107017_155841	MPG	BER	chr16	126219	rs34456770:126219:G:A	G	A	0.0431943	-0.93	0.34	-2.74	0.00616135	0.4	0.2	0.77
chr10_50643413_50767072	ERCC6	NER	chr10	50766483	rs7097866:50766483:C:T	C	T	0.216095	-0.31	0.11	-2.74	0.00616916	0.73	0.59	0.92
chr10_50643413_50767072	ERCC6	NER	chr10	50717586	rs4253082:50717586:C:T	C	T	0.167563	0.39	0.14	2.74	0.00618921	1.48	1.12	1.97
chr10_50643413_50767072	ERCC6	NER	chr10	50764081	rs61846620:50764081:A:G	A	G	0.216114	-0.31	0.11	-2.74	0.00619613	0.73	0.59	0.92
chr6_37301747_37382514	RNF8	ATM	chr6	37346848	rs151021029:37346848:A:G	A	G	0.00695958	-1.68	0.61	-2.74	0.00620728	0.19	0.06	0.62
chr16_107017_155841	MPG	BER	chr16	125561	rs2562160:125561:C:T	C	T	0.0431985	-0.92	0.34	-2.74	0.00623005	0.4	0.2	0.77
chr10_50643413_50767072	ERCC6	NER	chr10	50659396	rs1130028:50659396:C:A	C	A	0.2157	-0.31	0.11	-2.74	0.00623461	0.73	0.59	0.92
chr10_50643413_50767072	ERCC6	NER	chr10	50710852	rs3793788:50710852:A:T	A	T	0.167551	0.39	0.14	2.73	0.00624203	1.48	1.12	1.96
chr11_125475035_125566150	CHEK1	ATM	chr11	125550239	rs555144	T	C	0.237485	0.29	0.11	2.73	0.0062462	1.33	1.08	1.64
chr2_47610107_47809450	MSH2	MMR	chr2	47716867	rs115226220:47716867:C:G	C	G	0.00386136	-2.31	0.84	-2.73	0.00624952	0.1	0.02	0.52
chr10_50643413_50767072	ERCC6	NER	chr10	50667105	rs2228529:50667105:T:C	T	C	0.215827	-0.31	0.11	-2.73	0.00625019	0.74	0.59	0.92
chr10_50643413_50767072	ERCC6	NER	chr10	50760083	rs36079558:50760083:T:C	T	C	0.216315	-0.31	0.11	-2.73	0.00625471	0.73	0.59	0.92
chr15_89767179_89880492	FANCI	HR/FA	chr15	89870178	rs61752783:89870178:C:A	C	A	0.0124126	2.15	0.79	2.73	0.00626353	8.57	1.84	39.99
chr10_50643413_50767072	ERCC6	NER	chr10	50659141	rs56164647:50659141:G:C	G	C	0.215741	-0.31	0.11	-2.73	0.00626914	0.74	0.59	0.92
chr19_33443126_33489128	C19orf40	HR/FA	chr19	33472697	rs144034612:33472697:G:A	G	A	0.00425304	-2.18	0.8	-2.73	0.00633211	0.11	0.02	0.54
chr16_107017_155841	MPG	BER	chr16	119278	rs216610:119278:A:G	A	G	0.0441182	-0.92	0.34	-2.73	0.00634477	0.4	0.21	0.77
chr16_107017_155841	MPG	BER	chr16	119019	rs216609:119019:G:A	G	A	0.0441183	-0.92	0.34	-2.73	0.00634815	0.4	0.21	0.77
chr10_50643413_50767072	ERCC6	NER	chr10	50748274	rs61846617:50748274:G:A	G	A	0.215862	-0.31	0.11	-2.73	0.00634953	0.74	0.59	0.92
chr3_37014822_37127380	MLH1	MMR	chr3	37074668	rs3774332	A	G	0.0713647	-0.44	0.16	-2.73	0.00637985	0.64	0.47	0.88
chr10_131245447_131586271	MGMT	BER	chr10	131468813	rs57752437:131468813:T:A	T	A	0.0121216	-1.55	0.57	-2.73	0.00638108	0.21	0.07	0.65
chr10_50643413_50767072	ERCC6	NER	chr10	50669820	rs12220258:50669820:C:T	C	T	0.167752	0.39	0.14	2.73	0.00639089	1.48	1.12	1.96
chr16_13994013_14066202	ERCC4	NER	chr16	14031905	rs3136165:14031905:G:A	G	A	0.0162567	-1.39	0.51	-2.73	0.00640105	0.25	0.09	0.68
chr11_125475035_125566150	CHEK1	ATM	chr11	125492928	rs693615:125492928:T:C	T	C	0.0440347	0.74	0.27	2.73	0.00640705	2.09	1.23	3.56
chr16_13994013_14066202	ERCC4	NER	chr16	14029516	rs1800068:14029516:G:C	G	C	0.00253529	-2.66	0.98	-2.73	0.00641097	0.07	0.01	0.47
chr16_107017_155841	MPG	BER	chr16	119469	rs216611:119469:A:G	A	G	0.0443608	-0.92	0.34	-2.73	0.00642185	0.4	0.21	0.77
chr1_241991481_242073241	EXO1	Other	chr1	242069044	rs1776161:242069044:G:A	G	A	0.420153	0.29	0.11	2.73	0.00642282	1.33	1.08	1.64
chr4_2053644_2263848	POLN	XLR	chr4	2166529	4:2166529:CAAAAAAAAAAAAAAAAAAAAAAAAA:C	CAAAAAAAAAAAAAAAAAAAAAAAAA	C	0.417247	-0.6	0.22	-2.73	0.00642956	0.55	0.36	0.85
chr1_28198034_28261257	RPA2	Other	chr1	28201987	rs61789661:28201987:C:T	C	T	0.087137	0.55	0.2	2.72	0.00646529	1.73	1.17	2.56
chr11_18323841_18408591	GTF2H1	Other	chr11	18340859	rs1568443:18340859:T:A	T	A	0.201067	0.29	0.11	2.72	0.00646774	1.34	1.09	1.65
chr11_18323841_18408591	GTF2H1	Other	chr11	18340862	rs59150578:18340862:G:A	G	A	0.201067	0.29	0.11	2.72	0.00647459	1.34	1.09	1.65
chr17_73602924_73683269	RECQL5	RECQ	chr17	73604013	rs185780109:73604013:C:G	C	G	0.00396479	-3.19	1.17	-2.72	0.00648111	0.04	0	0.41
chr12_93779448_93856038	UBE2N	ATM	chr12	93780580	12:93780580:A:G	A	G	0.232285	-0.32	0.12	-2.72	0.00650032	0.72	0.57	0.91
chr14_68266495_69216935	RAD51B	HR/FA	chr14	68997009	rs118040061:68997009:A:T	A	T	0.0655721	-0.28	0.1	-2.72	0.0065106	0.76	0.62	0.93
chr8_42175972_42249326	POLB	BER	chr8	42246481	rs189498578:42246481:G:T	G	T	0.00598054	-1.41	0.52	-2.72	0.00651154	0.25	0.09	0.68
chr14_20791740_20846064	PARP2	BER	chr14	20792707	rs6575166:20792707:C:A	C	A	0.0895122	0.46	0.17	2.72	0.00655804	1.59	1.14	2.21
chr10_14919357_15016431	DCLRE1C	NHEJ	chr10	14952777	10:14952777:A:AGC	A	AGC	0.0740578	0.5	0.19	2.72	0.00658254	1.66	1.15	2.38
chr10_14919357_15016431	DCLRE1C	NHEJ	chr10	14952779	rs201079375:14952779:C:G	C	G	0.0740582	0.5	0.19	2.72	0.00658306	1.66	1.15	2.38
chr7_96090937_96359203	SHFM1	HR/FA	chr7	96324843	7:96324843:T:A	T	A	0.00443857	-1.82	0.67	-2.71	0.00665735	0.16	0.04	0.6
chr11_125475035_125566150	CHEK1	ATM	chr11	125495521	rs555752	G	T	0.194794	0.33	0.12	2.71	0.00666843	1.39	1.1	1.77
chr10_50643413_50767072	ERCC6	NER	chr10	50750463	rs147465224:50750463:CA:C	CA	C	0.215987	-0.31	0.11	-2.71	0.00667165	0.74	0.59	0.92
chr10_50643413_50767072	ERCC6	NER	chr10	50750682	rs7093098:50750682:A:C	A	C	0.215986	-0.31	0.11	-2.71	0.00668472	0.74	0.59	0.92
chr10_14919357_15016431	DCLRE1C	NHEJ	chr10	14943838	rs202225644:14943838:CTATA:C	CTATA	C	0.0680497	0.52	0.19	2.71	0.00669474	1.68	1.15	2.44
chr7_96090937_96359203	SHFM1	HR/FA	chr7	96343629	7:96343629:G:A	G	A	0.00443729	-1.82	0.67	-2.71	0.00672641	0.16	0.04	0.6
chr10_50643413_50767072	ERCC6	NER	chr10	50678369	rs2228527	T	C	0.216278	-0.3	0.11	-2.71	0.00672851	0.74	0.59	0.92
chr16_107017_155841	MPG	BER	chr16	129025	rs1318634:129025:A:G	A	G	0.044272	-0.91	0.34	-2.71	0.00673607	0.4	0.21	0.78
chr16_13994013_14066202	ERCC4	NER	chr16	14053745	rs146880434:14053745:A:C	A	C	0.0153492	-1.41	0.52	-2.71	0.00674082	0.24	0.09	0.68
chr16_107017_155841	MPG	BER	chr16	129266	rs2234890:129266:G:GT	G	GT	0.0442715	-0.91	0.34	-2.71	0.0067437	0.4	0.21	0.78
chr8_30871316_31051285	WRN	RECQ	chr8	30982654	rs140025564:30982654:C:A	C	A	0.00736046	-1.28	0.47	-2.7	0.00684517	0.28	0.11	0.7
chr10_131245447_131586271	MGMT	BER	chr10	131552881	rs79612733:131552881:T:C	T	C	0.0718393	-0.69	0.25	-2.7	0.00684947	0.5	0.3	0.83
chr15_75619330_75667592	NEIL1	BER	chr15	75650903	rs62029711:75650903:C:T	C	T	0.00317407	-2.19	0.81	-2.7	0.006866	0.11	0.02	0.55
chr15_48603207_48655570	DUT	BER	chr15	48619401	rs117982440:48619401:C:T	C	T	0.0352803	0.87	0.32	2.7	0.00686843	2.39	1.27	4.48
chr11_18323841_18408591	GTF2H1	Other	chr11	18340858	rs58359222:18340858:AT:A	AT	A	0.200191	0.29	0.11	2.7	0.00686978	1.34	1.08	1.65
chr14_20791740_20846064	PARP2	BER	chr14	20795715	rs7140961:20795715:G:A	G	A	0.0893802	0.46	0.17	2.7	0.00687785	1.58	1.13	2.21
chr10_50643413_50767072	ERCC6	NER	chr10	50728327	rs4253055:50728327:A:G	A	G	0.216018	-0.3	0.11	-2.7	0.00690005	0.74	0.59	0.92
chr10_50643413_50767072	ERCC6	NER	chr10	50678717	rs2228526:50678717:T:C	T	C	0.216161	-0.3	0.11	-2.7	0.00690068	0.74	0.59	0.92
chr10_50643413_50767072	ERCC6	NER	chr10	50732280	rs2228528:50732280:C:T	C	T	0.16659	0.39	0.14	2.7	0.0069338	1.48	1.11	1.96
chr10_50643413_50767072	ERCC6	NER	chr10	50742611	rs61846615:50742611:A:G	A	G	0.216068	-0.3	0.11	-2.7	0.00695313	0.74	0.59	0.92
chr8_11607147_11664855	NEIL2	BER	chr8	11619635	rs2645455:11619635:T:A	T	A	0.174462	-0.28	0.1	-2.7	0.00696079	0.76	0.62	0.93
chr10_50643413_50767072	ERCC6	NER	chr10	50731885	rs4253049:50731885:G:A	G	A	0.216015	-0.3	0.11	-2.7	0.00697454	0.74	0.59	0.92
chr10_50643413_50767072	ERCC6	NER	chr10	50735550	rs61846612:50735550:G:A	G	A	0.215896	-0.3	0.11	-2.7	0.00698691	0.74	0.59	0.92
chr10_50643413_50767072	ERCC6	NER	chr10	50733227	rs4253042:50733227:T:C	T	C	0.215889	-0.3	0.11	-2.7	0.0069875	0.74	0.59	0.92
chr10_50643413_50767072	ERCC6	NER	chr10	50738489	rs4253028:50738489:G:A	G	A	0.2159	-0.3	0.11	-2.7	0.00699039	0.74	0.59	0.92
chr1_28198034_28261257	RPA2	Other	chr1	28203858	rs12139152:28203858:A:T	A	T	0.0875922	0.54	0.2	2.7	0.00699569	1.72	1.16	2.54
chr1_28198034_28261257	RPA2	Other	chr1	28203355	rs12141710:28203355:G:A	G	A	0.087616	0.54	0.2	2.7	0.00699632	1.72	1.16	2.54
chr10_50643413_50767072	ERCC6	NER	chr10	50729784	rs59898389:50729784:C:T	C	T	0.216036	-0.3	0.11	-2.7	0.00700309	0.74	0.59	0.92
chr10_50643413_50767072	ERCC6	NER	chr10	50741180	rs4253011:50741180:G:A	G	A	0.215913	-0.3	0.11	-2.7	0.00700544	0.74	0.59	0.92
chr4_2450663_2537584	RNF4	Other	chr4	2481490	rs11248108:2481490:G:A	G	A	0.148843	-0.35	0.13	-2.7	0.00700826	0.7	0.55	0.91
chr10_50643413_50767072	ERCC6	NER	chr10	50746205	rs61846616:50746205:C:G	C	G	0.202043	-0.32	0.12	-2.7	0.00703216	0.73	0.58	0.92
chr11_108073558_108259829	ATM	ATM	chr11	108092303	rs4987874:108092303:C:G	C	G	0.0197047	1.2	0.45	2.69	0.00706396	3.33	1.39	7.98
chr5_68645123_68730628	RAD17	ATM	chr5	68696453	rs34576402:68696453:G:GT	G	GT	0.433153	-0.63	0.24	-2.69	0.00708306	0.53	0.33	0.84
chr11_108073558_108259829	ATM	ATM	chr11	108116412	rs4987923:108116412:C:G	C	G	0.0196827	1.2	0.45	2.69	0.00713292	3.32	1.39	7.96
chr11_108073558_108259829	ATM	ATM	chr11	108116482	rs4987924:108116482:A:C	A	C	0.0196827	1.2	0.45	2.69	0.00713292	3.32	1.39	7.96
chr1_226528391_226615780	PARP1	BER	chr1	226611950	rs115458872:226611950:G:T	G	T	0.0168909	-1.07	0.4	-2.69	0.00716863	0.34	0.16	0.75
chr11_18323841_18408591	GTF2H1	Other	chr11	18393845	rs4757645:18393845:C:G	C	G	0.15236	0.29	0.11	2.69	0.00717585	1.34	1.08	1.65
chr13_108839786_108890716	LIG4	NHEJ	chr13	108875209	rs7998691:108875209:A:C	A	C	0.14079	-0.37	0.14	-2.69	0.00719151	0.69	0.53	0.9
chr14_104143945_104201841	XRCC3	HR/FA	chr14	104201802	rs10134689:104201802:C:T	C	T	0.0470231	0.77	0.29	2.69	0.00720702	2.16	1.23	3.78
chr6_158569383_158640376	GTF2H5	Other	chr6	158638218	rs141098228:158638218:A:G	A	G	0.00290177	-2.16	0.8	-2.69	0.00722551	0.12	0.02	0.56
chr16_3611181_3681599	SLX4	HR/FA	chr16	3649943	rs79446023:3649943:G:C	G	C	0.00466867	-2.87	1.07	-2.69	0.0072476	0.06	0.01	0.46
chr11_18323841_18408591	GTF2H1	Other	chr11	18350898	rs4150550:18350898:C:G	C	G	0.200936	0.29	0.11	2.69	0.0072498	1.33	1.08	1.64
chr17_34225069_34277777	RDM1	Other	chr17	34239178	rs2735483:34239178:T:C	T	C	0.063798	0.6	0.22	2.68	0.007269	1.83	1.18	2.83
chr3_142148078_142317668	ATR	ATM	chr3	142249428	rs77627941:142249428:G:A	G	A	0.0172781	-1.38	0.52	-2.68	0.00727212	0.25	0.09	0.69
chr3_37014822_37127380	MLH1	MMR	chr3	37122285	rs141617572:37122285:A:C	A	C	0.00430188	-1.9	0.71	-2.68	0.00727608	0.15	0.04	0.6
chr3_37014822_37127380	MLH1	MMR	chr3	37112482	rs115731979:37112482:C:T	C	T	0.00430507	-1.89	0.71	-2.68	0.00729414	0.15	0.04	0.6
chr3_37014822_37127380	MLH1	MMR	chr3	37106506	rs149007674:37106506:T:G	T	G	0.00430703	-1.89	0.71	-2.68	0.00730029	0.15	0.04	0.6
chr3_37014822_37127380	MLH1	MMR	chr3	37106751	rs146601511:37106751:G:A	G	A	0.00430697	-1.89	0.71	-2.68	0.00730029	0.15	0.04	0.6
chr3_37014822_37127380	MLH1	MMR	chr3	37120162	rs115366070:37120162:A:T	A	T	0.00430267	-1.89	0.71	-2.68	0.00730061	0.15	0.04	0.6
chr3_37014822_37127380	MLH1	MMR	chr3	37127138	rs142762396:37127138:T:C	T	C	0.00430119	-1.9	0.71	-2.68	0.0073018	0.15	0.04	0.6
chr3_37014822_37127380	MLH1	MMR	chr3	37113501	rs147883176:37113501:T:A	T	A	0.00430501	-1.89	0.71	-2.68	0.00730554	0.15	0.04	0.6
chr3_37014822_37127380	MLH1	MMR	chr3	37079827	rs148182850:37079827:A:G	A	G	0.00431124	-1.89	0.7	-2.68	0.00731982	0.15	0.04	0.6
chr2_68674692_68877856	APLF	BER	chr2	68813612	rs201581824:68813612:CAAAA:C	CAAAA	C	0.260322	-0.36	0.13	-2.68	0.0073253	0.7	0.54	0.91
chr3_37014822_37127380	MLH1	MMR	chr3	37057310	rs4647266:37057310:G:A	G	A	0.00431612	-1.89	0.7	-2.68	0.00733072	0.15	0.04	0.6
chr3_37014822_37127380	MLH1	MMR	chr3	37057440	rs4647268:37057440:G:GCCTGCTC	G	GCCTGCTC	0.00431547	-1.89	0.7	-2.68	0.00733152	0.15	0.04	0.6
chr13_108839786_108890716	LIG4	NHEJ	chr13	108881089	rs11619378:108881089:T:G	T	G	0.141776	-0.37	0.14	-2.68	0.00733663	0.69	0.53	0.9
chr3_37014822_37127380	MLH1	MMR	chr3	37028186	rs139834071:37028186:T:C	T	C	0.00432657	-1.89	0.7	-2.68	0.00734238	0.15	0.04	0.6
chr3_37014822_37127380	MLH1	MMR	chr3	37031336	rs141275247:37031336:A:G	A	G	0.00432549	-1.89	0.7	-2.68	0.00734238	0.15	0.04	0.6
chr3_37014822_37127380	MLH1	MMR	chr3	37054402	3:37054402:C:CT	C	CT	0.00432445	-1.89	0.7	-2.68	0.0073433	0.15	0.04	0.6
chr3_37014822_37127380	MLH1	MMR	chr3	37045863	rs139620056:37045863:C:A	C	A	0.00432622	-1.89	0.7	-2.68	0.00734571	0.15	0.04	0.6
chr3_37014822_37127380	MLH1	MMR	chr3	37048579	rs4647246:37048579:A:G	A	G	0.00432606	-1.89	0.7	-2.68	0.00734571	0.15	0.04	0.6
chr3_37014822_37127380	MLH1	MMR	chr3	37049575	rs150455495:37049575:G:A	G	A	0.00432581	-1.89	0.7	-2.68	0.00734571	0.15	0.04	0.6
chr3_37014822_37127380	MLH1	MMR	chr3	37044311	rs4647229:37044311:A:G	A	G	0.00437079	-1.89	0.7	-2.68	0.00734928	0.15	0.04	0.6
chr2_68674692_68877856	APLF	BER	chr2	68733389	rs10208940:68733389:T:C	T	C	0.127777	-0.42	0.16	-2.68	0.00736256	0.66	0.49	0.89
chr3_37014822_37127380	MLH1	MMR	chr3	37023740	3:37023740:TTATTA:T	TTATTA	T	0.00432681	-1.89	0.7	-2.68	0.00736368	0.15	0.04	0.6
chr3_37014822_37127380	MLH1	MMR	chr3	37022108	rs369834375:37022108:ATAGTT:A	ATAGTT	A	0.00432655	-1.89	0.7	-2.68	0.00736959	0.15	0.04	0.6
chr3_10048097_10163614	FANCD2	HR/FA	chr3	10127689	rs183138323:10127689:G:T	G	T	0.00351764	-1.94	0.72	-2.68	0.00737726	0.14	0.03	0.59
chr3_196175653_196250639	RNF168	Other	chr3	196227645	rs112849022:196227645:T:G	T	G	0.0275534	-0.89	0.33	-2.68	0.00741008	0.41	0.21	0.79
chr5_79930466_80192279	MSH3	MMR	chr5	79971294	rs6151650:79971294:G:A	G	A	0.0511877	-0.54	0.2	-2.68	0.00741258	0.58	0.39	0.86
chr4_2450663_2537584	RNF4	Other	chr4	2464179	rs3135150:2464179:A:G	A	G	0.186189	0.29	0.11	2.68	0.00741317	1.34	1.08	1.66
chr11_18323841_18408591	GTF2H1	Other	chr11	18374782	rs4150653:18374782:G:A	G	A	0.217225	0.29	0.11	2.68	0.00741515	1.33	1.08	1.64
chr8_11607147_11664855	NEIL2	BER	chr8	11619334	rs811966:11619334:C:T	C	T	0.174389	-0.28	0.1	-2.68	0.00745009	0.76	0.62	0.93
chr7_5992869_6068756	PMS2	MMR	chr7	6026530	rs1805324:6026530:C:T	C	T	0.0252312	-0.85	0.32	-2.67	0.00748703	0.43	0.23	0.8
chr18_20493277_20626451	RBBP8	HR/FA	chr18	20565627	rs79886870:20565627:T:G	T	G	0.0441255	-0.69	0.26	-2.67	0.007545	0.5	0.3	0.83
chr16_13994013_14066202	ERCC4	NER	chr16	14000581	rs753191:14000581:T:A	T	A	0.283314	-0.35	0.13	-2.67	0.0075774	0.71	0.55	0.91
chr10_50643413_50767072	ERCC6	NER	chr10	50734783	rs58711755:50734783:T:C	T	C	0.215089	-0.3	0.11	-2.67	0.00758435	0.74	0.59	0.92
chr2_47610107_47809450	MSH2	MMR	chr2	47761654	rs61043433:47761654:AC:A	AC	A	0.0126927	-1.21	0.45	-2.67	0.00758582	0.3	0.12	0.72
chr10_50643413_50767072	ERCC6	NER	chr10	50667445	rs4253226:50667445:T:C	T	C	0.166209	0.39	0.14	2.67	0.00759138	1.47	1.11	1.95
chr17_1713277_1822848	RPA1	Other	chr17	1786726	rs11872052:1786726:G:A	G	A	0.160161	0.37	0.14	2.67	0.00762865	1.45	1.1	1.9
chr11_18323841_18408591	GTF2H1	Other	chr11	18349749	rs35694798:18349749:CA:C	CA	C	0.185413	0.29	0.11	2.67	0.00763559	1.33	1.08	1.64
chr6_35400137_35454880	FANCE	HR/FA	chr6	35439784	rs7739148:35439784:A:C	A	C	0.103326	-0.38	0.14	-2.67	0.00765111	0.69	0.52	0.9
chr1_46693366_46764145	RAD54L	HR/FA	chr1	46756254	rs200210343:46756254:ACTTGC:A	ACTTGC	A	0.00338911	-3.26	1.22	-2.67	0.00767773	0.04	0	0.42
chr17_34225069_34277777	RDM1	Other	chr17	34257313	rs9907295:34257313:C:T	C	T	0.0991339	-0.41	0.15	-2.67	0.007689	0.66	0.49	0.9
chr1_226528391_226615780	PARP1	BER	chr1	226597890	rs114290154:226597890:G:A	G	A	0.0155664	-1.09	0.41	-2.66	0.00772824	0.34	0.15	0.75
chr10_14919357_15016431	DCLRE1C	NHEJ	chr10	14937279	10:14937279:G:A	G	A	0.0069538	3.15	1.18	2.66	0.00772992	23.24	2.3	235.31
chr16_107017_155841	MPG	BER	chr16	128054	rs3176373:128054:G:A	G	A	0.0386125	-0.99	0.37	-2.66	0.00774138	0.37	0.18	0.77
chr10_50643413_50767072	ERCC6	NER	chr10	50703633	rs10776576:50703633:G:A	G	A	0.165538	0.38	0.14	2.66	0.00776327	1.47	1.11	1.95
chr8_11607147_11664855	NEIL2	BER	chr8	11618688	rs804286:11618688:C:T	C	T	0.174266	-0.28	0.1	-2.66	0.0078034	0.76	0.62	0.93
chr17_34225069_34277777	RDM1	Other	chr17	34246370	rs72040262:34246370:ATATG:A	ATATG	A	0.0995902	-0.41	0.15	-2.66	0.007827	0.66	0.49	0.9
chr12_21601844_21674527	RECQL	RECQ	chr12	21663758	12:21663758:G:C	G	C	0.0294342	-0.63	0.24	-2.66	0.00784059	0.53	0.34	0.85
chr17_34225069_34277777	RDM1	Other	chr17	34248439	rs9904675:34248439:G:A	G	A	0.0993312	-0.41	0.15	-2.66	0.00786221	0.66	0.49	0.9
chr12_21601844_21674527	RECQL	RECQ	chr12	21663985	12:21663985:A:C	A	C	0.0294383	-0.63	0.24	-2.66	0.00787196	0.53	0.34	0.85
chr11_125475035_125566150	CHEK1	ATM	chr11	125561659	rs517960:125561659:T:C	T	C	0.212723	-0.31	0.12	-2.66	0.00788668	0.74	0.59	0.92
chr13_108839786_108890716	LIG4	NHEJ	chr13	108885972	rs2148429:108885972:G:T	G	T	0.139793	-0.37	0.14	-2.66	0.00790191	0.69	0.53	0.91
chr11_65607532_65655124	MUS81	HR/FA	chr11	65634223	rs201135561:65634223:GC:G	GC	G	0.0270976	0.91	0.34	2.65	0.00793495	2.49	1.27	4.88
chr3_10048097_10163614	FANCD2	HR/FA	chr3	10123292	rs141233997:10123292:G:A	G	A	0.00434434	-1.89	0.71	-2.65	0.00793655	0.15	0.04	0.61
chr10_50643413_50767072	ERCC6	NER	chr10	50704833	rs1924488:50704833:G:A	G	A	0.165984	0.38	0.14	2.65	0.00795845	1.47	1.11	1.94
chr2_47902668_48057240	MSH6	MMR	chr2	48042058	rs72809592:48042058:C:A	C	A	0.0175825	1.56	0.59	2.65	0.0079631	4.77	1.5	15.14
chr1_241991481_242073241	EXO1	Other	chr1	242031069	rs146977520:242031069:A:G	A	G	0.00417256	-1.76	0.66	-2.65	0.00798594	0.17	0.05	0.63
chr1_241991481_242073241	EXO1	Other	chr1	242033538	rs143558674:242033538:C:G	C	G	0.00417789	-1.76	0.66	-2.65	0.0080065	0.17	0.05	0.63
chr10_50643413_50767072	ERCC6	NER	chr10	50675085	rs12217467:50675085:C:A	C	A	0.166166	0.38	0.14	2.65	0.00801547	1.47	1.11	1.95
chr10_50643413_50767072	ERCC6	NER	chr10	50655179	rs7080607:50655179:A:G	A	G	0.165513	0.38	0.14	2.65	0.00802157	1.47	1.11	1.95
chr6_30647583_30705666	MDC1	ATM	chr6	30661278	6:30661278:C:T	C	T	0.0013807	-2.57	0.97	-2.65	0.00804101	0.08	0.01	0.51
chr5_82353316_82669606	XRCC4	NHEJ	chr5	82600522	rs3777027:82600522:T:G	T	G	0.0360048	-0.64	0.24	-2.65	0.0080528	0.53	0.33	0.85
chr20_5075598_5127272	PCNA	Other	chr20	5087008	rs77129042:5087008:C:T	C	T	0.0349859	-0.92	0.35	-2.65	0.00805413	0.4	0.2	0.79
chr11_67139422_67185881	RAD9A	ATM	chr11	67177471	rs15578:67177471:T:C	T	C	0.10933	-0.42	0.16	-2.65	0.00806284	0.66	0.48	0.9
chr10_50643413_50767072	ERCC6	NER	chr10	50692774	rs11101140:50692774:A:G	A	G	0.166034	0.38	0.14	2.65	0.00808208	1.47	1.1	1.94
chr11_65607532_65655124	MUS81	HR/FA	chr11	65631361	rs34891773:65631361:C:T	C	T	0.0272674	0.9	0.34	2.65	0.00808336	2.47	1.26	4.82
chr8_103196729_103271346	RRM2B	Other	chr8	103226191	rs29000268:103226191:TGACCTACA:T	TGACCTACA	T	0.0015222	73.71	27.83	2.65	0.00808674	1.02347e+32	2.09235e+08	5.00625e+55
chr19_45890590_46002086	ERCC1	NER	chr19	45930713	rs35190442:45930713:C:CA	C	CA	0.00807198	-1.34	0.5	-2.65	0.0080926	0.26	0.1	0.71
chr12_56598108_56643638	NABP2	Other	chr12	56614821	12:56614821:T:A	T	A	0.0172689	-0.94	0.35	-2.65	0.00810958	0.39	0.2	0.78
chr8_11607147_11664855	NEIL2	BER	chr8	11624413	rs804278:11624413:G:A	G	A	0.493794	1.19	0.45	2.65	0.0081128	3.28	1.36	7.92
chr11_43882388_43961762	ALKBH3	BER	chr11	43955863	rs10838204:43955863:G:C	G	C	0.0348265	1.36	0.51	2.65	0.0081327	3.88	1.42	10.6
chr10_50643413_50767072	ERCC6	NER	chr10	50757504	rs2377902:50757504:G:A	G	A	0.102228	0.25	0.1	2.65	0.00815721	1.29	1.07	1.56
chr4_2450663_2537584	RNF4	Other	chr4	2478431	rs72435381:2478431:C:CT	C	CT	0.17587	-0.33	0.12	-2.65	0.00816708	0.72	0.56	0.92
chr10_131245447_131586271	MGMT	BER	chr10	131302694	rs151217159:131302694:G:A	G	A	0.00581735	-2.27	0.86	-2.64	0.0082074	0.1	0.02	0.56
chr12_21601844_21674527	RECQL	RECQ	chr12	21672781	12:21672781:C:T	C	T	0.029255	-0.63	0.24	-2.64	0.00821191	0.53	0.34	0.85
chr11_18323841_18408591	GTF2H1	Other	chr11	18364358	rs4150612:18364358:G:T	G	T	0.200816	0.28	0.11	2.64	0.00821282	1.33	1.08	1.63
chr11_65607532_65655124	MUS81	HR/FA	chr11	65615462	rs61893863:65615462:G:A	G	A	0.0271824	0.9	0.34	2.64	0.00821418	2.46	1.26	4.81
chr14_68266495_69216935	RAD51B	HR/FA	chr14	68867812	rs17828548	C	T	0.0900153	0.48	0.18	2.64	0.00822296	1.62	1.13	2.32
chr16_3611181_3681599	SLX4	HR/FA	chr16	3647241	rs201347072:3647241:G:C	G	C	0.00405109	-4.28	1.62	-2.64	0.00822637	0.01	0	0.33
chr11_65607532_65655124	MUS81	HR/FA	chr11	65628007	rs61893865:65628007:G:A	G	A	0.0271966	0.9	0.34	2.64	0.00830363	2.46	1.26	4.8
chr10_50643413_50767072	ERCC6	NER	chr10	50672226	rs3940160:50672226:C:T	C	T	0.190265	0.27	0.1	2.64	0.0083624	1.31	1.07	1.59
chr17_1713277_1822848	RPA1	Other	chr17	1744285	rs12449848:1744285:C:T	C	T	0.161677	0.36	0.14	2.64	0.00837677	1.43	1.1	1.87
chr6_111600233_111824915	REV3L	TLS	chr6	111754314	rs9487643	G	A	0.377349	0.36	0.14	2.64	0.00840614	1.44	1.1	1.88
chr11_125475035_125566150	CHEK1	ATM	chr11	125559293	rs56928938:125559293:G:A	G	A	0.0670832	-0.47	0.18	-2.63	0.00848281	0.62	0.44	0.89
chr1_28198034_28261257	RPA2	Other	chr1	28200702	rs11247700:28200702:C:T	C	T	0.36436	-0.26	0.1	-2.63	0.00848562	0.77	0.64	0.94
chr19_45833094_45893876	ERCC2	NER	chr19	45858605	rs3916865:45858605:ACT:A	ACT	A	0.27648	-0.28	0.11	-2.63	0.00849891	0.76	0.62	0.93
chr8_11607147_11664855	NEIL2	BER	chr8	11624416	rs34928882:11624416:C:G	C	G	0.242482	0.31	0.12	2.63	0.00851718	1.36	1.08	1.71
chr8_42175972_42249326	POLB	BER	chr8	42184642	rs72641477:42184642:A:C	A	C	0.0150435	-0.95	0.36	-2.63	0.00852099	0.39	0.19	0.78
chr10_14919357_15016431	DCLRE1C	NHEJ	chr10	14919609	rs76714917:14919609:A:G	A	G	0.0669448	0.5	0.19	2.63	0.00853565	1.65	1.14	2.4
chr10_14919357_15016431	DCLRE1C	NHEJ	chr10	14919418	rs2400103:14919418:A:T	A	T	0.0669078	0.5	0.19	2.63	0.0085368	1.65	1.14	2.4
chr16_107017_155841	MPG	BER	chr16	127905	rs3176370:127905:C:T	C	T	0.0497311	-0.83	0.32	-2.63	0.00853693	0.44	0.24	0.81
chr11_108073558_108259829	ATM	ATM	chr11	108160350	rs1800058	C	T	0.018917	1.17	0.44	2.63	0.00854196	3.21	1.35	7.67
chr17_73602924_73683269	RECQL5	RECQ	chr17	73680426	rs117680820:73680426:G:A	G	A	0.013856	-1.26	0.48	-2.63	0.00854846	0.28	0.11	0.73
chr8_30871316_31051285	WRN	RECQ	chr8	31043821	rs112018278:31043821:C:T	C	T	0.124705	-0.38	0.15	-2.63	0.00855326	0.68	0.51	0.91
chr19_4382658_4463389	CHAF1A	Other	chr19	4459651	rs35137279:4459651:G:A	G	A	0.0241193	1.47	0.56	2.63	0.00855376	4.33	1.45	12.92
chr8_90925563_91016944	NBN	HR/FA	chr8	90973173	rs118177877:90973173:C:G	C	G	0.00394599	-2.48	0.95	-2.63	0.00857406	0.08	0.01	0.53
chr1_28198034_28261257	RPA2	Other	chr1	28200760	rs11247701:28200760:G:A	G	A	0.364526	-0.26	0.1	-2.63	0.00858595	0.77	0.64	0.94
chr19_45833094_45893876	ERCC2	NER	chr19	45857820	rs238414:45857820:G:A	G	A	0.269987	-0.28	0.11	-2.63	0.00861462	0.76	0.62	0.93
chr19_45833094_45893876	ERCC2	NER	chr19	45852530	rs10853773:45852530:C:T	C	T	0.267525	-0.28	0.11	-2.63	0.00864789	0.76	0.61	0.93
chr14_68266495_69216935	RAD51B	HR/FA	chr14	68944321	14:68944321:AT:A	AT	A	0.0936093	0.47	0.18	2.63	0.00865744	1.6	1.13	2.28
chr10_50643413_50767072	ERCC6	NER	chr10	50749093	rs61846618:50749093:C:T	C	T	0.203908	-0.3	0.12	-2.62	0.00873387	0.74	0.59	0.93
chr3_37014822_37127380	MLH1	MMR	chr3	37124002	rs140537338:37124002:A:G	A	G	0.00414923	-1.57	0.6	-2.62	0.00875015	0.21	0.06	0.67
chr8_11607147_11664855	NEIL2	BER	chr8	11620461	rs66510044:11620461:G:A	G	A	0.243629	0.3	0.12	2.62	0.00875222	1.35	1.08	1.7
chr1_241991481_242073241	EXO1	Other	chr1	242068373	rs4658544:242068373:C:T	C	T	0.327234	-0.28	0.11	-2.62	0.00876189	0.76	0.61	0.93
chr6_37301747_37382514	RNF8	ATM	chr6	37330039	rs111294277:37330039:T:C	T	C	0.0215462	-0.83	0.32	-2.62	0.00876568	0.44	0.24	0.81
chr11_125475035_125566150	CHEK1	ATM	chr11	125557993	rs73616076:125557993:C:G	C	G	0.0667519	-0.47	0.18	-2.62	0.00878534	0.62	0.44	0.89
chr11_125475035_125566150	CHEK1	ATM	chr11	125560857	rs76945483:125560857:C:G	C	G	0.066484	-0.47	0.18	-2.62	0.00878548	0.62	0.44	0.89
chr11_125475035_125566150	CHEK1	ATM	chr11	125560872	rs75967630:125560872:A:G	A	G	0.0664839	-0.47	0.18	-2.62	0.00878548	0.62	0.44	0.89
chr11_125475035_125566150	CHEK1	ATM	chr11	125561098	rs111672057:125561098:C:G	C	G	0.0664801	-0.47	0.18	-2.62	0.00878788	0.62	0.44	0.89
chr6_37301747_37382514	RNF8	ATM	chr6	37309326	rs11756066:37309326:G:A	G	A	0.0678311	-0.46	0.18	-2.62	0.00878969	0.63	0.44	0.89
chr8_11607147_11664855	NEIL2	BER	chr8	11621450	rs2740433:11621450:G:A	G	A	0.165475	-0.27	0.1	-2.62	0.00879777	0.76	0.62	0.93
chr11_65607532_65655124	MUS81	HR/FA	chr11	65650883	rs35841983:65650883:A:G	A	G	0.0264696	0.91	0.35	2.62	0.00879791	2.48	1.26	4.9
chr11_65607532_65655124	MUS81	HR/FA	chr11	65647288	rs41302417:65647288:C:T	C	T	0.0264354	0.91	0.35	2.62	0.00879871	2.48	1.26	4.9
chr2_219920038_220045575	NHEJ1	NHEJ	chr2	220042900	2:220042900:C:G	C	G	0.286786	0.37	0.14	2.62	0.00880096	1.45	1.1	1.91
chr4_2450663_2537584	RNF4	Other	chr4	2469691	rs3762831:2469691:G:C	G	C	0.179142	-0.32	0.12	-2.62	0.0088101	0.73	0.57	0.92
chr11_43882388_43961762	ALKBH3	BER	chr11	43928762	rs34632297:43928762:A:AGT	A	AGT	0.0228871	-0.97	0.37	-2.62	0.00881384	0.38	0.18	0.78
chr11_125475035_125566150	CHEK1	ATM	chr11	125559759	rs73616081:125559759:G:C	G	C	0.0667246	-0.47	0.18	-2.62	0.00881715	0.62	0.44	0.89
chr11_125475035_125566150	CHEK1	ATM	chr11	125559877	rs7106077:125559877:A:G	A	G	0.0669865	-0.47	0.18	-2.62	0.00881715	0.62	0.44	0.89
chr11_125475035_125566150	CHEK1	ATM	chr11	125559885	rs7106199:125559885:C:T	C	T	0.0669864	-0.47	0.18	-2.62	0.00881836	0.62	0.44	0.89
chr11_125475035_125566150	CHEK1	ATM	chr11	125560511	rs7109956:125560511:A:G	A	G	0.0669871	-0.47	0.18	-2.62	0.00881837	0.62	0.44	0.89
chr11_125475035_125566150	CHEK1	ATM	chr11	125562908	rs76675328:125562908:C:A	C	A	0.0664406	-0.47	0.18	-2.62	0.0088191	0.62	0.44	0.89
chr11_125475035_125566150	CHEK1	ATM	chr11	125566069	rs79239637:125566069:T:C	T	C	0.0664134	-0.47	0.18	-2.62	0.00881977	0.62	0.44	0.89
chr11_125475035_125566150	CHEK1	ATM	chr11	125565203	rs113677714:125565203:A:G	A	G	0.066416	-0.47	0.18	-2.62	0.00882072	0.62	0.44	0.89
chr11_125475035_125566150	CHEK1	ATM	chr11	125560180	rs7106795:125560180:G:A	G	A	0.066988	-0.47	0.18	-2.62	0.00882364	0.62	0.44	0.89
chr11_125475035_125566150	CHEK1	ATM	chr11	125559176	rs56954857:125559176:AGGG:A	AGGG	A	0.0669196	-0.47	0.18	-2.62	0.00882442	0.62	0.44	0.89
chr11_125475035_125566150	CHEK1	ATM	chr11	125559305	rs57742207:125559305:T:C	T	C	0.0669193	-0.47	0.18	-2.62	0.00882442	0.62	0.44	0.89
chr11_125475035_125566150	CHEK1	ATM	chr11	125553059	rs142772737:125553059:G:A	G	A	0.0665068	-0.47	0.18	-2.62	0.00882934	0.62	0.44	0.89
chr11_125475035_125566150	CHEK1	ATM	chr11	125561568	rs6590154:125561568:C:T	C	T	0.0669554	-0.47	0.18	-2.62	0.008833	0.62	0.44	0.89
chr4_1321053_1401732	UVSSA	NER	chr4	1388904	rs148639884:1388904:C:T	C	T	0.0310117	1.18	0.45	2.62	0.00885843	3.25	1.34	7.84
chr11_65607532_65655124	MUS81	HR/FA	chr11	65652177	rs34484428:65652177:A:G	A	G	0.0264136	0.91	0.35	2.62	0.0088652	2.48	1.26	4.9
chr12_124098375_124167153	GTF2H3	Other	chr12	124111723	12:124111723:T:C	T	C	0.0690101	0.61	0.23	2.62	0.00886547	1.83	1.16	2.89
chr11_125475035_125566150	CHEK1	ATM	chr11	125552495	rs35852387:125552495:A:G	A	G	0.0669906	-0.47	0.18	-2.62	0.00886994	0.62	0.44	0.89
chr17_1713277_1822848	RPA1	Other	chr17	1781990	rs4638622:1781990:C:T	C	T	0.162067	0.35	0.13	2.62	0.00888837	1.42	1.09	1.85
chr17_1713277_1822848	RPA1	Other	chr17	1782957	rs2230930:1782957:C:T	C	T	0.162086	0.35	0.13	2.61	0.00892322	1.42	1.09	1.85
chr4_2450663_2537584	RNF4	Other	chr4	2469599	rs3762830:2469599:C:G	C	G	0.179433	-0.32	0.12	-2.61	0.00893135	0.73	0.57	0.92
chr17_1713277_1822848	RPA1	Other	chr17	1783142	rs12948780:1783142:C:T	C	T	0.162086	0.35	0.13	2.61	0.00893268	1.42	1.09	1.85
chr17_1713277_1822848	RPA1	Other	chr17	1778911	rs66498893:1778911:GTAGAA:G	GTAGAA	G	0.162089	0.35	0.13	2.61	0.00895869	1.42	1.09	1.84
chr10_131245447_131586271	MGMT	BER	chr10	131478190	rs7075249:131478190:A:G	A	G	0.0695247	-0.6	0.23	-2.61	0.00896436	0.55	0.35	0.86
chr5_79930466_80192279	MSH3	MMR	chr5	80167067	rs78031541:80167067:G:A	G	A	0.00691313	-1.3	0.5	-2.61	0.0089882	0.27	0.1	0.72
chr11_18323841_18408591	GTF2H1	Other	chr11	18366163	rs201176508:18366163:CAA:C	CAA	C	0.185235	0.28	0.11	2.61	0.00902737	1.32	1.07	1.62
chr11_94132894_94247074	MRE11A	HR/FA	chr11	94223745	rs72980413:94223745:T:C	T	C	0.0164785	-1.14	0.44	-2.61	0.0090469	0.32	0.14	0.75
chr17_34225069_34277777	RDM1	Other	chr17	34243496	rs11869976:34243496:G:A	G	A	0.0996917	-0.4	0.15	-2.61	0.00905275	0.67	0.5	0.91
chr2_47610107_47809450	MSH2	MMR	chr2	47772634	rs56986500:47772634:C:T	C	T	0.0142723	-1.11	0.42	-2.61	0.00905993	0.33	0.14	0.76
chr16_107017_155841	MPG	BER	chr16	128511	rs79410592:128511:G:A	G	A	0.0443337	-0.87	0.34	-2.61	0.00906341	0.42	0.22	0.8
chr1_11714536_11771707	MAD2L2	TLS	chr1	11727191	rs9430589:11727191:T:C	T	C	0.0135485	-1.21	0.46	-2.61	0.00907026	0.3	0.12	0.74
chr15_89767179_89880492	FANCI	HR/FA	chr15	89780538	rs6496568:89780538:A:G	A	G	0.460538	0.25	0.1	2.61	0.00908479	1.29	1.06	1.56
chr17_1713277_1822848	RPA1	Other	chr17	1722951	rs146644310:1722951:G:A	G	A	0.00523254	-1.48	0.57	-2.61	0.00909467	0.23	0.07	0.69
chr17_1713277_1822848	RPA1	Other	chr17	1720621	rs12604039:1720621:C:T	C	T	0.00529405	-1.48	0.57	-2.61	0.0091106	0.23	0.07	0.69
chr11_18323841_18408591	GTF2H1	Other	chr11	18379629	rs4150661:18379629:C:A	C	A	0.200718	0.28	0.11	2.61	0.00913449	1.32	1.07	1.63
chr14_68266495_69216935	RAD51B	HR/FA	chr14	68866258	rs76348667:68866258:G:A	G	A	0.0900003	0.48	0.18	2.61	0.00916444	1.61	1.13	2.31
chr14_68266495_69216935	RAD51B	HR/FA	chr14	68866319	rs74534294:68866319:G:A	G	A	0.0899989	0.48	0.18	2.61	0.0091663	1.61	1.13	2.31
chr14_68266495_69216935	RAD51B	HR/FA	chr14	69214958	rs52701	C	T	0.363534	-0.25	0.1	-2.61	0.00917472	0.78	0.64	0.94
chr19_13036668_13084456	RAD23A	NER	chr19	13038518	rs12151216:13038518:C:T	C	T	0.129885	0.51	0.2	2.6	0.00919276	1.67	1.14	2.46
chr3_37014822_37127380	MLH1	MMR	chr3	37041010	3:37041010:C:G	C	G	0.00444744	-1.79	0.69	-2.6	0.00920183	0.17	0.04	0.64
chr3_37014822_37127380	MLH1	MMR	chr3	37040328	rs4647208:37040328:T:G	T	G	0.00443335	-1.78	0.68	-2.6	0.00920316	0.17	0.04	0.64
chr9_110025559_110114475	RAD23B	NER	chr9	110061059	rs74431835:110061059:A:G	A	G	0.167617	-0.35	0.13	-2.6	0.00921644	0.71	0.54	0.92
chr4_2450663_2537584	RNF4	Other	chr4	2505606	rs961067:2505606:C:T	C	T	0.222281	-0.29	0.11	-2.6	0.00921648	0.75	0.61	0.93
chr17_34225069_34277777	RDM1	Other	chr17	34243090	rs11080360:34243090:C:T	C	T	0.0996949	-0.4	0.15	-2.6	0.00922286	0.67	0.5	0.91
chr14_68266495_69216935	RAD51B	HR/FA	chr14	68796434	rs145501138:68796434:C:T	C	T	0.0401075	-0.6	0.23	-2.6	0.00924976	0.55	0.35	0.86
chr4_2450663_2537584	RNF4	Other	chr4	2470892	rs2269488:2470892:C:G	C	G	0.147605	-0.34	0.13	-2.6	0.00927848	0.71	0.55	0.92
chr14_68266495_69216935	RAD51B	HR/FA	chr14	68912782	rs55905601:68912782:A:G	A	G	0.0916138	0.47	0.18	2.6	0.00928164	1.6	1.12	2.28
chr3_142148078_142317668	ATR	ATM	chr3	142199534	rs188650202:142199534:C:A	C	A	0.00553288	-1.64	0.63	-2.6	0.00930002	0.19	0.06	0.67
chr2_68674692_68877856	APLF	BER	chr2	68875544	rs112068784:68875544:T:C	T	C	0.0201959	1.77	0.68	2.6	0.00930674	5.85	1.54	22.13
chr19_45833094_45893876	ERCC2	NER	chr19	45856926	rs3916874:45856926:C:G	C	G	0.259702	-0.28	0.11	-2.6	0.00932342	0.76	0.61	0.93
chr14_61181459_61456671	MNAT1	Other	chr14	61342648	rs4151289:61342648:G:C	G	C	0.129934	-0.41	0.16	-2.6	0.0093347	0.66	0.48	0.9
chr17_34225069_34277777	RDM1	Other	chr17	34243789	rs184661543:34243789:G:T	G	T	0.00432468	-2.02	0.78	-2.6	0.00937571	0.13	0.03	0.61
chr3_37014822_37127380	MLH1	MMR	chr3	37035805	rs73826932:37035805:A:G	A	G	0.00449073	-1.78	0.69	-2.6	0.00940386	0.17	0.04	0.65
chr3_37014822_37127380	MLH1	MMR	chr3	37036729	rs113916162:37036729:G:A	G	A	0.00449075	-1.78	0.69	-2.6	0.00940386	0.17	0.04	0.65
chr3_37014822_37127380	MLH1	MMR	chr3	37036984	rs112368501:37036984:G:A	G	A	0.00449074	-1.78	0.69	-2.6	0.00940386	0.17	0.04	0.65
chr3_37014822_37127380	MLH1	MMR	chr3	37037068	rs113075716:37037068:G:A	G	A	0.00449074	-1.78	0.69	-2.6	0.00940386	0.17	0.04	0.65
chr3_37014822_37127380	MLH1	MMR	chr3	37040095	rs79028303:37040095:C:T	C	T	0.00449069	-1.78	0.69	-2.6	0.00940386	0.17	0.04	0.65
chr20_5075598_5127272	PCNA	Other	chr20	5102583	rs192563832:5102583:A:G	A	G	0.00344055	-2.29	0.88	-2.6	0.00942409	0.1	0.02	0.57
chr15_89767179_89880492	FANCI	HR/FA	chr15	89875937	rs2247233	C	T	0.483203	0.25	0.1	2.6	0.0094359	1.28	1.06	1.55
chr12_109515378_109568797	UNG	BER	chr12	109561263	12:109561263:G:A	G	A	0.0190612	-0.76	0.29	-2.59	0.00948951	0.47	0.26	0.83
chr19_7664410_7714451	XAB2	NER	chr19	7665444	rs202237968:7665444:C:CT	C	CT	0.169955	0.33	0.13	2.59	0.00950918	1.4	1.08	1.8
chr12_109515378_109568797	UNG	BER	chr12	109562495	12:109562495:T:G	T	G	0.0190564	-0.76	0.29	-2.59	0.00951461	0.47	0.26	0.83
chr1_241991481_242073241	EXO1	Other	chr1	242070190	rs4658546:242070190:G:A	G	A	0.32877	-0.28	0.11	-2.59	0.00954282	0.75	0.61	0.93
chr7_44091845_44142139	POLM	NHEJ	chr7	44127891	rs77705686:44127891:C:T	C	T	0.00541474	-2.73	1.05	-2.59	0.00955798	0.07	0.01	0.51
chr11_18323841_18408591	GTF2H1	Other	chr11	18366565	rs11345271:18366565:CT:C	CT	C	0.220886	0.28	0.11	2.59	0.00955849	1.32	1.07	1.63
chr1_241991481_242073241	EXO1	Other	chr1	242067521	rs35764144:242067521:C:T	C	T	0.32535	-0.28	0.11	-2.59	0.00955951	0.76	0.62	0.94
chr6_35400137_35454880	FANCE	HR/FA	chr6	35451187	rs9462091:35451187:C:T	C	T	0.101431	-0.37	0.14	-2.59	0.00960038	0.69	0.52	0.91
chr6_35400137_35454880	FANCE	HR/FA	chr6	35449326	rs9394299:35449326:C:T	C	T	0.10144	-0.37	0.14	-2.59	0.00961211	0.69	0.52	0.91
chr2_47902668_48057240	MSH6	MMR	chr2	48043981	rs72809593:48043981:T:G	T	G	0.0176141	1.52	0.59	2.59	0.00962723	4.55	1.45	14.33
chr17_34225069_34277777	RDM1	Other	chr17	34241442	rs9899870:34241442:T:C	T	C	0.0997016	-0.4	0.15	-2.59	0.00965623	0.67	0.5	0.91
chr17_34225069_34277777	RDM1	Other	chr17	34240049	rs9891064:34240049:T:C	T	C	0.0997017	-0.4	0.15	-2.59	0.00966278	0.67	0.5	0.91
chr17_34225069_34277777	RDM1	Other	chr17	34237401	rs9889274:34237401:C:T	C	T	0.0997019	-0.4	0.15	-2.59	0.00967544	0.67	0.5	0.91
chr6_111600233_111824915	REV3L	TLS	chr6	111629001	6:111629001:T:C	T	C	0.0108454	-1.16	0.45	-2.59	0.00968925	0.31	0.13	0.75
chr12_109515378_109568797	UNG	BER	chr12	109557789	12:109557789:G:A	G	A	0.018442	-0.77	0.3	-2.59	0.0097127	0.47	0.26	0.83
chr12_109515378_109568797	UNG	BER	chr12	109557491	12:109557491:C:T	C	T	0.0184412	-0.77	0.3	-2.59	0.00971416	0.47	0.26	0.83
chr16_107017_155841	MPG	BER	chr16	130196	rs3176396:130196:A:G	A	G	0.0427624	-0.93	0.36	-2.59	0.00971708	0.4	0.2	0.8
chr3_37014822_37127380	MLH1	MMR	chr3	37035374	rs4647205:37035374:T:G	T	G	0.00449258	-1.77	0.68	-2.59	0.00972466	0.17	0.04	0.65
chr3_37014822_37127380	MLH1	MMR	chr3	37046085	rs4647234:37046085:G:A	G	A	0.00449327	-1.77	0.68	-2.59	0.00972601	0.17	0.04	0.65
chr3_37014822_37127380	MLH1	MMR	chr3	37044035	rs4647228:37044035:A:G	A	G	0.00449275	-1.77	0.68	-2.59	0.00972967	0.17	0.04	0.65
chr17_1713277_1822848	RPA1	Other	chr17	1760379	rs11867830:1760379:A:G	A	G	0.162496	0.35	0.13	2.58	0.00973867	1.42	1.09	1.84
chr10_50643413_50767072	ERCC6	NER	chr10	50659481	rs61850976:50659481:T:C	T	C	0.204113	-0.3	0.12	-2.58	0.00977939	0.74	0.59	0.93
chr4_2053644_2263848	POLN	XLR	chr4	2212650	4:2212650:T:TAATA	T	TAATA	0.210962	-0.31	0.12	-2.58	0.00978052	0.73	0.58	0.93
chr11_47216492_47280767	DDB2	NER	chr11	47252456	rs4647733:47252456:G:C	G	C	0.0116087	-1.17	0.45	-2.58	0.00978509	0.31	0.13	0.75
chr17_48430580_48478844	EME1	HR/FA	chr17	48477409	rs118067559:48477409:T:C	T	C	0.00658983	-1.37	0.53	-2.58	0.00979517	0.25	0.09	0.72
chr12_109515378_109568797	UNG	BER	chr12	109553969	12:109553969:C:T	C	T	0.0190422	-0.76	0.29	-2.58	0.0097959	0.47	0.26	0.83
chr6_158569383_158640376	GTF2H5	Other	chr6	158630863	rs148566480:158630863:C:T	C	T	0.0115384	-1.03	0.4	-2.58	0.00982225	0.36	0.16	0.78
chr11_65607532_65655124	MUS81	HR/FA	chr11	65615378	11:65615378:CA:C	CA	C	0.0985816	0.55	0.21	2.58	0.00986025	1.74	1.14	2.65
chr5_82353316_82669606	XRCC4	NHEJ	chr5	82558932	rs374758757:82558932:C:T	C	T	0.0214676	-0.78	0.3	-2.58	0.00989901	0.46	0.25	0.83
chr15_31176054_31255311	FAN1	Other	chr15	31242544	rs200564458:31242544:T:TA	T	TA	0.0133465	-1.27	0.49	-2.58	0.0099278	0.28	0.11	0.74
chr2_68674692_68877856	APLF	BER	chr2	68722597	rs6708618:68722597:C:A	C	A	0.113811	-0.41	0.16	-2.58	0.00993593	0.67	0.49	0.91
chr3_37014822_37127380	MLH1	MMR	chr3	37058775	rs4647278:37058775:T:G	T	G	0.00474589	-1.76	0.68	-2.58	0.00994187	0.17	0.05	0.66
chr5_82353316_82669606	XRCC4	NHEJ	chr5	82576687	rs67764931:82576687:G:A	G	A	0.0376362	-0.62	0.24	-2.58	0.00994251	0.54	0.34	0.86
chr11_18323841_18408591	GTF2H1	Other	chr11	18324823	rs11374602:18324823:T:TA	T	TA	0.21874	0.28	0.11	2.58	0.0099577	1.32	1.07	1.63
chr3_37014822_37127380	MLH1	MMR	chr3	37076459	rs9876420:37076459:G:T	G	T	0.00473414	-1.76	0.68	-2.58	0.00997614	0.17	0.05	0.66
chr3_37014822_37127380	MLH1	MMR	chr3	37080561	rs9985414:37080561:A:T	A	T	0.00473371	-1.76	0.68	-2.58	0.00997614	0.17	0.05	0.66
chr3_37014822_37127380	MLH1	MMR	chr3	37080891	rs72105692:37080891:ATTTT:A	ATTTT	A	0.00473372	-1.76	0.68	-2.58	0.00997614	0.17	0.05	0.66
chr3_37014822_37127380	MLH1	MMR	chr3	37089584	rs9842175:37089584:C:T	C	T	0.00473365	-1.76	0.68	-2.58	0.00997785	0.17	0.05	0.66
chr14_61181459_61456671	MNAT1	Other	chr14	61359789	rs4151315:61359789:A:G	A	G	0.0857158	-0.48	0.18	-2.58	0.00997991	0.62	0.43	0.89
chr2_68674692_68877856	APLF	BER	chr2	68717001	rs35682733:68717001:G:C	G	C	0.113823	-0.41	0.16	-2.58	0.00999467	0.67	0.49	0.91
chr17_1713277_1822848	RPA1	Other	chr17	1771556	rs34087748:1771556:G:A	G	A	0.162259	0.34	0.13	2.57	0.0100341	1.41	1.09	1.83
chr11_18323841_18408591	GTF2H1	Other	chr11	18327319	rs10832917:18327319:A:G	A	G	0.218533	0.28	0.11	2.57	0.0100412	1.32	1.07	1.63
chr8_30871316_31051285	WRN	RECQ	chr8	30988535	rs142247690:30988535:TAAAAAA:T	TAAAAAA	T	0.00544788	6.12	2.38	2.57	0.0100614	456.75	4.31	48433.7
chr19_45890590_46002086	ERCC1	NER	chr19	45995956	19:45995956:G:A	G	A	0.00271868	-3	1.17	-2.57	0.0100698	0.05	0.01	0.49
chr2_68674692_68877856	APLF	BER	chr2	68851731	rs112601054:68851731:A:G	A	G	0.0197711	2.13	0.83	2.57	0.0100763	8.4	1.66	42.48
chr16_107017_155841	MPG	BER	chr16	124638	rs75693285:124638:G:T	G	T	0.0424616	-0.88	0.34	-2.57	0.010081	0.41	0.21	0.81
chr14_68266495_69216935	RAD51B	HR/FA	chr14	68851441	rs3784116	T	C	0.270504	0.28	0.11	2.57	0.0101277	1.33	1.07	1.65
chr17_1713277_1822848	RPA1	Other	chr17	1770684	rs11078678:1770684:C:A	C	A	0.162256	0.34	0.13	2.57	0.0101357	1.41	1.09	1.83
chr11_125475035_125566150	CHEK1	ATM	chr11	125488404	rs17140116:125488404:C:T	C	T	0.0667451	-0.46	0.18	-2.57	0.0101376	0.63	0.44	0.9
chr4_2450663_2537584	RNF4	Other	chr4	2505091	rs1203860	G	T	0.222796	-0.28	0.11	-2.57	0.0101783	0.75	0.61	0.94
chr11_125475035_125566150	CHEK1	ATM	chr11	125503893	rs59629339:125503893:G:GTTT	G	GTTT	0.174411	0.27	0.11	2.57	0.0102221	1.32	1.07	1.62
chr3_37014822_37127380	MLH1	MMR	chr3	37084308	rs144467930:37084308:G:A	G	A	0.0047294	-1.71	0.67	-2.57	0.0102374	0.18	0.05	0.67
chr12_124098375_124167153	GTF2H3	Other	chr12	124116585	12:124116585:A:G	A	G	0.0692344	0.59	0.23	2.57	0.0102534	1.8	1.15	2.82
chr5_82353316_82669606	XRCC4	NHEJ	chr5	82582249	rs72769340:82582249:C:G	C	G	0.023722	-0.72	0.28	-2.57	0.0102645	0.49	0.28	0.84
chr17_1713277_1822848	RPA1	Other	chr17	1784818	rs12943171:1784818:C:T	C	T	0.161171	0.34	0.13	2.57	0.0102781	1.41	1.08	1.84
chr2_68674692_68877856	APLF	BER	chr2	68723636	rs13400155:68723636:G:A	G	A	0.114191	-0.4	0.16	-2.57	0.010306	0.67	0.49	0.91
chr12_124098375_124167153	GTF2H3	Other	chr12	124117446	12:124117446:C:T	C	T	0.0690849	0.59	0.23	2.56	0.0103339	1.8	1.15	2.82
chr10_14919357_15016431	DCLRE1C	NHEJ	chr10	14940694	rs7907802	C	T	0.123056	0.39	0.15	2.56	0.0103404	1.47	1.1	1.98
chr17_34225069_34277777	RDM1	Other	chr17	34262887	rs11654713:34262887:G:C	G	C	0.0989177	-0.41	0.16	-2.56	0.0103454	0.67	0.49	0.91
chr4_178210989_178304097	NEIL3	BER	chr4	178279927	rs17064707:178279927:A:G	A	G	0.00127501	-5.05	1.97	-2.56	0.0103511	0.01	0	0.3
chr8_90925563_91016944	NBN	HR/FA	chr8	90973738	rs1235369	A	G	0.0435644	-0.55	0.21	-2.56	0.0103569	0.58	0.38	0.88
chr12_124098375_124167153	GTF2H3	Other	chr12	124116125	12:124116125:A:G	A	G	0.0690751	0.59	0.23	2.56	0.010361	1.8	1.15	2.82
chr12_124098375_124167153	GTF2H3	Other	chr12	124115200	12:124115200:A:G	A	G	0.0690678	0.59	0.23	2.56	0.0103725	1.8	1.15	2.82
chr6_35400137_35454880	FANCE	HR/FA	chr6	35444439	rs116125267:35444439:A:G	A	G	0.0106094	1.92	0.75	2.56	0.0104127	6.8	1.57	29.48
chr8_30871316_31051285	WRN	RECQ	chr8	31022448	rs75013855:31022448:C:T	C	T	0.00680318	-1.25	0.49	-2.56	0.0104325	0.29	0.11	0.75
chr7_96090937_96359203	SHFM1	HR/FA	chr7	96141817	rs182442805:96141817:T:C	T	C	0.00469545	-1.67	0.65	-2.56	0.0105058	0.19	0.05	0.68
chr11_22624078_22667387	FANCF	HR/FA	chr11	22632252	rs146561317:22632252:ATTT:A	ATTT	A	0.280579	-0.34	0.13	-2.56	0.0105104	0.71	0.55	0.92
chr6_35400137_35454880	FANCE	HR/FA	chr6	35450364	rs1076655:35450364:C:T	C	T	0.0235069	-0.7	0.27	-2.56	0.0105168	0.5	0.29	0.85
chr11_125475035_125566150	CHEK1	ATM	chr11	125557208	rs556110:125557208:T:C	T	C	0.379678	0.36	0.14	2.56	0.0105734	1.44	1.09	1.9
chr10_14919357_15016431	DCLRE1C	NHEJ	chr10	14926986	rs55799534:14926986:C:G	C	G	0.123997	0.39	0.15	2.56	0.0105937	1.47	1.09	1.98
chr11_47216492_47280767	DDB2	NER	chr11	47224808	11:47224808:G:A	G	A	0.00154939	-15.14	5.93	-2.56	0.0106033	0	0	0.03
chr15_89767179_89880492	FANCI	HR/FA	chr15	89871499	rs3176174:89871499:T:C	T	C	0.478401	0.25	0.1	2.56	0.010607	1.28	1.06	1.54
chr17_1713277_1822848	RPA1	Other	chr17	1759222	rs4281767:1759222:T:C	T	C	0.162708	0.34	0.13	2.55	0.0106204	1.41	1.08	1.83
chr17_1713277_1822848	RPA1	Other	chr17	1765570	rs12946773:1765570:C:G	C	G	0.162257	0.34	0.13	2.55	0.0106626	1.41	1.08	1.83
chr14_68266495_69216935	RAD51B	HR/FA	chr14	68332418	14:68332418:A:C	A	C	0.00226227	-2.94	1.15	-2.55	0.0106855	0.05	0.01	0.51
chr12_56598108_56643638	NABP2	Other	chr12	56618098	12:56618098:C:T	C	T	0.478014	0.85	0.33	2.55	0.0106937	2.34	1.22	4.51
chr17_1713277_1822848	RPA1	Other	chr17	1764915	rs59614924:1764915:C:G	C	G	0.162257	0.34	0.13	2.55	0.0107262	1.41	1.08	1.83
chr17_1713277_1822848	RPA1	Other	chr17	1759985	rs12953001:1759985:T:A	T	A	0.163006	0.34	0.13	2.55	0.0107435	1.41	1.08	1.83
chr11_18323841_18408591	GTF2H1	Other	chr11	18350723	rs111333536:18350723:C:CATT	C	CATT	0.202792	0.27	0.11	2.55	0.0108033	1.31	1.07	1.62
chr5_82353316_82669606	XRCC4	NHEJ	chr5	82493423	rs6891767:82493423:T:C	T	C	0.0255541	-0.68	0.27	-2.55	0.0108305	0.51	0.3	0.85
chr4_2450663_2537584	RNF4	Other	chr4	2506251	rs148529651:2506251:TTTTA:T	TTTTA	T	0.232202	-0.29	0.12	-2.55	0.0108439	0.74	0.59	0.93
chr7_44091845_44142139	POLM	NHEJ	chr7	44117005	rs116389941:44117005:T:A	T	A	0.00528623	-2.84	1.12	-2.55	0.0108643	0.06	0.01	0.52
chr1_62881974_62937475	USP1	HR/FA	chr1	62897045	rs141362655:62897045:C:A	C	A	0.0088018	4.08	1.6	2.55	0.0108901	58.89	2.56	1357.06
chr12_56598108_56643638	NABP2	Other	chr12	56611059	12:56611059:G:A	G	A	0.0190892	-0.87	0.34	-2.55	0.0108944	0.42	0.22	0.82
chr15_89767179_89880492	FANCI	HR/FA	chr15	89789167	rs7184008:89789167:G:A	G	A	0.470452	0.24	0.1	2.55	0.0109053	1.28	1.06	1.54
chr17_1713277_1822848	RPA1	Other	chr17	1773887	rs4510061:1773887:C:T	C	T	0.161518	0.34	0.13	2.55	0.0109248	1.41	1.08	1.83
chr1_11714536_11771707	MAD2L2	TLS	chr1	11735245	rs878778	A	C	0.0512973	-0.53	0.21	-2.54	0.0109364	0.59	0.39	0.89
chr7_44091845_44142139	POLM	NHEJ	chr7	44117792	rs28382647:44117792:G:A	G	A	0.00503849	-2.86	1.12	-2.54	0.0109386	0.06	0.01	0.52
chr9_32952603_33045108	APTX	Other	chr9	33005566	9:33005566:C:G	C	G	0.00164555	-20.7	8.14	-2.54	0.0109569	0	0	0.01
chr5_82353316_82669606	XRCC4	NHEJ	chr5	82492844	rs28360144:82492844:T:C	T	C	0.0256364	-0.68	0.27	-2.54	0.0109697	0.51	0.3	0.86
chr6_111600233_111824915	REV3L	TLS	chr6	111638167	rs117442185:111638167:C:T	C	T	0.0298348	-0.72	0.28	-2.54	0.0109736	0.49	0.28	0.85
chr17_34225069_34277777	RDM1	Other	chr17	34259429	rs11080363:34259429:C:A	C	A	0.0424694	-0.58	0.23	-2.54	0.0109923	0.56	0.36	0.87
chr7_44091845_44142139	POLM	NHEJ	chr7	44104788	rs61756062:44104788:A:C	A	C	0.00516967	-2.88	1.13	-2.54	0.0109998	0.06	0.01	0.52
chr15_48603207_48655570	DUT	BER	chr15	48632342	rs28381138:48632342:G:A	G	A	0.0121618	-1.28	0.51	-2.54	0.0110176	0.28	0.1	0.75
chr5_82353316_82669606	XRCC4	NHEJ	chr5	82492578	rs28360143:82492578:C:G	C	G	0.0256396	-0.68	0.27	-2.54	0.0110315	0.51	0.3	0.86
chr5_131872615_132000313	RAD50	HR/FA	chr5	131931798	rs115976537:131931798:G:A	G	A	0.018531	1.2	0.47	2.54	0.0110378	3.31	1.31	8.31
chr1_45774834_45826142	MUTYH	BER	chr1	45822290	rs57535694:45822290:TA:T	TA	T	0.154893	-0.41	0.16	-2.54	0.0110392	0.66	0.48	0.91
chr11_18323841_18408591	GTF2H1	Other	chr11	18330385	rs35952141:18330385:G:GA	G	GA	0.219123	0.27	0.11	2.54	0.0110593	1.31	1.06	1.62
chr18_20493277_20626451	RBBP8	HR/FA	chr18	20591320	rs147361892:20591320:A:G	A	G	0.00271216	-2.62	1.03	-2.54	0.0110632	0.07	0.01	0.55
chr18_20493277_20626451	RBBP8	HR/FA	chr18	20593397	18:20593397:G:A	G	A	0.00270801	-2.62	1.03	-2.54	0.0110714	0.07	0.01	0.55
chr11_18323841_18408591	GTF2H1	Other	chr11	18329006	rs2061164:18329006:T:C	T	C	0.219151	0.27	0.11	2.54	0.0110905	1.31	1.06	1.62
chr11_125475035_125566150	CHEK1	ATM	chr11	125543068	rs141561179:125543068:T:TG	T	TG	0.0651786	-0.46	0.18	-2.54	0.0110947	0.63	0.44	0.9
chr6_43523886_43606701	POLH	TLS	chr6	43565062	6:43565062:GGCTGGTCTTGA:G	GGCTGGTCTTGA	G	0.00219723	-4.09	1.61	-2.54	0.0111313	0.02	0	0.39
chr8_11607147_11664855	NEIL2	BER	chr8	11626633	rs8191513	C	T	0.290348	0.27	0.11	2.54	0.011135	1.31	1.06	1.62
chr17_59738626_59960882	BRIP1	HR/FA	chr17	59862657	rs140929663:59862657:T:C	T	C	0.00728363	-1.52	0.6	-2.54	0.011143	0.22	0.07	0.71
chr11_18323841_18408591	GTF2H1	Other	chr11	18377031	11:18377031:A:AAAATAAATAA	A	AAAATAAATAA	0.214954	0.27	0.11	2.54	0.0111496	1.31	1.06	1.62
chr15_89839533_89898092	POLG	BER	chr15	89897193	rs176643:89897193:G:A	G	A	0.0175888	-0.97	0.38	-2.54	0.01116	0.38	0.18	0.8
chr3_10048097_10163614	FANCD2	HR/FA	chr3	10096060	rs200732903:10096060:TAC:T	TAC	T	0.0524824	-0.5	0.2	-2.54	0.0112029	0.6	0.41	0.89
chr17_34225069_34277777	RDM1	Other	chr17	34244474	rs4795100:34244474:A:G	A	G	0.100083	-0.39	0.15	-2.54	0.0112229	0.68	0.5	0.92
chr11_18323841_18408591	GTF2H1	Other	chr11	18327684	rs1140047:18327684:G:T	G	T	0.218937	0.27	0.11	2.54	0.0112304	1.31	1.06	1.62
chr11_18323841_18408591	GTF2H1	Other	chr11	18332420	rs149229493:18332420:C:T	C	T	0.00423641	-1.98	0.78	-2.53	0.011258	0.14	0.03	0.64
chr14_104143945_104201841	XRCC3	HR/FA	chr14	104193024	rs79445108:104193024:G:A	G	A	0.0558011	-0.59	0.23	-2.53	0.0112585	0.55	0.35	0.88
chr17_34225069_34277777	RDM1	Other	chr17	34243934	rs9896265:34243934:C:T	C	T	0.100014	-0.39	0.15	-2.53	0.0112739	0.68	0.5	0.92
chr17_34225069_34277777	RDM1	Other	chr17	34243932	rs9897095:34243932:A:G	A	G	0.0999777	-0.39	0.15	-2.53	0.0112757	0.68	0.5	0.92
chr14_68266495_69216935	RAD51B	HR/FA	chr14	68984365	c14_pos68054118	G	T	0.0624068	0.53	0.21	2.53	0.0112777	1.7	1.13	2.58
chr11_125475035_125566150	CHEK1	ATM	chr11	125507837	rs3731426:125507837:C:T	C	T	0.0665499	-0.46	0.18	-2.53	0.0112912	0.63	0.44	0.9
chr12_56598108_56643638	NABP2	Other	chr12	56618412	12:56618412:C:A	C	A	0.0193554	-0.87	0.34	-2.53	0.0113142	0.42	0.21	0.82
chr20_5075598_5127272	PCNA	Other	chr20	5086720	20:5086720:GACAAACACACACACAC:GACACACACAC	GACAAACACACACACAC	GACACACACAC	0.0470485	-0.8	0.31	-2.53	0.0113385	0.45	0.24	0.84
chr5_74787580_74916969	POLK	TLS	chr5	74788578	rs145437378:74788578:A:G	A	G	0.00368366	-2.13	0.84	-2.53	0.0113423	0.12	0.02	0.62
chr17_34225069_34277777	RDM1	Other	chr17	34244053	rs9900236:34244053:G:T	G	T	0.0999791	-0.39	0.15	-2.53	0.0114117	0.68	0.5	0.92
chr12_56598108_56643638	NABP2	Other	chr12	56618292	12:56618292:G:A	G	A	0.0189306	-0.87	0.34	-2.53	0.0114195	0.42	0.21	0.82
chr14_61181459_61456671	MNAT1	Other	chr14	61349334	rs61992990:61349334:A:G	A	G	0.129201	-0.4	0.16	-2.53	0.0114281	0.67	0.49	0.91
chr3_10048097_10163614	FANCD2	HR/FA	chr3	10070336	rs3732974:10070336:G:C	G	C	0.0055288	3.65	1.44	2.53	0.0114331	38.63	2.28	655.74
chr15_43679406_43822812	TP53BP1	ATM	chr15	43719820	rs45497801:43719820:A:C	A	C	0.0542017	0.73	0.29	2.53	0.0114477	2.07	1.18	3.64
chr16_3611181_3681599	SLX4	HR/FA	chr16	3660596	rs185668364:3660596:C:T	C	T	0.0043586	-2.04	0.81	-2.53	0.0114868	0.13	0.03	0.63
chr11_125475035_125566150	CHEK1	ATM	chr11	125556919	rs113480326:125556919:C:T	C	T	0.0672551	-0.45	0.18	-2.53	0.011494	0.64	0.45	0.9
chr3_196175653_196250639	RNF168	Other	chr3	196180630	rs112740991:196180630:C:T	C	T	0.0260302	1.25	0.49	2.53	0.0115017	3.49	1.32	9.19
chr3_196175653_196250639	RNF168	Other	chr3	196246572	rs114403762:196246572:C:A	C	A	0.00610772	-1.49	0.59	-2.53	0.0115295	0.22	0.07	0.72
chr17_34225069_34277777	RDM1	Other	chr17	34243826	rs9894314:34243826:G:A	G	A	0.0999822	-0.39	0.15	-2.53	0.01154	0.68	0.5	0.92
chr10_131245447_131586271	MGMT	BER	chr10	131469694	rs34055523:131469694:CT:C	CT	C	0.162121	-0.43	0.17	-2.53	0.0115425	0.65	0.46	0.91
chr11_125475035_125566150	CHEK1	ATM	chr11	125478789	rs112492159:125478789:C:CT	C	CT	0.0674914	-0.46	0.18	-2.53	0.0115657	0.63	0.44	0.9
chr9_97841335_98099984	FANCC	HR/FA	chr9	97992052	rs71920309:97992052:TACAC:T	TACAC	T	0.452855	0.52	0.21	2.52	0.0115756	1.68	1.12	2.52
chr17_1713277_1822848	RPA1	Other	chr17	1729112	rs7225692:1729112:C:G	C	G	0.308472	-0.31	0.12	-2.52	0.0115775	0.73	0.57	0.93
chr15_89767179_89880492	FANCI	HR/FA	chr15	89795024	rs6496569:89795024:G:A	G	A	0.470553	0.24	0.1	2.52	0.0115823	1.27	1.06	1.54
chr22_38894953_38986291	DMC1	HR/FA	chr22	38912583	rs199854429:38912583:CATTTATAGGATAGT:C	CATTTATAGGATAGT	C	0.00560645	-1.96	0.78	-2.52	0.0115869	0.14	0.03	0.65
chr14_68266495_69216935	RAD51B	HR/FA	chr14	69129808	rs2145150:69129808:C:A	C	A	0.281734	0.28	0.11	2.52	0.0116092	1.32	1.06	1.63
chr8_11607147_11664855	NEIL2	BER	chr8	11616501	rs884662:11616501:T:C	T	C	0.319709	0.26	0.1	2.52	0.0116274	1.3	1.06	1.6
chr17_1713277_1822848	RPA1	Other	chr17	1776900	rs7503173	G	T	0.163159	0.34	0.13	2.52	0.0116334	1.4	1.08	1.82
chr6_35400137_35454880	FANCE	HR/FA	chr6	35445211	rs3215481:35445211:GC:G	GC	G	0.0895555	-0.39	0.15	-2.52	0.0116372	0.68	0.5	0.92
chr11_18323841_18408591	GTF2H1	Other	chr11	18355599	rs4150566:18355599:C:G	C	G	0.204088	0.27	0.11	2.52	0.0116414	1.31	1.06	1.62
chr17_34225069_34277777	RDM1	Other	chr17	34243634	rs77030590:34243634:G:T	G	T	0.099985	-0.38	0.15	-2.52	0.0116594	0.68	0.5	0.92
chr16_107017_155841	MPG	BER	chr16	115185	rs1366553:115185:C:T	C	T	0.0439767	-0.87	0.35	-2.52	0.0116598	0.42	0.21	0.82
chr4_2450663_2537584	RNF4	Other	chr4	2490539	rs3135151:2490539:T:A	T	A	0.117957	0.26	0.1	2.52	0.0116783	1.3	1.06	1.58
chr17_34225069_34277777	RDM1	Other	chr17	34243552	rs16971670:34243552:A:T	A	T	0.0999864	-0.38	0.15	-2.52	0.0116915	0.68	0.5	0.92
chr3_37014822_37127380	MLH1	MMR	chr3	37036297	rs113094640:37036297:A:AT	A	AT	0.00473319	-1.68	0.67	-2.52	0.0117292	0.19	0.05	0.69
chr3_37014822_37127380	MLH1	MMR	chr3	37110739	rs79173775:37110739:G:A	G	A	0.00477976	-1.69	0.67	-2.52	0.0117311	0.18	0.05	0.69
chr4_2450663_2537584	RNF4	Other	chr4	2504195	rs1203862:2504195:A:G	A	G	0.228847	-0.28	0.11	-2.52	0.0117332	0.76	0.61	0.94
chr3_37014822_37127380	MLH1	MMR	chr3	37106715	rs11406546:37106715:A:AC	A	AC	0.00478043	-1.69	0.67	-2.52	0.0117383	0.18	0.05	0.69
chr17_1713277_1822848	RPA1	Other	chr17	1752110	rs12942649:1752110:G:A	G	A	0.1629	0.34	0.13	2.52	0.0117456	1.4	1.08	1.82
chr1_28198034_28261257	RPA2	Other	chr1	28203620	rs11247702:28203620:G:T	G	T	0.28164	-0.26	0.1	-2.52	0.0117484	0.77	0.63	0.94
chr12_109505995_109551277	ALKBH2	BER	chr12	109550710	12:109550710:C:G	C	G	0.0185089	-0.75	0.3	-2.52	0.0117581	0.47	0.27	0.85
chr17_1713277_1822848	RPA1	Other	chr17	1756212	rs3815611:1756212:G:A	G	A	0.161912	0.34	0.14	2.52	0.0118032	1.41	1.08	1.83
chr17_1713277_1822848	RPA1	Other	chr17	1751418	rs35625038:1751418:C:T	C	T	0.16221	0.34	0.14	2.52	0.0118177	1.41	1.08	1.83
chr11_43882388_43961762	ALKBH3	BER	chr11	43925066	rs78670960:43925066:G:A	G	A	0.0284234	-0.72	0.28	-2.52	0.0118332	0.49	0.28	0.85
chr11_125475035_125566150	CHEK1	ATM	chr11	125494439	rs11220167:125494439:C:G	C	G	0.0666931	-0.45	0.18	-2.52	0.0118476	0.64	0.45	0.9
chr16_107017_155841	MPG	BER	chr16	128991	16:128991:C:CCTGTCTGT	C	CCTGTCTGT	0.0470155	-0.81	0.32	-2.52	0.0118503	0.44	0.24	0.84
chr16_13994013_14066202	ERCC4	NER	chr16	14007563	rs12597883:14007563:G:A	G	A	0.191982	-0.39	0.16	-2.52	0.0118542	0.68	0.5	0.92
chr10_131245447_131586271	MGMT	BER	chr10	131478781	rs11016868:131478781:T:C	T	C	0.0681184	-0.59	0.23	-2.52	0.0118765	0.55	0.35	0.88
chr17_34225069_34277777	RDM1	Other	chr17	34243228	rs11080362:34243228:A:G	A	G	0.0999907	-0.38	0.15	-2.52	0.0118855	0.68	0.51	0.92
chr9_110025559_110114475	RAD23B	NER	chr9	110059071	rs10816485:110059071:C:T	C	T	0.210254	-0.29	0.12	-2.52	0.0118885	0.75	0.6	0.94
chr17_1713277_1822848	RPA1	Other	chr17	1753465	rs56943271:1753465:C:CA	C	CA	0.146828	0.37	0.15	2.52	0.0118957	1.45	1.08	1.93
chr19_7664410_7714451	XAB2	NER	chr19	7689914	rs187588741:7689914:C:T	C	T	0.00294749	-2.86	1.14	-2.51	0.0119122	0.06	0.01	0.53
chr11_125475035_125566150	CHEK1	ATM	chr11	125550049	rs556884:125550049:G:A	G	A	0.38024	0.36	0.14	2.51	0.0119134	1.43	1.08	1.9
chr17_34225069_34277777	RDM1	Other	chr17	34243188	rs11080361:34243188:C:T	C	T	0.0999915	-0.38	0.15	-2.51	0.0119141	0.68	0.51	0.92
chr15_91240557_91378692	BLM	HR/FA	chr15	91279053	rs78203773:91279053:T:G	T	G	0.0526978	0.79	0.32	2.51	0.0119272	2.21	1.19	4.11
chr11_125475035_125566150	CHEK1	ATM	chr11	125507277	rs3731422	T	C	0.0655277	-0.45	0.18	-2.51	0.0119756	0.63	0.45	0.9
chr11_125475035_125566150	CHEK1	ATM	chr11	125528569	rs2912098:125528569:C:T	C	T	0.378343	0.36	0.14	2.51	0.0119771	1.43	1.08	1.89
chr7_96090937_96359203	SHFM1	HR/FA	chr7	96174155	rs74760123:96174155:C:T	C	T	0.0638681	-0.48	0.19	-2.51	0.0119808	0.62	0.42	0.9
chr11_18323841_18408591	GTF2H1	Other	chr11	18356466	rs4150575:18356466:C:T	C	T	0.203787	0.27	0.11	2.51	0.0120229	1.31	1.06	1.61
chr14_68266495_69216935	RAD51B	HR/FA	chr14	68973250	rs8003606	G	T	0.19572	0.31	0.13	2.51	0.0120291	1.37	1.07	1.75
chr11_18323841_18408591	GTF2H1	Other	chr11	18360131	rs4150588:18360131:G:A	G	A	0.203789	0.27	0.11	2.51	0.0120482	1.31	1.06	1.61
chr16_107017_155841	MPG	BER	chr16	129277	rs710080:129277:A:G	A	G	0.0471371	-0.81	0.32	-2.51	0.0120551	0.45	0.24	0.84
chr16_107017_155841	MPG	BER	chr16	129223	rs710079:129223:C:T	C	T	0.0471372	-0.81	0.32	-2.51	0.0120576	0.45	0.24	0.84
chr11_61046922_61120838	DDB1	NER	chr11	61105352	rs116796737:61105352:C:G	C	G	0.0396638	-0.78	0.31	-2.51	0.0120593	0.46	0.25	0.84
chr3_142148078_142317668	ATR	ATM	chr3	142285471	3:142285471:TA:T	TA	T	0.039872	0.95	0.38	2.51	0.0120604	2.58	1.23	5.42
chr3_37014822_37127380	MLH1	MMR	chr3	37091694	rs74837207:37091694:A:G	A	G	0.0697426	-0.43	0.17	-2.51	0.0120617	0.65	0.46	0.91
chr11_18323841_18408591	GTF2H1	Other	chr11	18370739	rs4150641:18370739:C:A	C	A	0.203793	0.27	0.11	2.51	0.0120791	1.31	1.06	1.61
chr11_125475035_125566150	CHEK1	ATM	chr11	125486848	rs540555:125486848:T:C	T	C	0.378254	0.36	0.14	2.51	0.0120855	1.43	1.08	1.89
chr11_125475035_125566150	CHEK1	ATM	chr11	125489621	rs540723	A	G	0.378243	0.36	0.14	2.51	0.0120855	1.43	1.08	1.89
chr11_125475035_125566150	CHEK1	ATM	chr11	125512619	rs540436:125512619:T:C	T	C	0.37817	0.36	0.14	2.51	0.0120855	1.43	1.08	1.89
chr11_125475035_125566150	CHEK1	ATM	chr11	125518245	rs554047:125518245:T:A	T	A	0.378141	0.36	0.14	2.51	0.0120855	1.43	1.08	1.89
chr11_125475035_125566150	CHEK1	ATM	chr11	125532369	rs569766:125532369:G:A	G	A	0.378235	0.36	0.14	2.51	0.0120855	1.43	1.08	1.89
chr11_65607532_65655124	MUS81	HR/FA	chr11	65616443	rs473661:65616443:C:T	C	T	0.470797	-0.81	0.32	-2.51	0.0121242	0.44	0.23	0.84
chr5_82353316_82669606	XRCC4	NHEJ	chr5	82494028	rs6875414:82494028:C:T	C	T	0.0260906	-0.67	0.27	-2.51	0.0121321	0.51	0.3	0.86
chr5_82353316_82669606	XRCC4	NHEJ	chr5	82579694	rs3777032:82579694:G:A	G	A	0.0351824	-0.63	0.25	-2.51	0.012133	0.53	0.33	0.87
chr11_18323841_18408591	GTF2H1	Other	chr11	18343209	rs4150526:18343209:G:A	G	A	0.219435	0.27	0.11	2.51	0.0121388	1.31	1.06	1.61
chr11_18323841_18408591	GTF2H1	Other	chr11	18343822	rs3825025:18343822:C:G	C	G	0.219463	0.27	0.11	2.51	0.0121432	1.31	1.06	1.61
chr11_18323841_18408591	GTF2H1	Other	chr11	18343878	rs3802968:18343878:A:G	A	G	0.219462	0.27	0.11	2.51	0.0121432	1.31	1.06	1.61
chr4_2053644_2263848	POLN	XLR	chr4	2158102	rs34241266:2158102:CT:C	CT	C	0.425499	-0.54	0.21	-2.51	0.012164	0.58	0.38	0.89
chr6_24630204_24687261	TDP2	Other	chr6	24630934	rs149421407:24630934:CATAT:C	CATAT	C	0.100392	-0.25	0.1	-2.51	0.012168	0.78	0.64	0.95
chr2_68674692_68877856	APLF	BER	chr2	68757192	rs13420136:68757192:A:G	A	G	0.113164	-0.4	0.16	-2.51	0.0121874	0.67	0.49	0.92
chr11_18323841_18408591	GTF2H1	Other	chr11	18335390	rs7129995:18335390:A:G	A	G	0.2192	0.27	0.11	2.51	0.012188	1.31	1.06	1.62
chr3_37014822_37127380	MLH1	MMR	chr3	37078492	rs7644119:37078492:C:T	C	T	0.00495771	-1.67	0.67	-2.51	0.0121937	0.19	0.05	0.69
chr15_31176054_31255311	FAN1	Other	chr15	31237442	rs185417922:31237442:G:A	G	A	0.0089693	-1.35	0.54	-2.51	0.0121943	0.26	0.09	0.74
chr17_34225069_34277777	RDM1	Other	chr17	34242703	rs9901418:34242703:C:T	C	T	0.0999982	-0.38	0.15	-2.51	0.012199	0.68	0.51	0.92
chr6_111600233_111824915	REV3L	TLS	chr6	111654887	rs9384793:111654887:C:T	C	T	0.013601	1.35	0.54	2.51	0.0122092	3.88	1.34	11.18
chr9_35053834_35100013	FANCG	HR/FA	chr9	35098110	rs151193256:35098110:C:T	C	T	0.00560348	-1.3	0.52	-2.51	0.0122136	0.27	0.1	0.75
chr14_68266495_69216935	RAD51B	HR/FA	chr14	68942408	rs189019884:68942408:T:A	T	A	0.0918201	0.45	0.18	2.51	0.0122161	1.57	1.1	2.23
chr15_89767179_89880492	FANCI	HR/FA	chr15	89854859	rs9920768:89854859:G:C	G	C	0.471612	0.24	0.1	2.51	0.0122328	1.27	1.05	1.54
chr16_107017_155841	MPG	BER	chr16	125231	rs80173207:125231:G:A	G	A	0.0421577	-0.86	0.34	-2.5	0.0122609	0.42	0.22	0.83
chr2_68674692_68877856	APLF	BER	chr2	68782763	rs6737186:68782763:A:C	A	C	0.113228	-0.4	0.16	-2.5	0.0122695	0.67	0.49	0.92
chr2_68674692_68877856	APLF	BER	chr2	68790161	rs7604110:68790161:C:T	C	T	0.113227	-0.4	0.16	-2.5	0.0122697	0.67	0.49	0.92
chr17_34225069_34277777	RDM1	Other	chr17	34242580	rs9901195:34242580:C:T	C	T	0.1	-0.38	0.15	-2.5	0.0122814	0.68	0.51	0.92
chr17_1713277_1822848	RPA1	Other	chr17	1771248	rs62067473:1771248:C:T	C	T	0.161386	0.34	0.13	2.5	0.0122874	1.4	1.08	1.82
chr5_82353316_82669606	XRCC4	NHEJ	chr5	82575596	rs3777036:82575596:A:C	A	C	0.0385621	-0.6	0.24	-2.5	0.0122965	0.55	0.34	0.88
chr8_95364187_95507337	RAD54B	HR/FA	chr8	95485265	rs147541774:95485265:T:C	T	C	0.0343854	-0.79	0.31	-2.5	0.0123068	0.46	0.25	0.84
chr2_68674692_68877856	APLF	BER	chr2	68765627	rs12713645:68765627:G:A	G	A	0.113079	-0.4	0.16	-2.5	0.0123138	0.67	0.49	0.92
chr2_58366377_58488490	FANCL	HR/FA	chr2	58458319	rs114317045:58458319:A:G	A	G	0.0223133	-0.85	0.34	-2.5	0.0123257	0.43	0.22	0.83
chr17_59738626_59960882	BRIP1	HR/FA	chr17	59907661	rs72257314:59907661:T:TA	T	TA	0.351297	-0.53	0.21	-2.5	0.012338	0.59	0.39	0.89
chr7_7656148_7778238	RPA3	Other	chr7	7659219	rs62451382:7659219:T:C	T	C	0.00773731	-1.3	0.52	-2.5	0.0123381	0.27	0.1	0.75
chr5_79930466_80192279	MSH3	MMR	chr5	80126160	5:80126160:CTGA:C	CTGA	C	0.00428451	-2.7	1.08	-2.5	0.0124239	0.07	0.01	0.56
chr2_68674692_68877856	APLF	BER	chr2	68786563	rs6546418:68786563:G:A	G	A	0.113627	-0.4	0.16	-2.5	0.0124318	0.67	0.49	0.92
chr14_68266495_69216935	RAD51B	HR/FA	chr14	68942069	rs78618613:68942069:T:C	T	C	0.0917195	0.45	0.18	2.5	0.0124506	1.57	1.1	2.23
chr10_131245447_131586271	MGMT	BER	chr10	131571898	rs190292370:131571898:C:T	C	T	0.00623973	-2.21	0.88	-2.5	0.0124516	0.11	0.02	0.62
chr5_68510699_68593250	CDK7	Other	chr5	68572103	rs183769944:68572103:G:A	G	A	0.0120622	2.34	0.94	2.5	0.0124597	10.39	1.66	65.22
chr6_31687796_31752627	MSH5	MMR	chr6	31743056	6:31743056:T:G	T	G	0.0451024	0.89	0.36	2.5	0.0124931	2.44	1.21	4.92
chr19_45833094_45893876	ERCC2	NER	chr19	45877573	rs112536753:45877573:A:G	A	G	0.294038	-0.26	0.1	-2.5	0.0124943	0.77	0.63	0.95
chr3_196175653_196250639	RNF168	Other	chr3	196202822	rs4916431:196202822:C:A	C	A	0.12698	0.24	0.1	2.5	0.0124972	1.28	1.05	1.55
chr17_34225069_34277777	RDM1	Other	chr17	34242241	rs9907145:34242241:T:C	T	C	0.100004	-0.38	0.15	-2.5	0.0125068	0.68	0.51	0.92
chr17_34225069_34277777	RDM1	Other	chr17	34235609	rs9908525:34235609:T:G	T	G	0.100476	-0.38	0.15	-2.5	0.012515	0.68	0.51	0.92
chr1_62881974_62937475	USP1	HR/FA	chr1	62902874	rs646179:62902874:A:G	A	G	0.104485	0.25	0.1	2.5	0.0125166	1.28	1.05	1.56
chr17_34225069_34277777	RDM1	Other	chr17	34240859	rs9893004:34240859:T:C	T	C	0.100005	-0.38	0.15	-2.5	0.0125429	0.68	0.51	0.92
chr17_34225069_34277777	RDM1	Other	chr17	34241219	rs9899215:34241219:T:C	T	C	0.100005	-0.38	0.15	-2.5	0.0125429	0.68	0.51	0.92
chr3_37014822_37127380	MLH1	MMR	chr3	37060459	rs9857293:37060459:T:C	T	C	0.00485419	-1.67	0.67	-2.5	0.0125438	0.19	0.05	0.7
chr17_34225069_34277777	RDM1	Other	chr17	34240731	rs9914468:34240731:A:G	A	G	0.100005	-0.38	0.15	-2.5	0.0125446	0.68	0.51	0.92
chr17_34225069_34277777	RDM1	Other	chr17	34240353	rs9911016:34240353:G:C	G	C	0.100005	-0.38	0.15	-2.5	0.0125453	0.68	0.51	0.92
chr17_34225069_34277777	RDM1	Other	chr17	34240456	rs9912894:34240456:C:T	C	T	0.100005	-0.38	0.15	-2.5	0.0125453	0.68	0.51	0.92
chr17_34225069_34277777	RDM1	Other	chr17	34239534	rs9912049:34239534:T:C	T	C	0.100005	-0.38	0.15	-2.5	0.0125513	0.68	0.51	0.92
chr17_34225069_34277777	RDM1	Other	chr17	34238599	rs9897665:34238599:C:A	C	A	0.100006	-0.38	0.15	-2.5	0.0125564	0.68	0.51	0.92
chr17_34225069_34277777	RDM1	Other	chr17	34238290	rs9903590:34238290:T:C	T	C	0.100008	-0.38	0.15	-2.5	0.012558	0.68	0.51	0.92
chr15_89767179_89880492	FANCI	HR/FA	chr15	89843950	rs2238304:89843950:A:T	A	T	0.466573	0.24	0.1	2.5	0.0125592	1.27	1.05	1.54
chr17_34225069_34277777	RDM1	Other	chr17	34238089	rs9894799:34238089:G:A	G	A	0.100006	-0.38	0.15	-2.5	0.0125599	0.68	0.51	0.92
chr17_34225069_34277777	RDM1	Other	chr17	34237695	rs9889977:34237695:C:T	C	T	0.100006	-0.38	0.15	-2.5	0.0125616	0.68	0.51	0.92
chr5_82353316_82669606	XRCC4	NHEJ	chr5	82594554	rs67078790:82594554:T:C	T	C	0.036173	-0.61	0.24	-2.5	0.0125644	0.54	0.34	0.88
chr17_34225069_34277777	RDM1	Other	chr17	34236760	rs11653016:34236760:G:A	G	A	0.100006	-0.38	0.15	-2.5	0.0125669	0.68	0.51	0.92
chr3_37014822_37127380	MLH1	MMR	chr3	37070221	rs7633154:37070221:C:T	C	T	0.00484253	-1.67	0.67	-2.5	0.0125685	0.19	0.05	0.7
chr17_34225069_34277777	RDM1	Other	chr17	34240599	rs9303693:34240599:T:C	T	C	0.100046	-0.38	0.15	-2.5	0.012573	0.68	0.51	0.92
chr3_37014822_37127380	MLH1	MMR	chr3	37078254	rs7619495:37078254:A:G	A	G	0.00484262	-1.67	0.67	-2.5	0.012575	0.19	0.05	0.7
chr14_68266495_69216935	RAD51B	HR/FA	chr14	69130455	rs2877498	A	G	0.28189	0.27	0.11	2.5	0.012576	1.31	1.06	1.63
chr3_37014822_37127380	MLH1	MMR	chr3	37085314	rs9816651:37085314:C:G	C	G	0.00484272	-1.67	0.67	-2.5	0.0125764	0.19	0.05	0.7
chr3_37014822_37127380	MLH1	MMR	chr3	37089711	rs9862359:37089711:T:C	T	C	0.00484289	-1.67	0.67	-2.5	0.0125772	0.19	0.05	0.7
chr3_37014822_37127380	MLH1	MMR	chr3	37076829	rs73824610:37076829:C:A	C	A	0.00484103	-1.67	0.67	-2.5	0.0125826	0.19	0.05	0.7
chr4_2450663_2537584	RNF4	Other	chr4	2465127	rs7667745:2465127:C:G	C	G	0.177778	-0.31	0.12	-2.5	0.0125836	0.74	0.58	0.94
chr17_34225069_34277777	RDM1	Other	chr17	34235375	rs9908011:34235375:T:C	T	C	0.0996623	-0.38	0.15	-2.5	0.0125951	0.68	0.51	0.92
chr1_46693366_46764145	RAD54L	HR/FA	chr1	46734792	rs12125573	C	T	0.224671	-0.27	0.11	-2.49	0.0126003	0.76	0.61	0.94
chr8_11607147_11664855	NEIL2	BER	chr8	11612842	rs3729851:11612842:G:A	G	A	0.133908	0.36	0.14	2.49	0.0126038	1.43	1.08	1.9
chr17_34225069_34277777	RDM1	Other	chr17	34233786	rs9912571:34233786:G:A	G	A	0.100028	-0.38	0.15	-2.49	0.0126251	0.68	0.51	0.92
chr17_34225069_34277777	RDM1	Other	chr17	34233871	rs9912793:34233871:G:A	G	A	0.100028	-0.38	0.15	-2.49	0.0126251	0.68	0.51	0.92
chr11_18323841_18408591	GTF2H1	Other	chr11	18345616	rs34932365:18345616:A:G	A	G	0.0292623	-0.62	0.25	-2.49	0.012626	0.54	0.33	0.88
chr17_34225069_34277777	RDM1	Other	chr17	34233642	rs9912284	G	A	0.100028	-0.38	0.15	-2.49	0.0126289	0.68	0.51	0.92
chr17_34225069_34277777	RDM1	Other	chr17	34236170	rs11653051	C	T	0.100006	-0.38	0.15	-2.49	0.0126289	0.68	0.51	0.92
chr17_34225069_34277777	RDM1	Other	chr17	34233451	rs9913488:34233451:C:T	C	T	0.100034	-0.38	0.15	-2.49	0.0126318	0.68	0.51	0.92
chr17_34225069_34277777	RDM1	Other	chr17	34234953	rs11650409:34234953:G:A	G	A	0.100037	-0.38	0.15	-2.49	0.0126403	0.68	0.51	0.92
chr17_34225069_34277777	RDM1	Other	chr17	34235006	rs11655533:34235006:A:G	A	G	0.100037	-0.38	0.15	-2.49	0.0126403	0.68	0.51	0.92
chr17_34225069_34277777	RDM1	Other	chr17	34233003	rs79340517:34233003:A:G	A	G	0.100057	-0.38	0.15	-2.49	0.012671	0.68	0.51	0.92
chr3_9771627_9828421	OGG1	BER	chr3	9811302	rs139960528:9811302:C:G	C	G	0.0178096	-1.03	0.41	-2.49	0.0126795	0.36	0.16	0.8
chr11_125475035_125566150	CHEK1	ATM	chr11	125551901	rs190197197:125551901:G:A	G	A	0.00262993	-2.51	1.01	-2.49	0.0126823	0.08	0.01	0.58
chr6_35400137_35454880	FANCE	HR/FA	chr6	35440786	rs146658365:35440786:AT:A	AT	A	0.0921773	-0.48	0.19	-2.49	0.0126993	0.62	0.42	0.9
chr6_158569383_158640376	GTF2H5	Other	chr6	158609233	rs190510052:158609233:T:A	T	A	0.00128746	-3.38	1.36	-2.49	0.0127049	0.03	0	0.49
chr3_37014822_37127380	MLH1	MMR	chr3	37109396	rs9816612:37109396:C:T	C	T	0.00482087	-1.67	0.67	-2.49	0.0127076	0.19	0.05	0.7
chr1_46693366_46764145	RAD54L	HR/FA	chr1	46698490	rs6692775:46698490:T:G	T	G	0.249716	-0.29	0.11	-2.49	0.0127079	0.75	0.6	0.94
chr3_37014822_37127380	MLH1	MMR	chr3	37107130	rs9311151:37107130:A:C	A	C	0.00482131	-1.67	0.67	-2.49	0.0127162	0.19	0.05	0.7
chr17_1713277_1822848	RPA1	Other	chr17	1773745	rs4494585:1773745:T:A	T	A	0.163309	0.33	0.13	2.49	0.0127542	1.39	1.07	1.81
chr3_37014822_37127380	MLH1	MMR	chr3	37108192	rs11391338:37108192:C:CA	C	CA	0.00504411	-1.67	0.67	-2.49	0.012763	0.19	0.05	0.7
chr17_59738626_59960882	BRIP1	HR/FA	chr17	59817276	rs116977795:59817276:A:G	A	G	0.007427	-1.49	0.6	-2.49	0.0127633	0.23	0.07	0.73
chr1_62881974_62937475	USP1	HR/FA	chr1	62906682	1:62906682:A:T	A	T	0.00205108	-13.16	5.28	-2.49	0.0127686	0	0	0.06
chr17_59738626_59960882	BRIP1	HR/FA	chr17	59787984	rs140339695:59787984:A:C	A	C	0.00742516	-1.49	0.6	-2.49	0.0127697	0.23	0.07	0.73
chr17_34225069_34277777	RDM1	Other	chr17	34243762	rs9896658:34243762:A:C	A	C	0.100079	-0.38	0.15	-2.49	0.0127706	0.68	0.51	0.92
chr2_68674692_68877856	APLF	BER	chr2	68744541	rs200436492:68744541:C:CTA	C	CTA	0.113032	-0.4	0.16	-2.49	0.0127764	0.67	0.49	0.92
chr17_34225069_34277777	RDM1	Other	chr17	34235997	rs11657908:34235997:T:C	T	C	0.10002	-0.38	0.15	-2.49	0.0127788	0.68	0.51	0.92
chr10_115574487_115634142	DCLRE1A	XLR	chr10	115599070	rs142980993:115599070:C:T	C	T	0.00355047	-2.05	0.82	-2.49	0.0127917	0.13	0.03	0.65
chr1_45774834_45826142	MUTYH	BER	chr1	45820487	1:45820487:AATATATAT:A	AATATATAT	A	0.180918	-0.27	0.11	-2.49	0.0127918	0.77	0.62	0.94
chr18_20493277_20626451	RBBP8	HR/FA	chr18	20609259	rs140924174:20609259:ACCT:A	ACCT	A	0.115948	-0.34	0.14	-2.49	0.0128073	0.71	0.54	0.93
chr14_68266495_69216935	RAD51B	HR/FA	chr14	69130376	rs2877497:69130376:A:G	A	G	0.281707	0.27	0.11	2.49	0.0128157	1.31	1.06	1.63
chr3_121130277_121284853	POLQ	XLR	chr3	121266245	rs201512310:121266245:G:A	G	A	0.222074	-0.37	0.15	-2.49	0.0128157	0.69	0.51	0.92
chr15_31176054_31255311	FAN1	Other	chr15	31200132	rs191421881:31200132:T:G	T	G	0.0103436	-1.27	0.51	-2.49	0.0128321	0.28	0.1	0.76
chr3_142148078_142317668	ATR	ATM	chr3	142157108	rs62276420:142157108:C:T	C	T	0.0337734	0.79	0.32	2.49	0.0128442	2.21	1.18	4.12
chr14_68266495_69216935	RAD51B	HR/FA	chr14	68907848	rs55820001:68907848:G:C	G	C	0.0924422	0.44	0.18	2.49	0.0128766	1.56	1.1	2.21
chr3_37014822_37127380	MLH1	MMR	chr3	37017578	3:37017578:C:CG	C	CG	0.00579139	-1.58	0.63	-2.49	0.012877	0.21	0.06	0.72
chr19_7664410_7714451	XAB2	NER	chr19	7673263	rs35625366:7673263:T:C	T	C	0.0113297	-1.44	0.58	-2.49	0.0129123	0.24	0.08	0.74
chr3_121130277_121284853	POLQ	XLR	chr3	121264106	rs186358637:121264106:G:A	G	A	0.00336422	-2.22	0.89	-2.49	0.0129276	0.11	0.02	0.63
chr15_89767179_89880492	FANCI	HR/FA	chr15	89842208	rs9302347:89842208:T:C	T	C	0.46915	0.24	0.1	2.49	0.0129482	1.27	1.05	1.53
chr11_125475035_125566150	CHEK1	ATM	chr11	125564642	rs560347:125564642:T:C	T	C	0.468643	0.23	0.09	2.49	0.0129535	1.26	1.05	1.52
chr2_68674692_68877856	APLF	BER	chr2	68735718	rs35859673:68735718:G:A	G	A	0.113116	-0.4	0.16	-2.48	0.0129606	0.67	0.49	0.92
chr18_20493277_20626451	RBBP8	HR/FA	chr18	20610852	rs59299390:20610852:CTG:C	CTG	C	0.116093	-0.34	0.14	-2.48	0.0129657	0.71	0.54	0.93
chr2_68674692_68877856	APLF	BER	chr2	68735336	rs7569174:68735336:G:T	G	T	0.113116	-0.4	0.16	-2.48	0.0129675	0.67	0.49	0.92
chr14_20791740_20846064	PARP2	BER	chr14	20817325	rs55684636:20817325:T:C	T	C	0.00239832	-2.24	0.9	-2.48	0.012994	0.11	0.02	0.62
chr14_68266495_69216935	RAD51B	HR/FA	chr14	68981267	rs117035273:68981267:C:T	C	T	0.00904528	-1.32	0.53	-2.48	0.0130172	0.27	0.1	0.76
chr11_125475035_125566150	CHEK1	ATM	chr11	125518345	rs500450:125518345:C:T	C	T	0.379694	0.36	0.14	2.48	0.0130243	1.43	1.08	1.89
chr15_89767179_89880492	FANCI	HR/FA	chr15	89809559	15:89809559:AT:A	AT	A	0.122424	-0.44	0.18	-2.48	0.0130312	0.64	0.45	0.91
chr10_131245447_131586271	MGMT	BER	chr10	131512229	rs139877445:131512229:G:A	G	A	0.00406925	-3.01	1.21	-2.48	0.0130482	0.05	0	0.53
chr17_1713277_1822848	RPA1	Other	chr17	1718798	rs35091572:1718798:CT:C	CT	C	0.305258	-0.31	0.12	-2.48	0.0130686	0.74	0.58	0.94
chr14_68266495_69216935	RAD51B	HR/FA	chr14	68904049	rs76390695:68904049:C:A	C	A	0.0929287	0.44	0.18	2.48	0.0131108	1.56	1.1	2.22
chr8_11607147_11664855	NEIL2	BER	chr8	11614769	rs12156163:11614769:C:T	C	T	0.219831	0.3	0.12	2.48	0.0131144	1.35	1.06	1.7
chr18_20493277_20626451	RBBP8	HR/FA	chr18	20599915	rs7238306:20599915:C:T	C	T	0.116367	-0.34	0.14	-2.48	0.0131213	0.71	0.54	0.93
chr18_20493277_20626451	RBBP8	HR/FA	chr18	20599564	rs7234479	A	C	0.116399	-0.34	0.14	-2.48	0.0131241	0.71	0.54	0.93
chr11_125475035_125566150	CHEK1	ATM	chr11	125480593	rs74640759:125480593:A:T	A	T	0.06611	-0.45	0.18	-2.48	0.0131261	0.64	0.45	0.91
chr3_37014822_37127380	MLH1	MMR	chr3	37048067	rs4647241:37048067:C:T	C	T	0.00496348	-1.65	0.66	-2.48	0.0131271	0.19	0.05	0.71
chr3_37014822_37127380	MLH1	MMR	chr3	37048273	rs4647242:37048273:C:T	C	T	0.00496991	-1.65	0.66	-2.48	0.0131271	0.19	0.05	0.71
chr3_37014822_37127380	MLH1	MMR	chr3	37051542	rs9837574:37051542:T:C	T	C	0.00495587	-1.65	0.66	-2.48	0.0131405	0.19	0.05	0.71
chr3_37014822_37127380	MLH1	MMR	chr3	37051546	rs9837578:37051546:T:C	T	C	0.00495588	-1.65	0.66	-2.48	0.0131405	0.19	0.05	0.71
chr3_37014822_37127380	MLH1	MMR	chr3	37051887	rs111341959:37051887:G:A	G	A	0.00495742	-1.65	0.66	-2.48	0.0131405	0.19	0.05	0.71
chr3_37014822_37127380	MLH1	MMR	chr3	37051982	rs17035877:37051982:G:A	G	A	0.00495753	-1.65	0.66	-2.48	0.0131405	0.19	0.05	0.71
chr19_45833094_45893876	ERCC2	NER	chr19	45861345	rs238411:45861345:C:T	C	T	0.267099	-0.27	0.11	-2.48	0.0131526	0.77	0.62	0.95
chr2_68674692_68877856	APLF	BER	chr2	68723912	rs13400463:68723912:G:A	G	A	0.114089	-0.39	0.16	-2.48	0.0131559	0.68	0.5	0.92
chr3_37014822_37127380	MLH1	MMR	chr3	37051259	rs113528544:37051259:A:G	A	G	0.00514255	-1.65	0.66	-2.48	0.0131562	0.19	0.05	0.71
chr2_68674692_68877856	APLF	BER	chr2	68724129	rs12713643:68724129:C:G	C	G	0.114089	-0.39	0.16	-2.48	0.0131611	0.68	0.5	0.92
chr3_37014822_37127380	MLH1	MMR	chr3	37052874	rs113778406:37052874:G:A	G	A	0.00495882	-1.65	0.66	-2.48	0.0131705	0.19	0.05	0.71
chr3_37014822_37127380	MLH1	MMR	chr3	37053120	rs13320360:37053120:T:C	T	C	0.00496025	-1.65	0.66	-2.48	0.0131705	0.19	0.05	0.71
chr18_20493277_20626451	RBBP8	HR/FA	chr18	20595711	rs8086515:20595711:G:T	G	T	0.116394	-0.34	0.14	-2.48	0.0131734	0.71	0.54	0.93
chr7_44091845_44142139	POLM	NHEJ	chr7	44129392	rs148194933:44129392:T:C	T	C	0.00616438	-2.04	0.82	-2.48	0.013184	0.13	0.03	0.65
chr18_20493277_20626451	RBBP8	HR/FA	chr18	20595523	rs72088603:20595523:AT:A	AT	A	0.118849	-0.34	0.14	-2.48	0.0131874	0.71	0.54	0.93
chr7_44091845_44142139	POLM	NHEJ	chr7	44093555	rs139858700:44093555:G:A	G	A	0.00651705	-1.88	0.76	-2.48	0.0132043	0.15	0.03	0.67
chr15_89767179_89880492	FANCI	HR/FA	chr15	89791516	rs2108600	A	G	0.468791	0.24	0.1	2.48	0.0132193	1.27	1.05	1.53
chr6_37301747_37382514	RNF8	ATM	chr6	37318701	rs185753628:37318701:C:T	C	T	0.00147879	-2.35	0.95	-2.48	0.0132206	0.1	0.01	0.61
chr11_18323841_18408591	GTF2H1	Other	chr11	18375164	rs4150655:18375164:A:T	A	T	0.203925	0.27	0.11	2.48	0.0132228	1.3	1.06	1.61
chr2_68674692_68877856	APLF	BER	chr2	68718191	rs10211211:68718191:G:C	G	C	0.114105	-0.39	0.16	-2.48	0.0132283	0.68	0.5	0.92
chr2_68674692_68877856	APLF	BER	chr2	68719381	rs10179919:68719381:T:C	T	C	0.114116	-0.39	0.16	-2.48	0.0132284	0.68	0.5	0.92
chr6_35400137_35454880	FANCE	HR/FA	chr6	35448402	rs4713872:35448402:G:A	G	A	0.0128505	-0.91	0.37	-2.48	0.0132301	0.4	0.2	0.83
chr6_35400137_35454880	FANCE	HR/FA	chr6	35447467	rs77383115:35447467:G:A	G	A	0.0128544	-0.91	0.37	-2.48	0.0132347	0.4	0.2	0.83
chr2_68674692_68877856	APLF	BER	chr2	68706723	rs11894861:68706723:G:C	G	C	0.114122	-0.39	0.16	-2.48	0.0132465	0.68	0.5	0.92
chr2_68674692_68877856	APLF	BER	chr2	68706989	rs13422657:68706989:T:C	T	C	0.114122	-0.39	0.16	-2.48	0.0132465	0.68	0.5	0.92
chr6_35400137_35454880	FANCE	HR/FA	chr6	35442679	rs41270070:35442679:G:A	G	A	0.0128688	-0.91	0.37	-2.48	0.0132607	0.4	0.2	0.83
chr18_20493277_20626451	RBBP8	HR/FA	chr18	20611450	rs12327292:20611450:T:C	T	C	0.116651	-0.34	0.14	-2.48	0.0132721	0.71	0.54	0.93
chr11_125475035_125566150	CHEK1	ATM	chr11	125511572	rs76978286:125511572:A:G	A	G	0.0657156	-0.45	0.18	-2.48	0.0132864	0.64	0.45	0.91
chr11_125475035_125566150	CHEK1	ATM	chr11	125482650	rs80101840:125482650:G:A	G	A	0.0657483	-0.45	0.18	-2.48	0.0132887	0.64	0.45	0.91
chr11_125475035_125566150	CHEK1	ATM	chr11	125488471	rs113627561:125488471:ATAATAT:A	ATAATAT	A	0.0657483	-0.45	0.18	-2.48	0.0132887	0.64	0.45	0.91
chr11_125475035_125566150	CHEK1	ATM	chr11	125489007	rs111252746:125489007:C:T	C	T	0.0658004	-0.45	0.18	-2.48	0.0132887	0.64	0.45	0.91
chr11_125475035_125566150	CHEK1	ATM	chr11	125495078	rs61451117:125495078:C:T	C	T	0.066247	-0.45	0.18	-2.48	0.0132887	0.64	0.45	0.91
chr11_125475035_125566150	CHEK1	ATM	chr11	125495044	rs61612408:125495044:G:A	G	A	0.066317	-0.45	0.18	-2.48	0.0132904	0.64	0.45	0.91
chr9_110025559_110114475	RAD23B	NER	chr9	110061890	rs10481632	T	A	0.210164	-0.29	0.12	-2.48	0.0132913	0.75	0.6	0.94
chr11_18323841_18408591	GTF2H1	Other	chr11	18359983	rs111946613:18359983:ATGTT:A	ATGTT	A	0.203622	0.27	0.11	2.48	0.0132914	1.3	1.06	1.61
chr11_125475035_125566150	CHEK1	ATM	chr11	125499063	rs78170873:125499063:A:G	A	G	0.0657051	-0.45	0.18	-2.48	0.0132923	0.64	0.45	0.91
chr11_125475035_125566150	CHEK1	ATM	chr11	125506300	rs77344440:125506300:A:C	A	C	0.0657572	-0.45	0.18	-2.48	0.0132946	0.64	0.45	0.91
chr11_125475035_125566150	CHEK1	ATM	chr11	125511917	rs3731440:125511917:G:A	G	A	0.0657286	-0.45	0.18	-2.48	0.0132951	0.64	0.45	0.91
chr11_125475035_125566150	CHEK1	ATM	chr11	125520789	rs76055366:125520789:T:C	T	C	0.0657888	-0.45	0.18	-2.48	0.0132958	0.64	0.45	0.91
chr11_125475035_125566150	CHEK1	ATM	chr11	125523456	rs149558361:125523456:C:CTG	C	CTG	0.0657888	-0.45	0.18	-2.48	0.0132961	0.64	0.45	0.91
chr11_125475035_125566150	CHEK1	ATM	chr11	125533349	rs77216196:125533349:C:T	C	T	0.0657894	-0.45	0.18	-2.48	0.0132972	0.64	0.45	0.91
chr11_125475035_125566150	CHEK1	ATM	chr11	125539786	rs140947164:125539786:TTA:T	TTA	T	0.0657371	-0.45	0.18	-2.48	0.0132978	0.64	0.45	0.91
chr11_125475035_125566150	CHEK1	ATM	chr11	125539892	rs75502887:125539892:G:A	G	A	0.0657371	-0.45	0.18	-2.48	0.0132978	0.64	0.45	0.91
chr11_125475035_125566150	CHEK1	ATM	chr11	125546413	rs76133534:125546413:A:T	A	T	0.0657897	-0.45	0.18	-2.48	0.0133043	0.64	0.45	0.91
chr2_219920038_220045575	NHEJ1	NHEJ	chr2	220004577	2:220004577:A:G	A	G	0.00487942	-1.96	0.79	-2.47	0.0133336	0.14	0.03	0.67
chr8_11607147_11664855	NEIL2	BER	chr8	11610567	rs117856807:11610567:T:C	T	C	0.0107374	-1.15	0.46	-2.47	0.0133352	0.32	0.13	0.79
chr18_20493277_20626451	RBBP8	HR/FA	chr18	20582701	rs62095234:20582701:C:G	C	G	0.116421	-0.34	0.14	-2.47	0.0133438	0.71	0.54	0.93
chr17_1713277_1822848	RPA1	Other	chr17	1756148	rs16951698:1756148:G:C	G	C	0.162418	0.33	0.13	2.47	0.0133542	1.39	1.07	1.81
chr11_125475035_125566150	CHEK1	ATM	chr11	125547869	rs34788353:125547869:C:T	C	T	0.0657718	-0.45	0.18	-2.47	0.0133542	0.64	0.45	0.91
chr11_125475035_125566150	CHEK1	ATM	chr11	125481834	rs11825580:125481834:G:A	G	A	0.0664968	-0.45	0.18	-2.47	0.0133544	0.64	0.45	0.91
chr11_125475035_125566150	CHEK1	ATM	chr11	125482713	rs11220158:125482713:G:A	G	A	0.0664968	-0.45	0.18	-2.47	0.0133544	0.64	0.45	0.91
chr11_125475035_125566150	CHEK1	ATM	chr11	125483171	rs11220159:125483171:G:T	G	T	0.0664968	-0.45	0.18	-2.47	0.0133544	0.64	0.45	0.91
chr11_125475035_125566150	CHEK1	ATM	chr11	125483377	rs11220160:125483377:C:G	C	G	0.0664968	-0.45	0.18	-2.47	0.0133544	0.64	0.45	0.91
chr11_125475035_125566150	CHEK1	ATM	chr11	125483885	rs12289897:125483885:G:A	G	A	0.0664968	-0.45	0.18	-2.47	0.0133544	0.64	0.45	0.91
chr11_125475035_125566150	CHEK1	ATM	chr11	125485136	rs11220161:125485136:T:G	T	G	0.0664968	-0.45	0.18	-2.47	0.0133544	0.64	0.45	0.91
chr11_125475035_125566150	CHEK1	ATM	chr11	125485710	rs7112696:125485710:A:G	A	G	0.0664968	-0.45	0.18	-2.47	0.0133544	0.64	0.45	0.91
chr11_125475035_125566150	CHEK1	ATM	chr11	125487195	rs77506332:125487195:T:C	T	C	0.0664968	-0.45	0.18	-2.47	0.0133544	0.64	0.45	0.91
chr11_125475035_125566150	CHEK1	ATM	chr11	125487666	rs12287246:125487666:C:T	C	T	0.0664958	-0.45	0.18	-2.47	0.0133544	0.64	0.45	0.91
chr11_125475035_125566150	CHEK1	ATM	chr11	125491284	rs17140175:125491284:A:G	A	G	0.0664968	-0.45	0.18	-2.47	0.0133544	0.64	0.45	0.91
chr11_125475035_125566150	CHEK1	ATM	chr11	125493312	rs11820487:125493312:C:G	C	G	0.0664962	-0.45	0.18	-2.47	0.0133544	0.64	0.45	0.91
chr11_125475035_125566150	CHEK1	ATM	chr11	125493662	rs11825214:125493662:A:G	A	G	0.0664954	-0.45	0.18	-2.47	0.0133544	0.64	0.45	0.91
chr11_125475035_125566150	CHEK1	ATM	chr11	125494016	rs58166000:125494016:C:T	C	T	0.0664931	-0.45	0.18	-2.47	0.0133544	0.64	0.45	0.91
chr11_125475035_125566150	CHEK1	ATM	chr11	125494441	rs11220168:125494441:T:C	T	C	0.066494	-0.45	0.18	-2.47	0.0133544	0.64	0.45	0.91
chr11_125475035_125566150	CHEK1	ATM	chr11	125495740	rs77183579:125495740:A:G	A	G	0.0664841	-0.45	0.18	-2.47	0.0133544	0.64	0.45	0.91
chr11_125475035_125566150	CHEK1	ATM	chr11	125495746	rs76045215:125495746:C:G	C	G	0.066484	-0.45	0.18	-2.47	0.0133544	0.64	0.45	0.91
chr11_125475035_125566150	CHEK1	ATM	chr11	125496278	rs3731394:125496278:A:T	A	T	0.0665064	-0.45	0.18	-2.47	0.0133544	0.64	0.45	0.91
chr11_125475035_125566150	CHEK1	ATM	chr11	125496399	rs3731395	G	A	0.0664224	-0.45	0.18	-2.47	0.0133544	0.64	0.45	0.91
chr11_125475035_125566150	CHEK1	ATM	chr11	125498872	rs78276367:125498872:G:C	G	C	0.0659425	-0.45	0.18	-2.47	0.0133544	0.64	0.45	0.91
chr11_125475035_125566150	CHEK1	ATM	chr11	125501511	rs113842487:125501511:A:AACACTTTGG	A	AACACTTTGG	0.0659711	-0.45	0.18	-2.47	0.0133544	0.64	0.45	0.91
chr11_125475035_125566150	CHEK1	ATM	chr11	125501722	rs113026374:125501722:ACT:A	ACT	A	0.0659426	-0.45	0.18	-2.47	0.0133544	0.64	0.45	0.91
chr11_125475035_125566150	CHEK1	ATM	chr11	125502780	rs75145290:125502780:C:G	C	G	0.0659423	-0.45	0.18	-2.47	0.0133544	0.64	0.45	0.91
chr11_125475035_125566150	CHEK1	ATM	chr11	125503966	rs112524320:125503966:C:A	C	A	0.0659423	-0.45	0.18	-2.47	0.0133544	0.64	0.45	0.91
chr11_125475035_125566150	CHEK1	ATM	chr11	125510257	rs113301858:125510257:T:A	T	A	0.0659906	-0.45	0.18	-2.47	0.013355	0.64	0.45	0.91
chr11_125475035_125566150	CHEK1	ATM	chr11	125510928	rs79019992:125510928:C:T	C	T	0.0659637	-0.45	0.18	-2.47	0.013355	0.64	0.45	0.91
chr11_125475035_125566150	CHEK1	ATM	chr11	125512650	rs3731446:125512650:A:G	A	G	0.0659685	-0.45	0.18	-2.47	0.0133551	0.64	0.45	0.91
chr11_125475035_125566150	CHEK1	ATM	chr11	125515352	rs3731453:125515352:T:A	T	A	0.0660029	-0.45	0.18	-2.47	0.0133552	0.64	0.45	0.91
chr11_125475035_125566150	CHEK1	ATM	chr11	125516064	rs3731459:125516064:C:T	C	T	0.0659742	-0.45	0.18	-2.47	0.0133554	0.64	0.45	0.91
chr11_125475035_125566150	CHEK1	ATM	chr11	125522188	rs74677985:125522188:T:C	T	C	0.066003	-0.45	0.18	-2.47	0.0133559	0.64	0.45	0.91
chr11_125475035_125566150	CHEK1	ATM	chr11	125522954	rs112583294:125522954:T:C	T	C	0.066003	-0.45	0.18	-2.47	0.0133559	0.64	0.45	0.91
chr11_125475035_125566150	CHEK1	ATM	chr11	125524235	rs115643922:125524235:G:A	G	A	0.066003	-0.45	0.18	-2.47	0.013356	0.64	0.45	0.91
chr11_125475035_125566150	CHEK1	ATM	chr11	125531001	rs76011159:125531001:T:C	T	C	0.0660031	-0.45	0.18	-2.47	0.0133568	0.64	0.45	0.91
chr11_125475035_125566150	CHEK1	ATM	chr11	125531038	rs77000046:125531038:C:T	C	T	0.0660031	-0.45	0.18	-2.47	0.0133568	0.64	0.45	0.91
chr11_125475035_125566150	CHEK1	ATM	chr11	125531335	rs140047971:125531335:T:C	T	C	0.0659744	-0.45	0.18	-2.47	0.0133568	0.64	0.45	0.91
chr11_125475035_125566150	CHEK1	ATM	chr11	125532195	rs150368853:125532195:G:GGCAAA	G	GGCAAA	0.0659744	-0.45	0.18	-2.47	0.0133569	0.64	0.45	0.91
chr11_125475035_125566150	CHEK1	ATM	chr11	125538799	rs79598447:125538799:A:T	A	T	0.0659745	-0.45	0.18	-2.47	0.0133576	0.64	0.45	0.91
chr11_125475035_125566150	CHEK1	ATM	chr11	125540686	rs77355001:125540686:A:G	A	G	0.0659745	-0.45	0.18	-2.47	0.0133578	0.64	0.45	0.91
chr11_125475035_125566150	CHEK1	ATM	chr11	125542135	rs74524543:125542135:C:A	C	A	0.0660033	-0.45	0.18	-2.47	0.0133581	0.64	0.45	0.91
chr11_125475035_125566150	CHEK1	ATM	chr11	125543494	rs79534074:125543494:G:A	G	A	0.0659745	-0.45	0.18	-2.47	0.0133588	0.64	0.45	0.91
chr11_125475035_125566150	CHEK1	ATM	chr11	125543961	rs113445309:125543961:G:C	G	C	0.0659745	-0.45	0.18	-2.47	0.013359	0.64	0.45	0.91
chr11_125475035_125566150	CHEK1	ATM	chr11	125545264	rs150728914:125545264:C:CATA	C	CATA	0.0660032	-0.45	0.18	-2.47	0.0133601	0.64	0.45	0.91
chr11_125475035_125566150	CHEK1	ATM	chr11	125546826	rs149711765:125546826:G:GTC	G	GTC	0.0659987	-0.45	0.18	-2.47	0.0133729	0.64	0.45	0.91
chr7_96090937_96359203	SHFM1	HR/FA	chr7	96323168	rs117133778:96323168:G:A	G	A	0.0718324	-0.44	0.18	-2.47	0.0133882	0.64	0.45	0.91
chr11_18323841_18408591	GTF2H1	Other	chr11	18348581	rs12293544:18348581:T:C	T	C	0.219023	0.26	0.11	2.47	0.0133902	1.3	1.06	1.61
chr11_18323841_18408591	GTF2H1	Other	chr11	18348662	rs12286683:18348662:G:T	G	T	0.21905	0.26	0.11	2.47	0.0133919	1.3	1.06	1.61
chr5_68510699_68593250	CDK7	Other	chr5	68550348	rs71612521:68550348:C:CA	C	CA	0.354106	0.32	0.13	2.47	0.0134173	1.38	1.07	1.77
chr11_125475035_125566150	CHEK1	ATM	chr11	125476252	rs34964592:125476252:C:G	C	G	0.0661442	-0.45	0.18	-2.47	0.0134577	0.64	0.45	0.91
chr11_125475035_125566150	CHEK1	ATM	chr11	125476111	rs12285032:125476111:G:A	G	A	0.0661439	-0.45	0.18	-2.47	0.0134617	0.64	0.45	0.91
chr3_196175653_196250639	RNF168	Other	chr3	196212282	rs11718980:196212282:G:A	G	A	0.125858	0.24	0.1	2.47	0.0134662	1.27	1.05	1.54
chr11_125475035_125566150	CHEK1	ATM	chr11	125475344	rs56188726:125475344:T:A	T	A	0.0661434	-0.45	0.18	-2.47	0.0134664	0.64	0.45	0.91
chr11_125475035_125566150	CHEK1	ATM	chr11	125475440	rs12284570:125475440:C:G	C	G	0.0661434	-0.45	0.18	-2.47	0.0134664	0.64	0.45	0.91
chr11_125475035_125566150	CHEK1	ATM	chr11	125475443	rs12284664:125475443:G:A	G	A	0.0661434	-0.45	0.18	-2.47	0.0134664	0.64	0.45	0.91
chr2_68674692_68877856	APLF	BER	chr2	68699460	rs35118992:68699460:G:A	G	A	0.114145	-0.39	0.16	-2.47	0.013481	0.68	0.5	0.92
chr6_24630204_24687261	TDP2	Other	chr6	24640011	rs9467244:24640011:G:A	G	A	0.0938971	-0.24	0.1	-2.47	0.0134859	0.79	0.65	0.95
chr1_46693366_46764145	RAD54L	HR/FA	chr1	46718917	rs10890386	T	C	0.22465	-0.27	0.11	-2.47	0.0134912	0.76	0.62	0.95
chr11_125475035_125566150	CHEK1	ATM	chr11	125478239	rs7931989:125478239:C:T	C	T	0.0663972	-0.45	0.18	-2.47	0.0135196	0.64	0.45	0.91
chr11_125475035_125566150	CHEK1	ATM	chr11	125478814	rs76129911:125478814:G:A	G	A	0.0663968	-0.45	0.18	-2.47	0.0135196	0.64	0.45	0.91
chr2_152246396_152374727	RIF1	Other	chr2	152346401	rs6733688:152346401:A:C	A	C	0.0195845	1.53	0.62	2.47	0.0135448	4.62	1.37	15.57
chr7_7656148_7778238	RPA3	Other	chr7	7706878	rs28992770:7706878:G:A	G	A	0.022061	0.9	0.36	2.47	0.0135457	2.46	1.2	5.03
chr3_37014822_37127380	MLH1	MMR	chr3	37057716	rs4647272:37057716:G:T	G	T	0.00491355	-1.64	0.66	-2.47	0.0135484	0.19	0.05	0.71
chr14_68266495_69216935	RAD51B	HR/FA	chr14	68929283	rs55792576:68929283:C:G	C	G	0.0914673	0.44	0.18	2.47	0.0135547	1.56	1.1	2.21
chr14_68266495_69216935	RAD51B	HR/FA	chr14	68926765	rs113145157:68926765:C:T	C	T	0.091346	0.44	0.18	2.47	0.0135559	1.56	1.1	2.21
chr14_68266495_69216935	RAD51B	HR/FA	chr14	68930741	rs55794864:68930741:T:C	T	C	0.0914752	0.44	0.18	2.47	0.0135562	1.56	1.1	2.21
chr11_125475035_125566150	CHEK1	ATM	chr11	125477311	rs77256447:125477311:C:T	C	T	0.0657179	-0.45	0.18	-2.47	0.0135586	0.64	0.45	0.91
chr14_68266495_69216935	RAD51B	HR/FA	chr14	68925192	c14_pos67994945	G	A	0.0912083	0.44	0.18	2.47	0.0135587	1.56	1.1	2.21
chr2_190629106_190762355	PMS1	MMR	chr2	190750116	rs62184288:190750116:A:G	A	G	0.0376403	-0.72	0.29	-2.47	0.0135664	0.49	0.27	0.86
chr2_190629106_190762355	PMS1	MMR	chr2	190750126	rs62184289:190750126:G:A	G	A	0.0376392	-0.72	0.29	-2.47	0.0135708	0.49	0.27	0.86
chr1_241991481_242073241	EXO1	Other	chr1	242072095	rs71756184:242072095:C:CAAAAAAAAAAA	C	CAAAAAAAAAAA	0.491446	1.82	0.74	2.47	0.0135812	6.15	1.45	26.02
chr5_82353316_82669606	XRCC4	NHEJ	chr5	82495229	rs72767187:82495229:T:C	T	C	0.0257162	-0.66	0.27	-2.47	0.0136052	0.52	0.31	0.87
chr7_5992869_6068756	PMS2	MMR	chr7	6064143	rs143591109:6064143:T:C	T	C	0.0072716	-1.41	0.57	-2.47	0.0136157	0.24	0.08	0.75
chr4_84308495_84397009	HELQ	Other	chr4	84345515	rs184748196:84345515:C:G	C	G	0.00238745	-2.89	1.17	-2.47	0.0136274	0.06	0.01	0.55
chr17_38524767_38594202	TOP2A	ATM	chr17	38592263	rs11871146:38592263:T:A	T	A	0.00463033	-2.1	0.85	-2.47	0.0136296	0.12	0.02	0.65
chr11_18323841_18408591	GTF2H1	Other	chr11	18354877	rs4150561:18354877:T:C	T	C	0.219083	0.26	0.11	2.47	0.0136441	1.3	1.06	1.61
chr1_46693366_46764145	RAD54L	HR/FA	chr1	46710205	rs12044708:46710205:C:T	C	T	0.224878	-0.27	0.11	-2.47	0.013677	0.76	0.62	0.95
chr15_31176054_31255311	FAN1	Other	chr15	31216175	15:31216175:G:C	G	C	0.00184516	-3.58	1.45	-2.47	0.0136901	0.03	0	0.48
chr3_196175653_196250639	RNF168	Other	chr3	196205694	rs6803161:196205694:T:C	T	C	0.120722	0.24	0.1	2.47	0.0136932	1.27	1.05	1.54
chr16_107017_155841	MPG	BER	chr16	123220	rs2541636:123220:A:G	A	G	0.0462819	-0.81	0.33	-2.46	0.013722	0.44	0.23	0.85
chr11_43882388_43961762	ALKBH3	BER	chr11	43952019	rs4755759:43952019:G:C	G	C	0.0442787	-0.68	0.28	-2.46	0.0137324	0.51	0.3	0.87
chr16_3611181_3681599	SLX4	HR/FA	chr16	3622653	rs72778138:3622653:A:G	A	G	0.214316	0.3	0.12	2.46	0.0137337	1.35	1.06	1.71
chr15_89767179_89880492	FANCI	HR/FA	chr15	89854183	rs7161856:89854183:G:A	G	A	0.469475	0.24	0.1	2.46	0.0137742	1.27	1.05	1.53
chr6_111600233_111824915	REV3L	TLS	chr6	111620605	rs3049440:111620605:TAAA:T	TAAA	T	0.319187	0.29	0.12	2.46	0.0137857	1.34	1.06	1.68
chr4_2053644_2263848	POLN	XLR	chr4	2246775	rs141521686:2246775:G:A	G	A	0.0165103	-0.89	0.36	-2.46	0.0138231	0.41	0.2	0.83
chr15_89767179_89880492	FANCI	HR/FA	chr15	89784431	rs8031651:89784431:T:C	T	C	0.476519	0.24	0.1	2.46	0.0138613	1.27	1.05	1.53
chr15_89767179_89880492	FANCI	HR/FA	chr15	89839097	rs7167513:89839097:G:C	G	C	0.469741	0.24	0.1	2.46	0.0138768	1.27	1.05	1.53
chr17_34225069_34277777	RDM1	Other	chr17	34257065	rs75109155:34257065:C:T	C	T	0.0454937	-0.54	0.22	-2.46	0.0138995	0.58	0.38	0.9
chr3_196175653_196250639	RNF168	Other	chr3	196199204	rs3796129	G	T	0.125122	0.24	0.1	2.46	0.0139014	1.27	1.05	1.53
chr11_18323841_18408591	GTF2H1	Other	chr11	18355308	rs4150564:18355308:G:A	G	A	0.219114	0.26	0.11	2.46	0.0139148	1.3	1.05	1.6
chr6_24630204_24687261	TDP2	Other	chr6	24639223	rs6456624:24639223:T:C	T	C	0.093472	-0.24	0.1	-2.46	0.0139185	0.79	0.65	0.95
chr17_34225069_34277777	RDM1	Other	chr17	34257559	rs11871113:34257559:G:T	G	T	0.0454871	-0.54	0.22	-2.46	0.0139206	0.58	0.38	0.9
chr8_11607147_11664855	NEIL2	BER	chr8	11644853	rs183779225:11644853:G:T	G	T	0.0103224	-1.14	0.46	-2.46	0.0139266	0.32	0.13	0.79
chr14_68266495_69216935	RAD51B	HR/FA	chr14	68979796	rs75142944:68979796:G:A	G	A	0.0623579	0.52	0.21	2.46	0.0139289	1.67	1.11	2.53
chr3_48468136_48527115	ATRIP	ATM	chr3	48526889	3:48526889:T:A	T	A	0.00490944	-2.07	0.84	-2.46	0.0139449	0.13	0.02	0.66
chr15_89839533_89898092	POLG	BER	chr15	89896808	rs58843240:89896808:C:CT	C	CT	0.0158656	1.35	0.55	2.46	0.0139747	3.87	1.32	11.38
chr11_125475035_125566150	CHEK1	ATM	chr11	125476031	rs61607931:125476031:TA:T	TA	T	0.0684267	-0.44	0.18	-2.46	0.0139768	0.64	0.45	0.91
chr5_82353316_82669606	XRCC4	NHEJ	chr5	82500295	rs3777041	T	C	0.0262771	-0.65	0.26	-2.46	0.014018	0.52	0.31	0.88
chr3_37014822_37127380	MLH1	MMR	chr3	37048742	rs4647247:37048742:C:T	C	T	0.00499727	-1.63	0.66	-2.46	0.0140314	0.2	0.05	0.72
chr5_82353316_82669606	XRCC4	NHEJ	chr5	82500142	rs3822719:82500142:T:A	T	A	0.026327	-0.65	0.26	-2.46	0.0140541	0.52	0.31	0.88
chr11_125475035_125566150	CHEK1	ATM	chr11	125519281	rs142402703:125519281:AT:A	AT	A	0.0684491	-0.44	0.18	-2.46	0.0140603	0.64	0.45	0.91
chr14_68266495_69216935	RAD51B	HR/FA	chr14	68979554	rs118112416:68979554:A:C	A	C	0.0622635	0.52	0.21	2.46	0.0140723	1.67	1.11	2.53
chr15_89767179_89880492	FANCI	HR/FA	chr15	89841713	rs7170109:89841713:T:C	T	C	0.472142	0.24	0.1	2.45	0.0140906	1.27	1.05	1.53
chr2_68674692_68877856	APLF	BER	chr2	68746117	rs188643086:68746117:C:T	C	T	0.112971	-0.39	0.16	-2.45	0.0141307	0.68	0.5	0.92
chr16_3611181_3681599	SLX4	HR/FA	chr16	3633846	16:3633846:A:G	A	G	0.00388505	-1.96	0.8	-2.45	0.0141482	0.14	0.03	0.67
chr3_37014822_37127380	MLH1	MMR	chr3	37101285	rs12489873:37101285:A:T	A	T	0.00431884	-3.58	1.46	-2.45	0.0141487	0.03	0	0.49
chr2_68674692_68877856	APLF	BER	chr2	68745510	rs181998336:68745510:G:A	G	A	0.113021	-0.39	0.16	-2.45	0.0141515	0.68	0.5	0.92
chr14_104143945_104201841	XRCC3	HR/FA	chr14	104193285	14:104193285:G:GTTTTTTTTTTTGT	G	GTTTTTTTTTTTGT	0.147561	0.41	0.17	2.45	0.0141636	1.51	1.09	2.11
chr16_3611181_3681599	SLX4	HR/FA	chr16	3621384	rs5815173:3621384:C:CA	C	CA	0.223494	0.3	0.12	2.45	0.0142273	1.35	1.06	1.71
chr11_125475035_125566150	CHEK1	ATM	chr11	125534115	rs511822:125534115:C:T	C	T	0.378697	0.35	0.14	2.45	0.0142358	1.42	1.07	1.87
chr16_107017_155841	MPG	BER	chr16	128176	rs76079375:128176:C:T	C	T	0.0457944	-0.81	0.33	-2.45	0.0142501	0.44	0.23	0.85
chr17_41176311_41297500	BRCA1	HR/FA	chr17	41274905	rs199839105:41274905:AG:A	AG	A	0.178355	-0.35	0.14	-2.45	0.0142644	0.7	0.53	0.93
chr12_21601844_21674527	RECQL	RECQ	chr12	21657263	12:21657263:G:A	G	A	0.036738	-0.53	0.21	-2.45	0.0142743	0.59	0.39	0.9
chr9_35053834_35100013	FANCG	HR/FA	chr9	35066974	rs139510624:35066974:G:A	G	A	0.00566036	-1.26	0.51	-2.45	0.0142864	0.28	0.1	0.78
chr9_35053834_35100013	FANCG	HR/FA	chr9	35070774	rs149546996:35070774:C:G	C	G	0.00565982	-1.26	0.51	-2.45	0.0142864	0.28	0.1	0.78
chr11_18323841_18408591	GTF2H1	Other	chr11	18386625	rs9783386:18386625:G:A	G	A	0.228522	0.27	0.11	2.45	0.0143089	1.3	1.05	1.61
chr2_47610107_47809450	MSH2	MMR	chr2	47751215	rs78057127:47751215:G:A	G	A	0.00912651	2.99	1.22	2.45	0.0143624	19.9	1.82	218.11
chr7_96090937_96359203	SHFM1	HR/FA	chr7	96281048	rs150095452:96281048:T:C	T	C	0.0714546	-0.44	0.18	-2.45	0.0143817	0.64	0.45	0.92
chr8_11607147_11664855	NEIL2	BER	chr8	11617365	rs3735812:11617365:A:G	A	G	0.0054457	-1.15	0.47	-2.45	0.0144108	0.32	0.13	0.8
chr8_11607147_11664855	NEIL2	BER	chr8	11620792	rs117091719:11620792:G:A	G	A	0.00545942	-1.15	0.47	-2.45	0.0144195	0.32	0.13	0.8
chr6_35400137_35454880	FANCE	HR/FA	chr6	35447267	rs2072887:35447267:G:C	G	C	0.0649566	-0.44	0.18	-2.45	0.0144239	0.65	0.45	0.92
chr10_14919357_15016431	DCLRE1C	NHEJ	chr10	14920685	rs71388200:14920685:T:TG	T	TG	0.131246	-0.31	0.13	-2.45	0.0144771	0.73	0.57	0.94
chr14_20903349_20945927	APEX1	BER	chr14	20930460	rs199721650:20930460:TA:T	TA	T	0.189603	0.4	0.16	2.44	0.01453	1.49	1.08	2.06
chr7_2261856_2310781	NUDT1	BER	chr7	2309158	rs375189373:2309158:TA:T	TA	T	0.18502	0.42	0.17	2.44	0.014645	1.52	1.09	2.13
chr1_11714536_11771707	MAD2L2	TLS	chr1	11762186	rs144629639:11762186:ACT:A	ACT	A	0.0120761	-1.31	0.53	-2.44	0.0146514	0.27	0.1	0.77
chr11_18323841_18408591	GTF2H1	Other	chr11	18364140	rs4150610:18364140:A:G	A	G	0.219047	0.26	0.11	2.44	0.0146522	1.3	1.05	1.6
chr12_56598108_56643638	NABP2	Other	chr12	56622579	12:56622579:G:A	G	A	0.00303683	-1.95	0.8	-2.44	0.014661	0.14	0.03	0.68
chr11_18323841_18408591	GTF2H1	Other	chr11	18365710	rs4150622:18365710:A:G	A	G	0.218535	0.26	0.11	2.44	0.0146643	1.3	1.05	1.6
chr17_73602924_73683269	RECQL5	RECQ	chr17	73615851	rs117210177:73615851:G:A	G	A	0.0313788	1	0.41	2.44	0.0146798	2.72	1.22	6.1
chr3_37014822_37127380	MLH1	MMR	chr3	37095574	rs146731414:37095574:A:G	A	G	0.00440738	-1.42	0.58	-2.44	0.0146823	0.24	0.08	0.76
chr19_45833094_45893876	ERCC2	NER	chr19	45865193	19:45865193:T:C	T	C	0.103027	-0.39	0.16	-2.44	0.0147035	0.68	0.49	0.93
chr7_40145621_40194258	MPLKIP	Other	chr7	40166695	rs191345573:40166695:T:C	T	C	0.00452167	-1.99	0.82	-2.44	0.0147066	0.14	0.03	0.68
chr7_40145621_40194258	MPLKIP	Other	chr7	40163374	7:40163374:T:C	T	C	0.00452142	-1.99	0.82	-2.44	0.0147134	0.14	0.03	0.68
chr19_45833094_45893876	ERCC2	NER	chr19	45849547	rs12609631:45849547:T:G	T	G	0.26867	-0.26	0.11	-2.44	0.0147159	0.77	0.63	0.95
chr17_1713277_1822848	RPA1	Other	chr17	1718048	rs11649704:1718048:T:C	T	C	0.287585	-0.29	0.12	-2.44	0.0147853	0.75	0.59	0.95
chr17_1713277_1822848	RPA1	Other	chr17	1720342	rs78169822:1720342:CT:C	CT	C	0.267046	-0.29	0.12	-2.44	0.0148033	0.75	0.59	0.95
chr18_20493277_20626451	RBBP8	HR/FA	chr18	20609254	rs62093460:20609254:A:C	A	C	0.11716	-0.33	0.14	-2.44	0.0148435	0.72	0.55	0.94
chr3_37014822_37127380	MLH1	MMR	chr3	37071915	rs3774336:37071915:A:G	A	G	0.0701482	-0.41	0.17	-2.44	0.0148495	0.66	0.47	0.92
chr3_37014822_37127380	MLH1	MMR	chr3	37059942	rs111574542:37059942:C:T	C	T	0.0703707	-0.41	0.17	-2.44	0.0148527	0.66	0.47	0.92
chr17_1713277_1822848	RPA1	Other	chr17	1717220	rs35306985:1717220:A:C	A	C	0.287656	-0.29	0.12	-2.44	0.0148692	0.75	0.59	0.95
chr15_89767179_89880492	FANCI	HR/FA	chr15	89857711	rs71464462:89857711:A:ATACAAG	A	ATACAAG	0.472165	0.23	0.1	2.44	0.0148781	1.26	1.05	1.52
chr17_38524767_38594202	TOP2A	ATM	chr17	38590029	rs8077355:38590029:C:T	C	T	0.0040817	-2.18	0.89	-2.43	0.0149026	0.11	0.02	0.65
chr5_131872615_132000313	RAD50	HR/FA	chr5	131889612	5:131889612:CAGAG:C	CAGAG	C	0.0318027	0.92	0.38	2.43	0.0149733	2.52	1.2	5.31
chr12_21601844_21674527	RECQL	RECQ	chr12	21659562	12:21659562:T:G	T	G	0.0364872	-0.52	0.21	-2.43	0.0149762	0.59	0.39	0.9
chr17_1713277_1822848	RPA1	Other	chr17	1720892	rs12602542:1720892:G:A	G	A	0.287703	-0.29	0.12	-2.43	0.0149945	0.75	0.59	0.95
chr6_37301747_37382514	RNF8	ATM	chr6	37328553	rs73423680:37328553:A:G	A	G	0.00266339	-3.24	1.33	-2.43	0.0150147	0.04	0	0.53
chr17_1713277_1822848	RPA1	Other	chr17	1715435	rs7503422	G	A	0.288249	-0.29	0.12	-2.43	0.0150314	0.75	0.59	0.95
chr17_1713277_1822848	RPA1	Other	chr17	1719375	rs59914006:1719375:A:AG	A	AG	0.28775	-0.29	0.12	-2.43	0.0150411	0.75	0.59	0.95
chr17_1713277_1822848	RPA1	Other	chr17	1716238	rs34141085:1716238:A:ATCTT	A	ATCTT	0.285177	-0.29	0.12	-2.43	0.015054	0.75	0.59	0.95
chr17_73602924_73683269	RECQL5	RECQ	chr17	73647464	rs185052372:73647464:G:A	G	A	0.0053412	-1.73	0.71	-2.43	0.0150547	0.18	0.04	0.72
chr16_107017_155841	MPG	BER	chr16	125285	rs115007213:125285:C:T	C	T	0.0423651	-0.83	0.34	-2.43	0.015059	0.44	0.22	0.85
chr3_8898759_9025186	RAD18	TLS	chr3	8923308	rs45519434:8923308:A:C	A	C	0.0144773	-1.04	0.43	-2.43	0.0150989	0.35	0.15	0.82
chr17_34225069_34277777	RDM1	Other	chr17	34228945	rs4796129:34228945:A:G	A	G	0.0867507	-0.41	0.17	-2.43	0.0151062	0.67	0.48	0.92
chr17_1713277_1822848	RPA1	Other	chr17	1714899	rs7212522:1714899:C:T	C	T	0.288183	-0.29	0.12	-2.43	0.0151097	0.75	0.59	0.95
chr3_37014822_37127380	MLH1	MMR	chr3	37037316	rs112161721:37037316:GT:G	GT	G	0.0061443	-1.5	0.62	-2.43	0.0151296	0.22	0.07	0.75
chr3_37014822_37127380	MLH1	MMR	chr3	37037318	rs151281247:37037318:T:G	T	G	0.0061443	-1.5	0.62	-2.43	0.0151296	0.22	0.07	0.75
chr17_34225069_34277777	RDM1	Other	chr17	34235470	rs9899866:34235470:G:A	G	A	0.100615	-0.37	0.15	-2.43	0.0151346	0.69	0.51	0.93
chr4_2053644_2263848	POLN	XLR	chr4	2057147	rs115955908:2057147:C:T	C	T	0.0122348	2.08	0.86	2.43	0.0151916	7.98	1.49	42.68
chr19_4382658_4463389	CHAF1A	Other	chr19	4442817	rs192124121:4442817:C:T	C	T	0.00150927	-5.54	2.28	-2.43	0.0152264	0	0	0.34
chr9_97841335_98099984	FANCC	HR/FA	chr9	97957149	rs201309216:97957149:C:T	C	T	0.00342453	-2.1	0.87	-2.43	0.0152285	0.12	0.02	0.67
chr2_190629106_190762355	PMS1	MMR	chr2	190752153	rs117701344:190752153:G:A	G	A	0.0156242	2.1	0.86	2.43	0.0152453	8.14	1.5	44.28
chr18_20493277_20626451	RBBP8	HR/FA	chr18	20596062	rs8091913:20596062:A:G	A	G	0.117448	-0.33	0.14	-2.43	0.0152468	0.72	0.55	0.94
chr17_33287512_33352083	LIG3	BER	chr17	33291110	rs186806834:33291110:A:G	A	G	0.00490565	-1.44	0.59	-2.43	0.0152553	0.24	0.07	0.76
chr2_47610107_47809450	MSH2	MMR	chr2	47767105	rs112778144:47767105:C:T	C	T	0.0251282	-0.7	0.29	-2.43	0.0152765	0.5	0.28	0.87
chr1_46693366_46764145	RAD54L	HR/FA	chr1	46754486	rs4660919:46754486:G:A	G	A	0.227742	-0.27	0.11	-2.43	0.0152785	0.77	0.62	0.95
chr12_124098375_124167153	GTF2H3	Other	chr12	124122111	12:124122111:A:G	A	G	0.0679592	0.55	0.23	2.43	0.0152798	1.74	1.11	2.72
chr12_21601844_21674527	RECQL	RECQ	chr12	21662451	12:21662451:C:T	C	T	0.0365294	-0.52	0.22	-2.43	0.0152823	0.59	0.39	0.9
chr12_21601844_21674527	RECQL	RECQ	chr12	21662107	12:21662107:C:T	C	T	0.0364773	-0.52	0.22	-2.43	0.015294	0.59	0.39	0.9
chr11_18323841_18408591	GTF2H1	Other	chr11	18353640	rs4150554:18353640:CG:C	CG	C	0.219342	0.26	0.11	2.42	0.0153112	1.3	1.05	1.6
chr7_75117074_75177453	PMS2P3	MMR	chr7	75140503	7:75140503:TTTC:T	TTTC	T	0.00525467	-2.71	1.12	-2.42	0.015316	0.07	0.01	0.59
chr14_68266495_69216935	RAD51B	HR/FA	chr14	68978246	rs117301205:68978246:T:G	T	G	0.0621727	0.51	0.21	2.42	0.0153444	1.66	1.1	2.51
chr2_68674692_68877856	APLF	BER	chr2	68835196	rs13428818:68835196:A:G	A	G	0.101081	-0.42	0.17	-2.42	0.0153775	0.66	0.47	0.92
chr8_11607147_11664855	NEIL2	BER	chr8	11664542	rs2686201:11664542:A:T	A	T	0.390863	0.28	0.11	2.42	0.0154264	1.32	1.05	1.65
chr20_55884814_55939050	SPO11	Other	chr20	55936449	rs148766323:55936449:C:G	C	G	0.026343	-0.66	0.27	-2.42	0.0154696	0.52	0.3	0.88
chr12_21601844_21674527	RECQL	RECQ	chr12	21658190	12:21658190:AATC:A	AATC	A	0.0366372	-0.52	0.21	-2.42	0.0154906	0.59	0.39	0.91
chr15_43679406_43822812	TP53BP1	ATM	chr15	43798039	rs17782975	T	C	0.0785544	-0.4	0.16	-2.42	0.0155188	0.67	0.49	0.93
chr11_61046922_61120838	DDB1	NER	chr11	61089695	rs141974709:61089695:T:G	T	G	0.00579207	5.04	2.08	2.42	0.0155327	153.73	2.6	9079.15
chr8_11607147_11664855	NEIL2	BER	chr8	11664540	rs2686200:11664540:A:T	A	T	0.390958	0.28	0.11	2.42	0.0155548	1.32	1.05	1.65
chr12_124098375_124167153	GTF2H3	Other	chr12	124130128	rs2292702	T	C	0.0478676	0.63	0.26	2.42	0.0155608	1.88	1.13	3.12
chr6_111600233_111824915	REV3L	TLS	chr6	111620069	rs240960:111620069:A:T	A	T	0.3193	0.28	0.12	2.42	0.0155723	1.33	1.06	1.67
chr15_43679406_43822812	TP53BP1	ATM	chr15	43766062	rs139696276:43766062:G:A	G	A	0.00195289	-2.72	1.12	-2.42	0.0155889	0.07	0.01	0.6
chr18_20493277_20626451	RBBP8	HR/FA	chr18	20584247	rs12458661:20584247:T:C	T	C	0.247042	0.28	0.12	2.42	0.0156059	1.32	1.05	1.66
chr19_48598701_48693860	LIG1	Other	chr19	48633572	rs62130986:48633572:C:T	C	T	0.00262317	-3.31	1.37	-2.42	0.0156387	0.04	0	0.53
chr10_5911534_5999556	FBXO18	TLS	chr10	5987130	rs10905513	A	G	0.0665928	-0.42	0.17	-2.42	0.0156626	0.66	0.47	0.92
chr19_45833094_45893876	ERCC2	NER	chr19	45850366	rs72750:45850366:C:T	C	T	0.270051	-0.26	0.11	-2.42	0.0156761	0.77	0.63	0.95
chr2_68674692_68877856	APLF	BER	chr2	68806690	rs11350223:68806690:TG:T	TG	T	0.112333	-0.39	0.16	-2.42	0.0156886	0.68	0.5	0.93
chr8_103196729_103271346	RRM2B	Other	chr8	103198945	rs117102730:103198945:G:A	G	A	0.0046657	-1.98	0.82	-2.42	0.0157348	0.14	0.03	0.69
chr14_68266495_69216935	RAD51B	HR/FA	chr14	68977093	rs117199999:68977093:G:A	G	A	0.0618611	0.51	0.21	2.41	0.0157362	1.66	1.1	2.5
chr2_68674692_68877856	APLF	BER	chr2	68838019	rs7576303:68838019:G:A	G	A	0.114153	-0.39	0.16	-2.41	0.0157414	0.68	0.5	0.93
chr12_21601844_21674527	RECQL	RECQ	chr12	21659950	12:21659950:A:G	A	G	0.0365542	-0.52	0.21	-2.41	0.0157967	0.6	0.39	0.91
chr19_45833094_45893876	ERCC2	NER	chr19	45862042	rs79355499:45862042:T:G	T	G	0.00168072	-4.95	2.05	-2.41	0.0158585	0.01	0	0.4
chr14_68266495_69216935	RAD51B	HR/FA	chr14	69069239	rs2331778:69069239:C:A	C	A	0.248458	-0.28	0.12	-2.41	0.0158643	0.76	0.6	0.95
chr14_68266495_69216935	RAD51B	HR/FA	chr14	68997008	rs10133625:68997008:A:T	A	T	0.163662	-0.26	0.11	-2.41	0.0158676	0.77	0.62	0.95
chr2_68674692_68877856	APLF	BER	chr2	68735908	rs10186016:68735908:C:A	C	A	0.101448	-0.42	0.17	-2.41	0.0158711	0.66	0.47	0.93
chr11_125475035_125566150	CHEK1	ATM	chr11	125543317	rs138220186:125543317:C:T	C	T	0.0664716	-0.44	0.18	-2.41	0.0158865	0.65	0.45	0.92
chr2_190629106_190762355	PMS1	MMR	chr2	190675724	rs142822407:190675724:T:C	T	C	0.00308667	-3.2	1.33	-2.41	0.0158883	0.04	0	0.55
chr14_68266495_69216935	RAD51B	HR/FA	chr14	69114778	14:69114778:GTA:G	GTA	G	0.00153994	-5.24	2.17	-2.41	0.0159088	0.01	0	0.38
chr12_21601844_21674527	RECQL	RECQ	chr12	21663369	12:21663369:A:C	A	C	0.0360515	-0.52	0.22	-2.41	0.01591	0.59	0.39	0.91
chr17_34225069_34277777	RDM1	Other	chr17	34230955	rs56344830:34230955:C:G	C	G	0.103443	-0.36	0.15	-2.41	0.0159154	0.69	0.52	0.93
chr6_37301747_37382514	RNF8	ATM	chr6	37323200	rs141651030:37323200:T:A	T	A	0.0169434	-0.86	0.36	-2.41	0.0159195	0.42	0.21	0.85
chr17_34225069_34277777	RDM1	Other	chr17	34230525	rs74780070:34230525:G:A	G	A	0.103649	-0.36	0.15	-2.41	0.0159206	0.69	0.52	0.93
chr7_2261856_2310781	NUDT1	BER	chr7	2293640	rs190454634:2293640:G:A	G	A	0.00495068	-1.42	0.59	-2.41	0.0159333	0.24	0.08	0.77
chr14_61181459_61456671	MNAT1	Other	chr14	61397515	rs182516719:61397515:A:C	A	C	0.00108954	-14.09	5.85	-2.41	0.0159338	0	0	0.07
chr2_68674692_68877856	APLF	BER	chr2	68796618	rs6731066:68796618:A:G	A	G	0.11317	-0.38	0.16	-2.41	0.015942	0.68	0.5	0.93
chr19_7664410_7714451	XAB2	NER	chr19	7684238	rs4134871:7684238:C:T	C	T	0.0125437	-1.16	0.48	-2.41	0.0159431	0.31	0.12	0.81
chr10_14919357_15016431	DCLRE1C	NHEJ	chr10	14981536	rs10796227	A	C	0.188797	-0.27	0.11	-2.41	0.0159587	0.76	0.61	0.95
chr5_79930466_80192279	MSH3	MMR	chr5	80008564	rs5008507:80008564:A:G	A	G	0.00658943	-1.23	0.51	-2.41	0.0159857	0.29	0.11	0.79
chr4_2053644_2263848	POLN	XLR	chr4	2102838	4:2102838:C:CA	C	CA	0.00375612	-2.57	1.07	-2.41	0.015987	0.08	0.01	0.62
chr6_24630204_24687261	TDP2	Other	chr6	24638740	rs7755579:24638740:G:T	G	T	0.0942803	-0.23	0.1	-2.41	0.0159948	0.79	0.65	0.96
chr15_89767179_89880492	FANCI	HR/FA	chr15	89787055	rs7178152:89787055:T:G	T	G	0.480649	0.23	0.1	2.41	0.0160172	1.26	1.04	1.52
chr3_37014822_37127380	MLH1	MMR	chr3	37024404	rs142681701:37024404:G:A	G	A	0.00402165	-1.46	0.61	-2.41	0.0160351	0.23	0.07	0.76
chr14_68266495_69216935	RAD51B	HR/FA	chr14	68928053	rs140323283:68928053:GAA:G	GAA	G	0.244905	-0.3	0.12	-2.41	0.0160395	0.74	0.59	0.95
chr17_34225069_34277777	RDM1	Other	chr17	34229891	rs28550999:34229891:G:T	G	T	0.103693	-0.36	0.15	-2.41	0.0160563	0.7	0.52	0.93
chr11_18323841_18408591	GTF2H1	Other	chr11	18393276	rs112850146:18393276:C:CT	C	CT	0.160152	0.26	0.11	2.41	0.0160735	1.29	1.05	1.59
chr1_241991481_242073241	EXO1	Other	chr1	242062780	rs851787:242062780:A:T	A	T	0.367769	0.25	0.11	2.41	0.0160827	1.29	1.05	1.59
chr2_68674692_68877856	APLF	BER	chr2	68750336	rs11886343:68750336:G:A	G	A	0.113701	-0.38	0.16	-2.41	0.0160871	0.68	0.5	0.93
chr12_21601844_21674527	RECQL	RECQ	chr12	21658761	12:21658761:A:G	A	G	0.0367204	-0.52	0.21	-2.41	0.0160923	0.6	0.39	0.91
chr12_109515378_109568797	UNG	BER	chr12	109555370	12:109555370:A:G	A	G	0.0194367	-0.7	0.29	-2.41	0.0160961	0.5	0.28	0.88
chr11_18323841_18408591	GTF2H1	Other	chr11	18376752	rs6486419:18376752:T:C	T	C	0.219236	0.26	0.11	2.41	0.0161589	1.29	1.05	1.59
chr2_68674692_68877856	APLF	BER	chr2	68797472	rs13036255:68797472:T:C	T	C	0.113518	-0.38	0.16	-2.41	0.0161668	0.68	0.5	0.93
chr11_18323841_18408591	GTF2H1	Other	chr11	18381327	rs7947378:18381327:T:C	T	C	0.219169	0.26	0.11	2.4	0.0161727	1.29	1.05	1.59
chr2_68674692_68877856	APLF	BER	chr2	68798816	rs6739175:68798816:A:T	A	T	0.113519	-0.38	0.16	-2.4	0.0161745	0.68	0.5	0.93
chr2_68674692_68877856	APLF	BER	chr2	68799454	rs6546420:68799454:G:A	G	A	0.113518	-0.38	0.16	-2.4	0.0161749	0.68	0.5	0.93
chr7_5992869_6068756	PMS2	MMR	chr7	6030473	rs147347109:6030473:C:T	C	T	0.00160934	-4.27	1.77	-2.4	0.0161761	0.01	0	0.45
chr2_68674692_68877856	APLF	BER	chr2	68806672	rs11447262:68806672:A:AT	A	AT	0.113517	-0.38	0.16	-2.4	0.0161894	0.68	0.5	0.93
chr2_68674692_68877856	APLF	BER	chr2	68794528	rs6751531:68794528:G:T	G	T	0.113525	-0.38	0.16	-2.4	0.0161936	0.68	0.5	0.93
chr2_68674692_68877856	APLF	BER	chr2	68782606	rs34744266:68782606:G:A	G	A	0.11353	-0.38	0.16	-2.4	0.0161945	0.68	0.5	0.93
chr15_43679406_43822812	TP53BP1	ATM	chr15	43754367	rs112752866:43754367:T:C	T	C	0.0780135	-0.4	0.17	-2.4	0.0161976	0.67	0.48	0.93
chr2_68674692_68877856	APLF	BER	chr2	68791641	rs7581931:68791641:A:G	A	G	0.113525	-0.38	0.16	-2.4	0.0161986	0.68	0.5	0.93
chr2_68674692_68877856	APLF	BER	chr2	68782837	rs6737302:68782837:A:G	A	G	0.11353	-0.38	0.16	-2.4	0.0161986	0.68	0.5	0.93
chr17_48430580_48478844	EME1	HR/FA	chr17	48471400	rs77636020:48471400:C:T	C	T	0.00372918	-2.17	0.9	-2.4	0.0162091	0.11	0.02	0.67
chr17_1713277_1822848	RPA1	Other	chr17	1727298	rs719913	A	G	0.288207	-0.29	0.12	-2.4	0.0162159	0.75	0.6	0.95
chr2_68674692_68877856	APLF	BER	chr2	68779356	rs6724540:68779356:A:G	A	G	0.113533	-0.38	0.16	-2.4	0.0162327	0.68	0.5	0.93
chr6_30855960_30901883	GTF2H4	Other	chr6	30895306	rs148906136:30895306:C:T	C	T	0.0031322	4.25	1.77	2.4	0.0162481	70.02	2.19	2239.01
chr3_37014822_37127380	MLH1	MMR	chr3	37036301	rs76307598:37036301:T:A	T	A	0.0806973	-0.4	0.17	-2.4	0.0162561	0.67	0.48	0.93
chr6_111600233_111824915	REV3L	TLS	chr6	111613594	rs173286	A	G	0.318649	0.28	0.12	2.4	0.0162677	1.33	1.05	1.67
chr6_111600233_111824915	REV3L	TLS	chr6	111632720	rs240968	C	T	0.31867	0.28	0.12	2.4	0.0162677	1.33	1.05	1.67
chr15_43679406_43822812	TP53BP1	ATM	chr15	43766274	rs35198548:43766274:C:T	C	T	0.0778726	-0.4	0.17	-2.4	0.0162707	0.67	0.48	0.93
chr12_109515378_109568797	UNG	BER	chr12	109553248	12:109553248:G:A	G	A	0.0194587	-0.7	0.29	-2.4	0.0162756	0.5	0.28	0.88
chr2_68674692_68877856	APLF	BER	chr2	68766250	rs10164780:68766250:A:T	A	T	0.113414	-0.38	0.16	-2.4	0.0162972	0.68	0.5	0.93
chr6_111600233_111824915	REV3L	TLS	chr6	111618841	rs25638:111618841:G:GCT	G	GCT	0.318581	0.28	0.12	2.4	0.0163017	1.32	1.05	1.67
chr4_178210989_178304097	NEIL3	BER	chr4	178217704	rs2046828:178217704:G:A	G	A	0.446063	-0.67	0.28	-2.4	0.0163019	0.51	0.3	0.88
chr2_68674692_68877856	APLF	BER	chr2	68760647	rs11893513:68760647:C:T	C	T	0.11342	-0.38	0.16	-2.4	0.0163023	0.68	0.5	0.93
chr2_68674692_68877856	APLF	BER	chr2	68764873	rs6714976:68764873:G:T	G	T	0.113416	-0.38	0.16	-2.4	0.0163053	0.68	0.5	0.93
chr13_32869610_32993805	BRCA2	HR/FA	chr13	32962580	rs183854017:32962580:A:G	A	G	0.00733861	-1.13	0.47	-2.4	0.0163148	0.32	0.13	0.81
chr6_111600233_111824915	REV3L	TLS	chr6	111624400	rs369594:111624400:C:A	C	A	0.318665	0.28	0.12	2.4	0.0163155	1.32	1.05	1.67
chr2_68674692_68877856	APLF	BER	chr2	68771329	rs13426216:68771329:C:T	C	T	0.113415	-0.38	0.16	-2.4	0.0163212	0.68	0.5	0.93
chr19_50867595_50941271	POLD1	MMR	chr19	50921074	rs112856489:50921074:A:ACCCTGC	A	ACCCTGC	0.00385409	-2.44	1.02	-2.4	0.0163306	0.09	0.01	0.64
chr2_68674692_68877856	APLF	BER	chr2	68771995	rs34366735:68771995:A:G	A	G	0.113414	-0.38	0.16	-2.4	0.0163338	0.68	0.5	0.93
chr9_110025559_110114475	RAD23B	NER	chr9	110086149	rs1805334	G	A	0.255038	0.26	0.11	2.4	0.0163395	1.3	1.05	1.61
chr6_111600233_111824915	REV3L	TLS	chr6	111620202	rs181294:111620202:A:G	A	G	0.318705	0.28	0.12	2.4	0.0163459	1.32	1.05	1.67
chr2_68674692_68877856	APLF	BER	chr2	68758180	rs7423646:68758180:A:G	A	G	0.113438	-0.38	0.16	-2.4	0.0163466	0.68	0.5	0.93
chr12_21601844_21674527	RECQL	RECQ	chr12	21658030	12:21658030:A:G	A	G	0.0367058	-0.52	0.21	-2.4	0.0163509	0.6	0.39	0.91
chr12_21601844_21674527	RECQL	RECQ	chr12	21657954	12:21657954:C:G	C	G	0.0366984	-0.52	0.21	-2.4	0.0163724	0.6	0.39	0.91
chr2_152246396_152374727	RIF1	Other	chr2	152247340	rs115936975:152247340:C:T	C	T	0.0279826	-0.92	0.38	-2.4	0.016394	0.4	0.19	0.85
chr3_121130277_121284853	POLQ	XLR	chr3	121146553	3:121146553:AAGTG:A	AAGTG	A	0.00399087	-2.62	1.09	-2.4	0.0163982	0.07	0.01	0.62
chr2_68674692_68877856	APLF	BER	chr2	68787042	rs6741037:68787042:C:T	C	T	0.113928	-0.38	0.16	-2.4	0.0164026	0.68	0.5	0.93
chr2_68674692_68877856	APLF	BER	chr2	68785579	rs28361349:68785579:G:A	G	A	0.11392	-0.38	0.16	-2.4	0.0164048	0.68	0.5	0.93
chr2_68674692_68877856	APLF	BER	chr2	68753240	rs35002937:68753240:T:A	T	A	0.113442	-0.38	0.16	-2.4	0.0164058	0.68	0.5	0.93
chr2_68674692_68877856	APLF	BER	chr2	68787191	rs10172125:68787191:T:G	T	G	0.113928	-0.38	0.16	-2.4	0.0164137	0.68	0.5	0.93
chr15_43679406_43822812	TP53BP1	ATM	chr15	43729951	rs34438389:43729951:T:C	T	C	0.0780707	-0.4	0.17	-2.4	0.0164151	0.67	0.48	0.93
chr1_46693366_46764145	RAD54L	HR/FA	chr1	46730853	rs4660917:46730853:T:A	T	A	0.225392	-0.26	0.11	-2.4	0.0164291	0.77	0.62	0.95
chr11_125475035_125566150	CHEK1	ATM	chr11	125527177	rs139922788:125527177:T:TG	T	TG	0.0571826	-0.48	0.2	-2.4	0.0164371	0.62	0.41	0.92
chr11_125475035_125566150	CHEK1	ATM	chr11	125527178	rs2298637:125527178:T:TG	T	TG	0.0571826	-0.48	0.2	-2.4	0.0164371	0.62	0.41	0.92
chr17_1713277_1822848	RPA1	Other	chr17	1732531	rs17338473:1732531:CTGCA:C	CTGCA	C	0.287685	-0.28	0.12	-2.4	0.0164561	0.75	0.6	0.95
chr14_104143945_104201841	XRCC3	HR/FA	chr14	104163901	rs861540	T	C	0.478846	-0.95	0.4	-2.4	0.0164738	0.39	0.18	0.84
chr20_55884814_55939050	SPO11	Other	chr20	55895884	rs146309714:55895884:T:G	T	G	0.0249666	-0.66	0.27	-2.4	0.01649	0.52	0.3	0.89
chr14_61181459_61456671	MNAT1	Other	chr14	61406339	rs138402406:61406339:T:C	T	C	0.0820991	-0.45	0.19	-2.4	0.0164979	0.64	0.44	0.92
chr12_21601844_21674527	RECQL	RECQ	chr12	21657660	12:21657660:TAAAG:T	TAAAG	T	0.0366903	-0.52	0.21	-2.4	0.0164993	0.6	0.39	0.91
chr10_131245447_131586271	MGMT	BER	chr10	131473012	rs11812599:131473012:C:G	C	G	0.0666932	-0.57	0.24	-2.4	0.0165141	0.57	0.36	0.9
chr14_68266495_69216935	RAD51B	HR/FA	chr14	68926351	c14_pos67996104	A	G	0.0512867	0.6	0.25	2.4	0.016548	1.81	1.11	2.95
chr14_68266495_69216935	RAD51B	HR/FA	chr14	69168444	rs143015029:69168444:A:AT	A	AT	0.297337	-0.25	0.1	-2.4	0.016552	0.78	0.64	0.96
chr5_68510699_68593250	CDK7	Other	chr5	68575228	rs192335840:68575228:T:G	T	G	0.0171873	-1.08	0.45	-2.4	0.0165587	0.34	0.14	0.82
chr17_38524767_38594202	TOP2A	ATM	chr17	38592478	rs9901260:38592478:A:C	A	C	0.0044477	-2.11	0.88	-2.4	0.0165786	0.12	0.02	0.68
chr3_9771627_9828421	OGG1	BER	chr3	9818218	rs2675262:9818218:T:C	T	C	0.00497193	-1.6	0.67	-2.4	0.0165882	0.2	0.05	0.75
chr1_28198034_28261257	RPA2	Other	chr1	28228723	rs7544410:28228723:G:A	G	A	0.262953	-0.24	0.1	-2.4	0.0165982	0.79	0.65	0.96
chr3_8898759_9025186	RAD18	TLS	chr3	9023071	rs111921519:9023071:C:T	C	T	0.0131434	2.21	0.92	2.39	0.0166478	9.13	1.49	55.83
chr5_82353316_82669606	XRCC4	NHEJ	chr5	82497764	rs112218000:82497764:G:A	G	A	0.0253605	-0.65	0.27	-2.39	0.0166856	0.52	0.31	0.89
chr9_110025559_110114475	RAD23B	NER	chr9	110082410	rs4978406:110082410:T:C	T	C	0.257852	0.26	0.11	2.39	0.0166939	1.3	1.05	1.61
chr7_5992869_6068756	PMS2	MMR	chr7	6028187	rs139380339:6028187:C:T	C	T	0.0332522	-0.61	0.26	-2.39	0.0166973	0.54	0.33	0.89
chr14_68266495_69216935	RAD51B	HR/FA	chr14	68805995	rs140355828:68805995:G:T	G	T	0.00949261	-0.98	0.41	-2.39	0.0167229	0.37	0.17	0.84
chr5_131872615_132000313	RAD50	HR/FA	chr5	131979488	rs115606627:131979488:C:A	C	A	0.00769064	-1.35	0.56	-2.39	0.0167413	0.26	0.09	0.78
chr6_111600233_111824915	REV3L	TLS	chr6	111643164	rs17540117:111643164:C:CA	C	CA	0.318862	0.28	0.12	2.39	0.0167687	1.32	1.05	1.67
chr2_17915124_17986632	GEN1	HR/FA	chr2	17959418	rs369573214:17959418:TATAC:T	TATAC	T	0.00254752	-2.47	1.03	-2.39	0.0167964	0.08	0.01	0.64
chr2_68674692_68877856	APLF	BER	chr2	68827282	rs74687522:68827282:A:C	A	C	0.113387	-0.38	0.16	-2.39	0.0167981	0.68	0.5	0.93
chr5_82353316_82669606	XRCC4	NHEJ	chr5	82497282	rs72767189:82497282:A:G	A	G	0.0253654	-0.65	0.27	-2.39	0.016803	0.52	0.31	0.89
chr19_45833094_45893876	ERCC2	NER	chr19	45850933	rs3843743:45850933:A:G	A	G	0.256536	-0.26	0.11	-2.39	0.0168058	0.77	0.63	0.95
chr17_34225069_34277777	RDM1	Other	chr17	34228474	rs56294660:34228474:C:T	C	T	0.104402	-0.36	0.15	-2.39	0.0168075	0.7	0.52	0.94
chr5_82353316_82669606	XRCC4	NHEJ	chr5	82420711	rs28745321:82420711:T:G	T	G	0.025072	-0.64	0.27	-2.39	0.0168212	0.52	0.31	0.89
chr2_68674692_68877856	APLF	BER	chr2	68814238	rs35005506:68814238:A:T	A	T	0.113701	-0.38	0.16	-2.39	0.0168391	0.68	0.5	0.93
chr2_68674692_68877856	APLF	BER	chr2	68821725	rs13417100:68821725:A:G	A	G	0.113695	-0.38	0.16	-2.39	0.0168394	0.68	0.5	0.93
chr2_68674692_68877856	APLF	BER	chr2	68811850	rs6742045:68811850:G:A	G	A	0.113701	-0.38	0.16	-2.39	0.0168406	0.68	0.5	0.93
chr2_68674692_68877856	APLF	BER	chr2	68813938	rs72903979:68813938:C:T	C	T	0.113636	-0.38	0.16	-2.39	0.0168445	0.68	0.5	0.93
chr2_68674692_68877856	APLF	BER	chr2	68833572	rs7580719:68833572:G:A	G	A	0.113701	-0.38	0.16	-2.39	0.016853	0.68	0.5	0.93
chr12_124098375_124167153	GTF2H3	Other	chr12	124119946	12:124119946:C:T	C	T	0.00557602	2.05	0.86	2.39	0.016869	7.77	1.45	41.78
chr5_82353316_82669606	XRCC4	NHEJ	chr5	82606127	rs28360290:82606127:A:T	A	T	0.0350524	-0.6	0.25	-2.39	0.016873	0.55	0.34	0.9
chr1_241991481_242073241	EXO1	Other	chr1	242064633	rs7551606:242064633:G:A	G	A	0.337237	-0.25	0.1	-2.39	0.0168766	0.78	0.64	0.96
chr7_5992869_6068756	PMS2	MMR	chr7	6066057	rs34019419:6066057:G:GC	G	GC	0.149806	0.24	0.1	2.39	0.0168957	1.27	1.04	1.55
chr2_68674692_68877856	APLF	BER	chr2	68751103	rs35929423:68751103:CT:C	CT	C	0.114696	-0.38	0.16	-2.39	0.0169001	0.68	0.5	0.93
chr3_37014822_37127380	MLH1	MMR	chr3	37015960	rs77864739:37015960:G:A	G	A	0.0696297	-0.42	0.17	-2.39	0.016928	0.66	0.47	0.93
chr7_5992869_6068756	PMS2	MMR	chr7	6065024	rs34721967:6065024:CT:C	CT	C	0.149677	0.24	0.1	2.39	0.0169332	1.27	1.04	1.55
chr14_45585142_45690090	FANCM	HR/FA	chr14	45586966	rs190700400:45586966:G:A	G	A	0.00230178	-2.8	1.17	-2.39	0.0169339	0.06	0.01	0.6
chr7_5992869_6068756	PMS2	MMR	chr7	6065637	rs10252733:6065637:T:C	T	C	0.149718	0.24	0.1	2.39	0.0169353	1.27	1.04	1.55
chr7_5992869_6068756	PMS2	MMR	chr7	6065081	rs10245987:6065081:A:G	A	G	0.149681	0.24	0.1	2.39	0.0169392	1.27	1.04	1.55
chr18_20493277_20626451	RBBP8	HR/FA	chr18	20578056	rs56344533:20578056:C:T	C	T	0.1209	-0.33	0.14	-2.39	0.0169449	0.72	0.55	0.94
chr19_45833094_45893876	ERCC2	NER	chr19	45848392	rs12151229:45848392:C:T	C	T	0.0987131	0.44	0.18	2.39	0.0169458	1.55	1.08	2.21
chr2_68674692_68877856	APLF	BER	chr2	68837054	rs7598760:68837054:A:G	A	G	0.113905	-0.38	0.16	-2.39	0.0169577	0.68	0.5	0.93
chr7_5992869_6068756	PMS2	MMR	chr7	6065746	rs10249759:6065746:A:C	A	C	0.149575	0.24	0.1	2.39	0.0169597	1.27	1.04	1.55
chr7_44091845_44142139	POLM	NHEJ	chr7	44101939	rs148015804:44101939:G:A	G	A	0.0074413	-1.42	0.6	-2.39	0.016973	0.24	0.07	0.77
chr7_96090937_96359203	SHFM1	HR/FA	chr7	96259618	7:96259618:T:C	T	C	0.00162379	-6.85	2.87	-2.39	0.0169876	0	0	0.29
chr12_21601844_21674527	RECQL	RECQ	chr12	21654825	12:21654825:G:C	G	C	0.0362983	-0.51	0.21	-2.39	0.0169921	0.6	0.39	0.91
chr7_5992869_6068756	PMS2	MMR	chr7	6066946	rs10254125:6066946:A:G	A	G	0.149736	0.24	0.1	2.39	0.0169971	1.27	1.04	1.55
chr1_28198034_28261257	RPA2	Other	chr1	28229811	rs28904872:28229811:C:T	C	T	0.263112	-0.24	0.1	-2.39	0.0170063	0.79	0.65	0.96
chr17_79486910_79539429	C17orf70	HR/FA	chr17	79493339	rs7221858:79493339:C:T	C	T	0.0117197	-1.33	0.56	-2.39	0.0170071	0.26	0.09	0.79
chr1_28198034_28261257	RPA2	Other	chr1	28207879	rs112963776:28207879:G:A	G	A	0.0252346	-0.75	0.31	-2.39	0.0170104	0.47	0.26	0.87
chr7_5992869_6068756	PMS2	MMR	chr7	6065914	rs10253000:6065914:T:C	T	C	0.150651	0.24	0.1	2.39	0.0170114	1.27	1.04	1.55
chr7_5992869_6068756	PMS2	MMR	chr7	6065804	rs10263017:6065804:G:C	G	C	0.150643	0.24	0.1	2.39	0.017012	1.27	1.04	1.55
chr4_2450663_2537584	RNF4	Other	chr4	2467751	rs35400491:2467751:C:T	C	T	0.14743	-0.32	0.13	-2.39	0.0170278	0.73	0.56	0.95
chr2_68674692_68877856	APLF	BER	chr2	68836317	rs7571506:68836317:C:A	C	A	0.113854	-0.38	0.16	-2.39	0.0170309	0.68	0.5	0.93
chr2_68674692_68877856	APLF	BER	chr2	68830939	rs7583649:68830939:T:C	T	C	0.113878	-0.38	0.16	-2.39	0.0170601	0.68	0.5	0.93
chr2_68674692_68877856	APLF	BER	chr2	68829419	rs10205573:68829419:A:T	A	T	0.11366	-0.38	0.16	-2.39	0.0170619	0.68	0.5	0.93
chr5_82353316_82669606	XRCC4	NHEJ	chr5	82496261	rs16900225:82496261:A:C	A	C	0.025376	-0.64	0.27	-2.39	0.0170621	0.53	0.31	0.89
chr16_107017_155841	MPG	BER	chr16	126373	16:126373:G:GC	G	GC	0.00524357	-2.69	1.13	-2.38	0.0170973	0.07	0.01	0.62
chr22_29063730_29158410	CHEK2	ATM	chr22	29074987	rs9613664:29074987:G:C	G	C	0.0685004	0.49	0.21	2.38	0.0171157	1.63	1.09	2.45
chr2_68674692_68877856	APLF	BER	chr2	68737456	rs35878577:68737456:C:T	C	T	0.113452	-0.38	0.16	-2.38	0.0171205	0.68	0.5	0.93
chr5_82353316_82669606	XRCC4	NHEJ	chr5	82495990	rs72767188:82495990:G:A	G	A	0.0253073	-0.64	0.27	-2.38	0.0171295	0.53	0.31	0.89
chr14_68266495_69216935	RAD51B	HR/FA	chr14	68372420	rs143929344:68372420:G:T	G	T	0.00863916	-1	0.42	-2.38	0.0171515	0.37	0.16	0.84
chr12_21601844_21674527	RECQL	RECQ	chr12	21622936	12:21622936:A:G	A	G	0.00202369	-2.02	0.85	-2.38	0.0171926	0.13	0.03	0.7
chr19_45833094_45893876	ERCC2	NER	chr19	45887944	rs113805321:45887944:T:C	T	C	0.118514	0.37	0.16	2.38	0.0172	1.45	1.07	1.98
chr10_131245447_131586271	MGMT	BER	chr10	131473853	rs60127116:131473853:C:T	C	T	0.156883	-0.4	0.17	-2.38	0.0172716	0.67	0.48	0.93
chr16_89783956_89903065	FANCA	HR/FA	chr16	89808380	rs34430410:89808380:A:AT	A	AT	0.0258427	1.08	0.45	2.38	0.0172932	2.94	1.21	7.14
chr9_35053834_35100013	FANCG	HR/FA	chr9	35056035	rs35269655:35056035:G:GA	G	GA	0.219237	-0.27	0.11	-2.38	0.0172981	0.76	0.61	0.95
chr3_9771627_9828421	OGG1	BER	chr3	9818324	rs2675264:9818324:C:T	C	T	0.0536276	-0.47	0.2	-2.38	0.0173028	0.63	0.43	0.92
chr15_31176054_31255311	FAN1	Other	chr15	31212460	rs117959814:31212460:G:A	G	A	0.0191509	-0.89	0.38	-2.38	0.017333	0.41	0.2	0.85
chr13_32869610_32993805	BRCA2	HR/FA	chr13	32874643	rs206130:32874643:G:C	G	C	0.174208	-0.28	0.12	-2.38	0.0173356	0.76	0.6	0.95
chr10_14919357_15016431	DCLRE1C	NHEJ	chr10	14954306	rs35654459:14954306:C:T	C	T	0.132488	-0.3	0.13	-2.38	0.0173627	0.74	0.57	0.95
chr6_24630204_24687261	TDP2	Other	chr6	24640615	rs9379678:24640615:G:C	G	C	0.0951866	-0.23	0.1	-2.38	0.0173839	0.79	0.66	0.96
chr8_11607147_11664855	NEIL2	BER	chr8	11656938	rs7010927:11656938:C:T	C	T	0.185485	0.32	0.13	2.38	0.0174676	1.37	1.06	1.78
chr6_111600233_111824915	REV3L	TLS	chr6	111644665	rs240966:111644665:A:G	A	G	0.318135	0.28	0.12	2.38	0.0175168	1.32	1.05	1.66
chr2_68674692_68877856	APLF	BER	chr2	68827298	rs145771483:68827298:G:A	G	A	0.113532	-0.38	0.16	-2.38	0.0175182	0.68	0.5	0.94
chr14_68266495_69216935	RAD51B	HR/FA	chr14	68412333	rs183577640:68412333:A:C	A	C	0.0025363	-2.02	0.85	-2.37	0.0175525	0.13	0.03	0.7
chr18_20493277_20626451	RBBP8	HR/FA	chr18	20581467	rs58070094:20581467:T:C	T	C	0.120898	-0.32	0.14	-2.37	0.017556	0.72	0.55	0.95
chr1_46693366_46764145	RAD54L	HR/FA	chr1	46718905	rs10789488:46718905:G:A	G	A	0.225397	-0.26	0.11	-2.37	0.0175632	0.77	0.62	0.96
chr3_39073488_39158155	WDR48	HR/FA	chr3	39131434	rs141895170:39131434:A:G	A	G	0.00755948	-1.13	0.48	-2.37	0.0175696	0.32	0.13	0.82
chr10_115574487_115634142	DCLRE1A	XLR	chr10	115588473	rs141662374:115588473:G:GGGA	G	GGGA	0.0110414	1.34	0.56	2.37	0.0175729	3.8	1.26	11.44
chr18_20493277_20626451	RBBP8	HR/FA	chr18	20580301	rs62095232:20580301:T:C	T	C	0.120903	-0.32	0.14	-2.37	0.0175793	0.72	0.55	0.95
chr7_96090937_96359203	SHFM1	HR/FA	chr7	96101769	rs149513203:96101769:T:C	T	C	0.0378159	0.75	0.32	2.37	0.0175858	2.13	1.14	3.96
chr18_20493277_20626451	RBBP8	HR/FA	chr18	20579840	rs6507426:20579840:A:G	A	G	0.120906	-0.32	0.14	-2.37	0.0175885	0.72	0.55	0.95
chr12_21601844_21674527	RECQL	RECQ	chr12	21654492	12:21654492:C:T	C	T	0.0362684	-0.51	0.21	-2.37	0.0175941	0.6	0.39	0.92
chr13_32869610_32993805	BRCA2	HR/FA	chr13	32885658	rs371193:32885658:G:A	G	A	0.179634	-0.27	0.12	-2.37	0.017604	0.76	0.61	0.95
chr18_20493277_20626451	RBBP8	HR/FA	chr18	20577669	GA033289	G	A	0.120883	-0.32	0.14	-2.37	0.0176312	0.72	0.55	0.95
chr18_20493277_20626451	RBBP8	HR/FA	chr18	20577436	rs55990829:20577436:G:A	G	A	0.120882	-0.32	0.14	-2.37	0.0176347	0.72	0.55	0.95
chr11_43882388_43961762	ALKBH3	BER	chr11	43882865	rs12807678:43882865:C:T	C	T	0.0280782	-0.68	0.29	-2.37	0.0176421	0.51	0.29	0.89
chr10_131245447_131586271	MGMT	BER	chr10	131471179	rs10829615:131471179:C:T	C	T	0.154475	-0.41	0.17	-2.37	0.0176706	0.67	0.48	0.93
chr6_111600233_111824915	REV3L	TLS	chr6	111644442	rs240964:111644442:C:T	C	T	0.318383	0.28	0.12	2.37	0.0177081	1.32	1.05	1.66
chr8_30871316_31051285	WRN	RECQ	chr8	30912611	8:30912611:A:G	A	G	0.00179786	-2.93	1.23	-2.37	0.0177085	0.05	0	0.6
chr6_24630204_24687261	TDP2	Other	chr6	24632532	rs761101:24632532:G:A	G	A	0.133024	-0.24	0.1	-2.37	0.0177227	0.79	0.65	0.96
chr12_21601844_21674527	RECQL	RECQ	chr12	21655020	12:21655020:G:C	G	C	0.036367	-0.51	0.21	-2.37	0.0177432	0.6	0.39	0.92
chr16_2069815_2117867	NTHL1	BER	chr16	2114407	rs34012042:2114407:C:T	C	T	0.0678639	0.5	0.21	2.37	0.0177491	1.66	1.09	2.51
chr8_48900959_48997268	UBE2V2	TLS	chr8	48951565	rs137888595:48951565:C:T	C	T	0.0020772	-3.94	1.66	-2.37	0.0177552	0.02	0	0.51
chr18_20493277_20626451	RBBP8	HR/FA	chr18	20567312	rs62095208:20567312:C:T	C	T	0.120809	-0.32	0.14	-2.37	0.0177592	0.72	0.55	0.95
chr13_32869610_32993805	BRCA2	HR/FA	chr13	32889437	rs36221751:32889437:G:A	G	A	0.00531442	-1.73	0.73	-2.37	0.0177911	0.18	0.04	0.74
chr7_7656148_7778238	RPA3	Other	chr7	7771123	rs55808135:7771123:A:C	A	C	0.29603	-0.27	0.11	-2.37	0.0178102	0.76	0.61	0.95
chr4_1321053_1401732	UVSSA	NER	chr4	1388886	4:1388886:A:G	A	G	0.0282491	1.11	0.47	2.37	0.0178158	3.02	1.21	7.55
chr12_56598108_56643638	NABP2	Other	chr12	56627273	12:56627273:T:A	T	A	0.0420383	-0.68	0.29	-2.37	0.0178549	0.51	0.29	0.89
chr11_18323841_18408591	GTF2H1	Other	chr11	18392074	rs11024634:18392074:G:A	G	A	0.218691	0.25	0.11	2.37	0.0178865	1.29	1.04	1.59
chr11_43882388_43961762	ALKBH3	BER	chr11	43883487	rs78042803:43883487:G:T	G	T	0.0279461	-0.68	0.29	-2.37	0.0178898	0.51	0.29	0.89
chr11_43882388_43961762	ALKBH3	BER	chr11	43883591	rs78186691:43883591:G:A	G	A	0.0277017	-0.68	0.29	-2.37	0.017893	0.51	0.29	0.89
chr15_89767179_89880492	FANCI	HR/FA	chr15	89797145	rs71311221:89797145:A:ATAAAT	A	ATAAAT	0.465941	0.23	0.1	2.37	0.0179091	1.26	1.04	1.52
chr12_124098375_124167153	GTF2H3	Other	chr12	124128989	12:124128989:C:T	C	T	0.0476329	0.62	0.26	2.37	0.0179192	1.85	1.11	3.09
chr12_124098375_124167153	GTF2H3	Other	chr12	124128424	12:124128424:C:T	C	T	0.0476259	0.62	0.26	2.37	0.0179433	1.85	1.11	3.09
chr12_124098375_124167153	GTF2H3	Other	chr12	124128412	12:124128412:T:TACTC	T	TACTC	0.0476255	0.62	0.26	2.37	0.0179497	1.85	1.11	3.09
chr5_82353316_82669606	XRCC4	NHEJ	chr5	82577327	rs3836879:82577327:T:TG	T	TG	0.0386359	-0.56	0.24	-2.37	0.0179631	0.57	0.36	0.91
chr5_82353316_82669606	XRCC4	NHEJ	chr5	82591535	rs10660437:82591535:G:GCACGCA	G	GCACGCA	0.033439	-0.61	0.26	-2.37	0.0179773	0.54	0.33	0.9
chr8_11607147_11664855	NEIL2	BER	chr8	11620315	rs2686206	T	C	0.0465255	-0.22	0.09	-2.37	0.0180294	0.8	0.67	0.96
chr1_2095916_2164159	C1orf86	HR/FA	chr1	2144982	rs2480714:2144982:G:T	G	T	0.200444	0.26	0.11	2.37	0.0180298	1.3	1.05	1.61
chr6_35400137_35454880	FANCE	HR/FA	chr6	35407632	6:35407632:T:TC	T	TC	0.0477442	-0.49	0.21	-2.36	0.0180445	0.61	0.41	0.92
chr6_35400137_35454880	FANCE	HR/FA	chr6	35407629	6:35407629:T:TTTC	T	TTTC	0.0477442	-0.49	0.21	-2.36	0.0180513	0.61	0.41	0.92
chr5_82353316_82669606	XRCC4	NHEJ	chr5	82429655	rs72767149:82429655:G:A	G	A	0.0250978	-0.64	0.27	-2.36	0.0180556	0.53	0.31	0.9
chr15_91240557_91378692	BLM	HR/FA	chr15	91363599	15:91363599:C:CG	C	CG	0.00891501	2.6	1.1	2.36	0.0180618	13.41	1.56	115.29
chr12_124098375_124167153	GTF2H3	Other	chr12	124126180	12:124126180:A:G	A	G	0.0475976	0.62	0.26	2.36	0.0180714	1.85	1.11	3.09
chr12_124098375_124167153	GTF2H3	Other	chr12	124126064	12:124126064:G:A	G	A	0.0475964	0.62	0.26	2.36	0.0180737	1.85	1.11	3.09
chr16_23594490_23672631	PALB2	HR/FA	chr16	23652236	rs141315496:23652236:T:C	T	C	0.00129381	-16.05	6.79	-2.36	0.0180747	0	0	0.06
chr12_124098375_124167153	GTF2H3	Other	chr12	124125757	12:124125757:A:G	A	G	0.0475928	0.62	0.26	2.36	0.0180816	1.85	1.11	3.09
chr6_24630204_24687261	TDP2	Other	chr6	24641871	rs67478622:24641871:C:CA	C	CA	0.0948067	-0.23	0.1	-2.36	0.0180886	0.8	0.66	0.96
chr6_24630204_24687261	TDP2	Other	chr6	24630844	rs9358781:24630844:G:A	G	A	0.13312	-0.24	0.1	-2.36	0.018103	0.79	0.65	0.96
chr12_124098375_124167153	GTF2H3	Other	chr12	124125018	12:124125018:G:A	G	A	0.0475863	0.62	0.26	2.36	0.0181044	1.85	1.11	3.09
chr17_1713277_1822848	RPA1	Other	chr17	1776867	rs9901624	C	A	0.165257	0.31	0.13	2.36	0.0181057	1.37	1.05	1.77
chr14_45585142_45690090	FANCM	HR/FA	chr14	45640289	rs184408100:45640289:T:C	T	C	0.00134552	-5.34	2.26	-2.36	0.0181093	0	0	0.4
chr1_28198034_28261257	RPA2	Other	chr1	28198259	rs10902673:28198259:C:T	C	T	0.0252413	-0.77	0.33	-2.36	0.0181133	0.46	0.24	0.88
chr6_24630204_24687261	TDP2	Other	chr6	24642447	rs7759592:24642447:G:A	G	A	0.0948107	-0.23	0.1	-2.36	0.0181168	0.8	0.66	0.96
chr16_1335547_1397019	UBE2I	TLS	chr16	1339378	rs182389461:1339378:G:C	G	C	0.0033567	-3.72	1.57	-2.36	0.0181208	0.02	0	0.53
chr13_108839786_108890716	LIG4	NHEJ	chr13	108888913	rs11069725:108888913:G:A	G	A	0.341404	0.24	0.1	2.36	0.0181243	1.27	1.04	1.56
chr14_61181459_61456671	MNAT1	Other	chr14	61311005	rs12895213:61311005:T:C	T	C	0.0495301	-0.55	0.23	-2.36	0.0181301	0.58	0.36	0.91
chr18_20493277_20626451	RBBP8	HR/FA	chr18	20625118	rs7240955:20625118:G:A	G	A	0.117453	-0.32	0.14	-2.36	0.0181331	0.72	0.55	0.95
chr17_33406810_33467063	RAD51D	HR/FA	chr17	33407137	17:33407137:CCTCT:C	CCTCT	C	0.00409814	-2.66	1.13	-2.36	0.0181425	0.07	0.01	0.64
chr11_125475035_125566150	CHEK1	ATM	chr11	125506615	rs111879270:125506615:C:CT	C	CT	0.0662059	-0.44	0.19	-2.36	0.0181603	0.64	0.45	0.93
chr17_79486910_79539429	C17orf70	HR/FA	chr17	79493154	rs61229569:79493154:G:A	G	A	0.0114507	-1.32	0.56	-2.36	0.0181981	0.27	0.09	0.8
chr6_24630204_24687261	TDP2	Other	chr6	24631884	rs6903390:24631884:T:C	T	C	0.133118	-0.24	0.1	-2.36	0.0182046	0.79	0.65	0.96
chr12_124098375_124167153	GTF2H3	Other	chr12	124126652	12:124126652:C:T	C	T	0.0477396	0.62	0.26	2.36	0.0182288	1.85	1.11	3.08
chr14_68266495_69216935	RAD51B	HR/FA	chr14	68611644	rs35101237:68611644:T:C	T	C	0.00745686	-1.15	0.49	-2.36	0.0182387	0.32	0.12	0.82
chr18_20493277_20626451	RBBP8	HR/FA	chr18	20563222	rs8093360:20563222:G:A	G	A	0.120948	-0.32	0.14	-2.36	0.0182407	0.73	0.56	0.95
chr18_20493277_20626451	RBBP8	HR/FA	chr18	20590725	rs11381748:20590725:C:CA	C	CA	0.120948	-0.32	0.14	-2.36	0.0182407	0.73	0.56	0.95
chr1_231452849_231510769	SPRTN	Other	chr1	231484411	rs189568570:231484411:C:G	C	G	0.00788707	-1.81	0.77	-2.36	0.0182446	0.16	0.04	0.74
chr6_111600233_111824915	REV3L	TLS	chr6	111645107	rs240967:111645107:A:G	A	G	0.318317	0.28	0.12	2.36	0.0182614	1.32	1.05	1.66
chr17_1713277_1822848	RPA1	Other	chr17	1717695	rs11656931:1717695:A:G	A	G	0.286702	-0.28	0.12	-2.36	0.0182732	0.76	0.6	0.95
chr9_110025559_110114475	RAD23B	NER	chr9	110076129	rs942293:110076129:A:G	A	G	0.257879	0.26	0.11	2.36	0.0182901	1.29	1.04	1.6
chr15_43679406_43822812	TP53BP1	ATM	chr15	43739687	15:43739687:A:G	A	G	0.00148448	-2.92	1.24	-2.36	0.0182909	0.05	0	0.61
chr17_79486910_79539429	C17orf70	HR/FA	chr17	79492131	rs78774407:79492131:G:A	G	A	0.0114227	-1.31	0.56	-2.36	0.0183114	0.27	0.09	0.8
chr9_110025559_110114475	RAD23B	NER	chr9	110078582	rs7025563	T	C	0.25785	0.26	0.11	2.36	0.0183191	1.29	1.04	1.6
chr9_110025559_110114475	RAD23B	NER	chr9	110079559	rs7041497	G	A	0.257765	0.26	0.11	2.36	0.0183191	1.29	1.04	1.6
chr9_110025559_110114475	RAD23B	NER	chr9	110098988	rs34397666:110098988:C:CAG	C	CAG	0.253709	0.26	0.11	2.36	0.0183266	1.29	1.04	1.6
chr9_110025559_110114475	RAD23B	NER	chr9	110094722	rs10660192:110094722:A:ACTT	A	ACTT	0.25776	0.26	0.11	2.36	0.0183302	1.29	1.04	1.6
chr3_37014822_37127380	MLH1	MMR	chr3	37083574	rs9858264:37083574:T:C	T	C	0.00503221	-1.5	0.63	-2.36	0.0183415	0.22	0.06	0.78
chr2_68674692_68877856	APLF	BER	chr2	68731464	rs111667471:68731464:A:G	A	G	0.0279092	1.17	0.5	2.36	0.0183521	3.22	1.22	8.51
chr9_110025559_110114475	RAD23B	NER	chr9	110074634	rs1886134:110074634:T:C	T	C	0.25787	0.26	0.11	2.36	0.0183624	1.29	1.04	1.6
chr8_11607147_11664855	NEIL2	BER	chr8	11629809	rs8191542	C	G	0.215681	0.28	0.12	2.36	0.018381	1.33	1.05	1.68
chr15_40967326_41044354	RAD51	HR/FA	chr15	40969487	rs138295731:40969487:C:T	C	T	0.0495424	-0.48	0.2	-2.36	0.01839	0.62	0.42	0.92
chr16_3611181_3681599	SLX4	HR/FA	chr16	3651424	rs60163083:3651424:G:A	G	A	0.0234219	1.09	0.46	2.36	0.0183947	2.97	1.2	7.34
chr17_79486910_79539429	C17orf70	HR/FA	chr17	79489224	rs77340430:79489224:A:G	A	G	0.0114181	-1.31	0.56	-2.36	0.0183978	0.27	0.09	0.8
chr9_110025559_110114475	RAD23B	NER	chr9	110096313	rs1624973:110096313:A:G	A	G	0.323609	0.31	0.13	2.36	0.0184091	1.36	1.05	1.75
chr9_110025559_110114475	RAD23B	NER	chr9	110096314	rs1771728:110096314:T:C	T	C	0.323609	0.31	0.13	2.36	0.0184091	1.36	1.05	1.75
chr9_100417190_100479639	XPA	NER	chr9	100444533	rs41274256:100444533:A:G	A	G	0.0209858	-0.73	0.31	-2.36	0.0184271	0.48	0.26	0.88
chr11_43882388_43961762	ALKBH3	BER	chr11	43882574	rs34647698:43882574:T:A	T	A	0.0278769	-0.68	0.29	-2.36	0.0184326	0.51	0.29	0.89
chr3_14166646_14240283	XPC	NER	chr3	14223355	3:14223355:G:A	G	A	0.00462339	-1.52	0.65	-2.36	0.0184336	0.22	0.06	0.77
chr2_68674692_68877856	APLF	BER	chr2	68759614	rs13415887:68759614:T:C	T	C	0.101533	-0.41	0.17	-2.36	0.018491	0.67	0.47	0.93
chr6_35400137_35454880	FANCE	HR/FA	chr6	35442559	rs41270068:35442559:G:A	G	A	0.00422191	-1.8	0.76	-2.36	0.0184963	0.17	0.04	0.74
chr2_47610107_47809450	MSH2	MMR	chr2	47655839	rs17224325:47655839:G:T	G	T	0.0256344	-0.66	0.28	-2.36	0.0185047	0.52	0.3	0.9
chr19_7664410_7714451	XAB2	NER	chr19	7692603	rs4134820:7692603:G:A	G	A	0.0134135	-1.13	0.48	-2.36	0.0185061	0.32	0.13	0.83
chr16_107017_155841	MPG	BER	chr16	127824	rs3176367:127824:G:A	G	A	0.0463191	-0.77	0.33	-2.36	0.0185146	0.46	0.25	0.88
chr11_125475035_125566150	CHEK1	ATM	chr11	125543107	rs11434532:125543107:C:CT	C	CT	0.302511	0.32	0.13	2.36	0.0185192	1.37	1.05	1.78
chr6_24630204_24687261	TDP2	Other	chr6	24630838	rs141565130:24630838:T:TAAAC	T	TAAAC	0.133616	-0.23	0.1	-2.36	0.0185225	0.79	0.65	0.96
chr6_24630204_24687261	TDP2	Other	chr6	24636589	rs6906247:24636589:C:A	C	A	0.133516	-0.23	0.1	-2.35	0.0185447	0.79	0.65	0.96
chr5_82353316_82669606	XRCC4	NHEJ	chr5	82600248	rs67365351:82600248:G:A	G	A	0.035058	-0.59	0.25	-2.35	0.0185596	0.55	0.34	0.91
chr16_2069815_2117867	NTHL1	BER	chr16	2115506	rs45517185:2115506:C:T	C	T	0.0665926	0.51	0.22	2.35	0.0185702	1.66	1.09	2.54
chr17_34225069_34277777	RDM1	Other	chr17	34275227	rs185243662:34275227:A:G	A	G	0.0038703	-2.35	1	-2.35	0.0185842	0.1	0.01	0.68
chr5_79930466_80192279	MSH3	MMR	chr5	80030580	rs114820182:80030580:G:A	G	A	0.0235349	-0.65	0.28	-2.35	0.0185954	0.52	0.3	0.9
chr10_14919357_15016431	DCLRE1C	NHEJ	chr10	14957122	rs34873295:14957122:CAA:C	CAA	C	0.13269	-0.3	0.13	-2.35	0.0186044	0.74	0.58	0.95
chr17_38524767_38594202	TOP2A	ATM	chr17	38554288	rs34667733:38554288:C:A	C	A	0.00337569	-2.1	0.89	-2.35	0.018605	0.12	0.02	0.7
chr2_47610107_47809450	MSH2	MMR	chr2	47665234	rs190540439:47665234:C:T	C	T	0.00129474	-3.47	1.48	-2.35	0.0186232	0.03	0	0.56
chr6_35400137_35454880	FANCE	HR/FA	chr6	35436078	rs45490693:35436078:C:T	C	T	0.00422216	-1.8	0.76	-2.35	0.0186406	0.17	0.04	0.74
chr5_82353316_82669606	XRCC4	NHEJ	chr5	82439580	rs72767153:82439580:C:T	C	T	0.0251115	-0.63	0.27	-2.35	0.018683	0.53	0.31	0.9
chr2_68674692_68877856	APLF	BER	chr2	68861408	rs112417867:68861408:G:A	G	A	0.0276997	1.17	0.5	2.35	0.0186991	3.22	1.22	8.55
chr14_68266495_69216935	RAD51B	HR/FA	chr14	68804266	rs188305375:68804266:G:C	G	C	0.00176565	-2.67	1.13	-2.35	0.0187235	0.07	0.01	0.64
chr5_82353316_82669606	XRCC4	NHEJ	chr5	82454713	rs72767159:82454713:C:T	C	T	0.0252319	-0.63	0.27	-2.35	0.0187244	0.53	0.31	0.9
chr5_82353316_82669606	XRCC4	NHEJ	chr5	82456988	rs111578632:82456988:G:A	G	A	0.0252322	-0.63	0.27	-2.35	0.0187244	0.53	0.31	0.9
chr11_43882388_43961762	ALKBH3	BER	chr11	43932840	rs34575084:43932840:G:A	G	A	0.0279792	-0.68	0.29	-2.35	0.0187246	0.51	0.29	0.89
chr14_68266495_69216935	RAD51B	HR/FA	chr14	68352672	rs28910275	A	G	0.00864897	-0.98	0.42	-2.35	0.0187665	0.37	0.17	0.85
chr9_110025559_110114475	RAD23B	NER	chr9	110057344	rs9632893:110057344:T:A	T	A	0.208823	-0.27	0.12	-2.35	0.0187692	0.76	0.61	0.96
chr11_43882388_43961762	ALKBH3	BER	chr11	43930441	rs33913339:43930441:G:A	G	A	0.0279489	-0.68	0.29	-2.35	0.0188029	0.51	0.29	0.89
chr10_5911534_5999556	FBXO18	TLS	chr10	5989068	rs75852441:5989068:C:T	C	T	0.00756759	-1.25	0.53	-2.35	0.0188103	0.29	0.1	0.81
chr17_41176311_41297500	BRCA1	HR/FA	chr17	41210126	17:41210126:C:CTAGCACTT	C	CTAGCACTT	0.00183776	-8.38	3.57	-2.35	0.0188143	0	0	0.25
chr14_68266495_69216935	RAD51B	HR/FA	chr14	69136881	rs17106125	C	A	0.162509	0.32	0.14	2.35	0.0188576	1.37	1.05	1.79
chr9_110025559_110114475	RAD23B	NER	chr9	110073140	rs10521083:110073140:C:A	C	A	0.257843	0.26	0.11	2.35	0.0188599	1.29	1.04	1.6
chr14_104143945_104201841	XRCC3	HR/FA	chr14	104162377	GA011902	A	G	0.478314	-0.94	0.4	-2.35	0.018909	0.39	0.18	0.86
chr4_1321053_1401732	UVSSA	NER	chr4	1352928	rs113619036:1352928:G:C	G	C	0.0569342	-0.53	0.23	-2.35	0.0189202	0.59	0.38	0.92
chr14_104143945_104201841	XRCC3	HR/FA	chr14	104162429	rs66497836:104162429:GCCCCCGCC:G	GCCCCCGCC	G	0.478459	-0.94	0.4	-2.35	0.0189202	0.39	0.18	0.86
chr2_68674692_68877856	APLF	BER	chr2	68735934	rs10198601:68735934:T:G	T	G	0.100798	-0.4	0.17	-2.35	0.0189493	0.67	0.48	0.94
chr2_68674692_68877856	APLF	BER	chr2	68720978	rs184832464:68720978:C:T	C	T	0.026783	1.17	0.5	2.35	0.0189752	3.23	1.21	8.61
chr12_93779448_93856038	UBE2N	ATM	chr12	93828666	12:93828666:G:GTATT	G	GTATT	0.0160107	-1.34	0.57	-2.35	0.0189827	0.26	0.09	0.8
chr2_68674692_68877856	APLF	BER	chr2	68738411	rs13415794:68738411:G:A	G	A	0.10078	-0.4	0.17	-2.35	0.0189868	0.67	0.48	0.94
chr1_28198034_28261257	RPA2	Other	chr1	28253877	rs11438744:28253877:C:CA	C	CA	0.272054	0.27	0.12	2.35	0.018994	1.31	1.05	1.65
chr14_104143945_104201841	XRCC3	HR/FA	chr14	104162723	rs861542:104162723:G:A	G	A	0.478653	-0.94	0.4	-2.35	0.0189987	0.39	0.18	0.86
chr11_43882388_43961762	ALKBH3	BER	chr11	43917767	rs35509917:43917767:G:A	G	A	0.027734	-0.67	0.29	-2.34	0.0190435	0.51	0.29	0.9
chr11_43882388_43961762	ALKBH3	BER	chr11	43917976	rs35224339:43917976:C:T	C	T	0.0277341	-0.67	0.29	-2.34	0.0190435	0.51	0.29	0.9
chr11_43882388_43961762	ALKBH3	BER	chr11	43918287	rs34839314:43918287:CT:C	CT	C	0.0277487	-0.67	0.29	-2.34	0.0190469	0.51	0.29	0.9
chr11_43882388_43961762	ALKBH3	BER	chr11	43919618	rs34844726:43919618:CAAG:C	CAAG	C	0.0277962	-0.67	0.29	-2.34	0.0190505	0.51	0.29	0.9
chr6_111600233_111824915	REV3L	TLS	chr6	111611193	rs240981:111611193:T:G	T	G	0.318115	0.27	0.12	2.34	0.0190606	1.31	1.05	1.65
chr11_43882388_43961762	ALKBH3	BER	chr11	43921799	rs143661928:43921799:A:G	A	G	0.0278002	-0.67	0.29	-2.34	0.0190848	0.51	0.29	0.9
chr11_43882388_43961762	ALKBH3	BER	chr11	43922928	rs33989612:43922928:G:A	G	A	0.0277408	-0.67	0.29	-2.34	0.0190956	0.51	0.29	0.9
chr16_107017_155841	MPG	BER	chr16	127827	rs3176368:127827:C:T	C	T	0.0463674	-0.76	0.33	-2.34	0.0190959	0.47	0.25	0.88
chr11_43882388_43961762	ALKBH3	BER	chr11	43913707	rs3740985:43913707:G:A	G	A	0.0277802	-0.67	0.29	-2.34	0.019124	0.51	0.29	0.9
chr11_43882388_43961762	ALKBH3	BER	chr11	43913604	rs16937692:43913604:G:A	G	A	0.0277172	-0.67	0.29	-2.34	0.0191303	0.51	0.29	0.9
chr11_43882388_43961762	ALKBH3	BER	chr11	43911211	rs35076527:43911211:A:G	A	G	0.0276895	-0.67	0.29	-2.34	0.0191402	0.51	0.29	0.9
chr14_104143945_104201841	XRCC3	HR/FA	chr14	104158222	rs1103184:104158222:T:C	T	C	0.47842	-0.93	0.4	-2.34	0.0191473	0.39	0.18	0.86
chr8_48665668_48892743	PRKDC	NHEJ	chr8	48735325	8:48735325:T:C	T	C	0.00227182	-3.8	1.62	-2.34	0.0191485	0.02	0	0.54
chr11_43882388_43961762	ALKBH3	BER	chr11	43908637	rs33960545:43908637:T:C	T	C	0.0276846	-0.67	0.29	-2.34	0.0191743	0.51	0.29	0.9
chr11_43882388_43961762	ALKBH3	BER	chr11	43909514	rs12787956:43909514:T:A	T	A	0.0276864	-0.67	0.29	-2.34	0.0191801	0.51	0.29	0.9
chr11_43882388_43961762	ALKBH3	BER	chr11	43906822	rs16937673:43906822:C:T	C	T	0.0277418	-0.67	0.29	-2.34	0.0191989	0.51	0.29	0.9
chr9_97841335_98099984	FANCC	HR/FA	chr9	98095331	rs10993513:98095331:G:A	G	A	0.00220298	-2.68	1.14	-2.34	0.0192051	0.07	0.01	0.65
chr11_43882388_43961762	ALKBH3	BER	chr11	43920997	rs35017547:43920997:G:A	G	A	0.027904	-0.67	0.29	-2.34	0.019206	0.51	0.29	0.9
chr11_43882388_43961762	ALKBH3	BER	chr11	43905075	rs12417307:43905075:T:C	T	C	0.027669	-0.67	0.29	-2.34	0.0192152	0.51	0.29	0.9
chr14_104143945_104201841	XRCC3	HR/FA	chr14	104156973	rs5811116:104156973:TC:T	TC	T	0.478421	-0.93	0.4	-2.34	0.019216	0.39	0.18	0.86
chr1_28198034_28261257	RPA2	Other	chr1	28235130	rs12040493:28235130:C:A	C	A	0.261996	-0.23	0.1	-2.34	0.0192466	0.79	0.65	0.96
chr11_43882388_43961762	ALKBH3	BER	chr11	43903391	rs33984031:43903391:T:G	T	G	0.0276638	-0.67	0.29	-2.34	0.0192733	0.51	0.29	0.9
chr11_43882388_43961762	ALKBH3	BER	chr11	43903378	rs33953215:43903378:T:C	T	C	0.0277281	-0.67	0.29	-2.34	0.0192995	0.51	0.29	0.9
chr14_68266495_69216935	RAD51B	HR/FA	chr14	69163624	rs28441130:69163624:T:C	T	C	0.307106	-0.24	0.1	-2.34	0.0193106	0.79	0.65	0.96
chr14_104143945_104201841	XRCC3	HR/FA	chr14	104148339	rs861550:104148339:C:T	C	T	0.478422	-0.93	0.4	-2.34	0.0193179	0.39	0.18	0.86
chr14_104143945_104201841	XRCC3	HR/FA	chr14	104149569	rs861549:104149569:C:T	C	T	0.478421	-0.93	0.4	-2.34	0.0193209	0.39	0.18	0.86
chr11_43882388_43961762	ALKBH3	BER	chr11	43902894	rs3740984:43902894:G:A	G	A	0.0276612	-0.67	0.29	-2.34	0.0193298	0.51	0.29	0.9
chr19_45833094_45893876	ERCC2	NER	chr19	45844442	rs201179106:45844442:GTT:G	GTT	G	0.313453	-0.24	0.1	-2.34	0.0193626	0.79	0.64	0.96
chr4_2053644_2263848	POLN	XLR	chr4	2155343	rs147126736:2155343:C:T	C	T	0.0119855	1.69	0.72	2.34	0.0193689	5.45	1.32	22.54
chr11_43882388_43961762	ALKBH3	BER	chr11	43902620	rs12799548:43902620:G:A	G	A	0.0277242	-0.67	0.29	-2.34	0.0193719	0.51	0.29	0.9
chr11_43882388_43961762	ALKBH3	BER	chr11	43912791	rs1518819:43912791:T:C	T	C	0.0282598	-0.67	0.28	-2.34	0.0193736	0.51	0.29	0.9
chr8_48900959_48997268	UBE2V2	TLS	chr8	48977491	rs192206077:48977491:T:G	T	G	0.00227819	-3.8	1.62	-2.34	0.0193737	0.02	0	0.54
chr6_35400137_35454880	FANCE	HR/FA	chr6	35409547	rs9394297:35409547:A:G	A	G	0.0847132	-0.37	0.16	-2.34	0.0194262	0.69	0.5	0.94
chr11_43882388_43961762	ALKBH3	BER	chr11	43913237	rs138416377:43913237:CAG:C	CAG	C	0.0277635	-0.67	0.29	-2.34	0.0194279	0.51	0.29	0.9
chr17_1713277_1822848	RPA1	Other	chr17	1719000	rs112578899:1719000:G:GT	G	GT	0.265896	-0.27	0.12	-2.34	0.0194368	0.76	0.6	0.96
chr14_104143945_104201841	XRCC3	HR/FA	chr14	104170341	rs861532:104170341:A:C	A	C	0.478614	-0.93	0.4	-2.34	0.0194445	0.39	0.18	0.86
chr11_43882388_43961762	ALKBH3	BER	chr11	43909521	rs12786795:43909521:G:T	G	T	0.0282326	-0.67	0.28	-2.34	0.0194483	0.51	0.29	0.9
chr22_41997122_42080044	XRCC6	NHEJ	chr22	42038786	rs73161324:42038786:C:T	C	T	0.0570252	0.57	0.25	2.34	0.0194807	1.77	1.1	2.87
chr16_1803207_1846312	EME2	HR/FA	chr16	1844207	16:1844207:G:A	G	A	0.0044328	-1.53	0.65	-2.34	0.0194829	0.22	0.06	0.78
chr5_82353316_82669606	XRCC4	NHEJ	chr5	82488829	rs7722761:82488829:G:A	G	A	0.0253867	-0.63	0.27	-2.34	0.0195148	0.53	0.32	0.9
chr5_82353316_82669606	XRCC4	NHEJ	chr5	82476802	rs142232071:82476802:C:CT	C	CT	0.0253812	-0.63	0.27	-2.34	0.0195205	0.53	0.32	0.9
chr5_82353316_82669606	XRCC4	NHEJ	chr5	82465801	rs28360099:82465801:G:T	G	T	0.0253108	-0.63	0.27	-2.34	0.0195357	0.53	0.32	0.9
chr5_82353316_82669606	XRCC4	NHEJ	chr5	82466049	rs28360100:82466049:TGC:T	TGC	T	0.0253123	-0.63	0.27	-2.34	0.0195396	0.53	0.32	0.9
chr9_110025559_110114475	RAD23B	NER	chr9	110071157	rs4978404:110071157:T:A	T	A	0.257807	0.25	0.11	2.33	0.0195451	1.29	1.04	1.6
chr5_82353316_82669606	XRCC4	NHEJ	chr5	82613400	5:82613400:C:T	C	T	0.113798	0.42	0.18	2.33	0.0195499	1.52	1.07	2.16
chr5_79930466_80192279	MSH3	MMR	chr5	80178987	rs35110474:80178987:AAG:A	AAG	A	0.0562674	-0.45	0.19	-2.33	0.0195566	0.64	0.44	0.93
chr7_96090937_96359203	SHFM1	HR/FA	chr7	96213457	rs149239137:96213457:T:C	T	C	0.0503346	0.57	0.24	2.33	0.0195672	1.76	1.1	2.83
chr13_32869610_32993805	BRCA2	HR/FA	chr13	32876094	rs372670:32876094:A:G	A	G	0.179148	-0.27	0.12	-2.33	0.0196023	0.76	0.61	0.96
chr13_32869610_32993805	BRCA2	HR/FA	chr13	32876097	rs407191:32876097:T:C	T	C	0.179148	-0.27	0.12	-2.33	0.0196023	0.76	0.61	0.96
chr11_18323841_18408591	GTF2H1	Other	chr11	18340802	11:18340802:C:T	C	T	0.00288029	-1.5	0.64	-2.33	0.0196219	0.22	0.06	0.79
chr15_40967326_41044354	RAD51	HR/FA	chr15	41032689	rs140361227:41032689:C:G	C	G	0.00229058	-2.44	1.04	-2.33	0.0196448	0.09	0.01	0.68
chr14_68266495_69216935	RAD51B	HR/FA	chr14	69100229	rs77095342:69100229:C:G	C	G	0.00907387	-1.25	0.53	-2.33	0.019652	0.29	0.1	0.82
chr6_35400137_35454880	FANCE	HR/FA	chr6	35408748	rs6917357:35408748:T:C	T	C	0.0846577	-0.37	0.16	-2.33	0.0197063	0.69	0.5	0.94
chr16_3611181_3681599	SLX4	HR/FA	chr16	3636383	rs151189507:3636383:A:G	A	G	0.0019088	6.59	2.83	2.33	0.0197068	731.41	2.86	186875
chr16_3611181_3681599	SLX4	HR/FA	chr16	3636432	rs140333460:3636432:G:T	G	T	0.00190881	6.59	2.83	2.33	0.0197068	731.41	2.86	186875
chr6_158569383_158640376	GTF2H5	Other	chr6	158640332	6:158640332:T:C	T	C	0.00231086	-1.63	0.7	-2.33	0.0197255	0.2	0.05	0.77
chr19_45833094_45893876	ERCC2	NER	chr19	45870777	rs11429224:45870777:A:AT	A	AT	0.484752	-0.23	0.1	-2.33	0.0197306	0.8	0.66	0.96
chr9_97841335_98099984	FANCC	HR/FA	chr9	98096159	rs118151713:98096159:G:A	G	A	0.00274521	-2.71	1.16	-2.33	0.0197417	0.07	0.01	0.65
chr1_155212658_155267501	CLK2	Other	chr1	155220114	rs142630415:155220114:A:G	A	G	0.00624366	4.3	1.84	2.33	0.0197482	73.48	1.98	2724.15
chr12_21601844_21674527	RECQL	RECQ	chr12	21662194	12:21662194:A:G	A	G	0.00667382	-1.31	0.56	-2.33	0.0197682	0.27	0.09	0.81
chr12_21601844_21674527	RECQL	RECQ	chr12	21654644	12:21654644:C:A	C	A	0.373066	0.31	0.13	2.33	0.0197763	1.36	1.05	1.76
chr17_73602924_73683269	RECQL5	RECQ	chr17	73605263	rs76514705:73605263:T:C	T	C	0.0625938	-0.51	0.22	-2.33	0.0197882	0.6	0.39	0.92
chr16_107017_155841	MPG	BER	chr16	137314	rs113021592:137314:T:G	T	G	0.0207354	1.3	0.56	2.33	0.0197948	3.66	1.23	10.89
chr2_190629106_190762355	PMS1	MMR	chr2	190669523	rs5743011:190669523:T:A	T	A	0.00399162	-1.8	0.77	-2.33	0.0197993	0.17	0.04	0.75
chr11_43882388_43961762	ALKBH3	BER	chr11	43901432	rs10534709:43901432:TAC:T	TAC	T	0.0280197	-0.66	0.29	-2.33	0.0198127	0.51	0.29	0.9
chr5_79930466_80192279	MSH3	MMR	chr5	80169724	rs75761880:80169724:C:T	C	T	0.00391135	-1.53	0.66	-2.33	0.019825	0.22	0.06	0.78
chr1_46693366_46764145	RAD54L	HR/FA	chr1	46753027	rs10890387:46753027:G:A	G	A	0.228466	-0.26	0.11	-2.33	0.0198444	0.77	0.62	0.96
chr11_43882388_43961762	ALKBH3	BER	chr11	43900117	rs12808325:43900117:C:G	C	G	0.0279503	-0.66	0.29	-2.33	0.0198475	0.51	0.29	0.9
chr17_34225069_34277777	RDM1	Other	chr17	34231816	rs4796131:34231816:C:T	C	T	0.103853	-0.35	0.15	-2.33	0.0198519	0.7	0.52	0.95
chr2_47610107_47809450	MSH2	MMR	chr2	47623854	rs186841431:47623854:C:T	C	T	0.00278055	-2.03	0.87	-2.33	0.0198733	0.13	0.02	0.73
chr6_24630204_24687261	TDP2	Other	chr6	24634379	rs4712835:24634379:C:A	C	A	0.132379	-0.23	0.1	-2.33	0.0199593	0.79	0.65	0.96
chr6_24630204_24687261	TDP2	Other	chr6	24632624	rs3033227:24632624:TAA:T	TAA	T	0.132385	-0.23	0.1	-2.33	0.0199736	0.79	0.65	0.96
chr5_82353316_82669606	XRCC4	NHEJ	chr5	82510555	rs141341849:82510555:T:A	T	A	0.0249681	-0.65	0.28	-2.33	0.0199761	0.52	0.3	0.9
chr3_10048097_10163614	FANCD2	HR/FA	chr3	10058887	rs185846636:10058887:C:A	C	A	0.00606753	-1.57	0.68	-2.33	0.0199772	0.21	0.06	0.78
chr17_34225069_34277777	RDM1	Other	chr17	34231268	rs4796130:34231268:G:A	G	A	0.103898	-0.35	0.15	-2.33	0.01999	0.71	0.53	0.95
chr5_79930466_80192279	MSH3	MMR	chr5	79935271	rs77987602:79935271:G:A	G	A	0.00659513	-1.17	0.5	-2.33	0.0200375	0.31	0.12	0.83
chr5_34885368_34939094	RAD1	ATM	chr5	34922519	rs72732838:34922519:A:G	A	G	0.0171445	-0.82	0.35	-2.33	0.0200517	0.44	0.22	0.88
chr10_14919357_15016431	DCLRE1C	NHEJ	chr10	14936265	10:14936265:G:A	G	A	0.00517028	-1.41	0.61	-2.33	0.020057	0.24	0.07	0.8
chr11_43882388_43961762	ALKBH3	BER	chr11	43898930	rs149029284:43898930:C:G	C	G	0.0279381	-0.66	0.29	-2.33	0.0200604	0.52	0.29	0.9
chr15_31176054_31255311	FAN1	Other	chr15	31228503	rs117044771:31228503:A:G	A	G	0.00391959	-1.76	0.76	-2.33	0.0200614	0.17	0.04	0.76
chr14_68266495_69216935	RAD51B	HR/FA	chr14	69103560	rs4902621:69103560:G:C	G	C	0.164074	0.31	0.13	2.33	0.0200695	1.36	1.05	1.76
chr2_152246396_152374727	RIF1	Other	chr2	152306358	rs114878472:152306358:C:G	C	G	0.0223548	-1	0.43	-2.32	0.0201028	0.37	0.16	0.86
chr15_31176054_31255311	FAN1	Other	chr15	31227278	rs180830529:31227278:G:A	G	A	0.00391991	-1.76	0.76	-2.32	0.0201175	0.17	0.04	0.76
chr2_219920038_220045575	NHEJ1	NHEJ	chr2	219941939	rs115483157:219941939:C:T	C	T	0.020564	-0.97	0.42	-2.32	0.0201344	0.38	0.17	0.86
chr13_108839786_108890716	LIG4	NHEJ	chr13	108872521	rs7322498:108872521:T:C	T	C	0.346374	0.24	0.1	2.32	0.020136	1.27	1.04	1.54
chr11_125475035_125566150	CHEK1	ATM	chr11	125549219	rs577545:125549219:C:T	C	T	0.0876047	0.22	0.1	2.32	0.0201586	1.25	1.04	1.51
chr2_219920038_220045575	NHEJ1	NHEJ	chr2	219931986	rs114712987:219931986:A:G	A	G	0.0205816	-0.97	0.42	-2.32	0.0201746	0.38	0.17	0.86
chr18_20493277_20626451	RBBP8	HR/FA	chr18	20503275	rs77040698:20503275:G:A	G	A	0.040546	-0.64	0.27	-2.32	0.0201993	0.53	0.31	0.91
chr17_34225069_34277777	RDM1	Other	chr17	34230963	rs140454644:34230963:C:CAAT	C	CAAT	0.103762	-0.35	0.15	-2.32	0.0202059	0.71	0.53	0.95
chr6_24630204_24687261	TDP2	Other	chr6	24636313	rs9358784:24636313:C:T	C	T	0.132359	-0.23	0.1	-2.32	0.0202374	0.79	0.65	0.96
chr17_1713277_1822848	RPA1	Other	chr17	1734875	rs62066334:1734875:C:T	C	T	0.222386	0.27	0.12	2.32	0.0202397	1.31	1.04	1.64
chr18_20493277_20626451	RBBP8	HR/FA	chr18	20571501	rs7234202:20571501:G:A	G	A	0.121983	-0.32	0.14	-2.32	0.0202407	0.73	0.56	0.95
chr14_61181459_61456671	MNAT1	Other	chr14	61337938	rs72722284:61337938:T:C	T	C	0.035129	0.89	0.38	2.32	0.0202435	2.43	1.15	5.14
chr6_24630204_24687261	TDP2	Other	chr6	24636270	rs9358783:24636270:G:T	G	T	0.13236	-0.23	0.1	-2.32	0.0202443	0.79	0.65	0.96
chr11_43882388_43961762	ALKBH3	BER	chr11	43899331	11:43899331:A:C	A	C	0.0278969	-0.66	0.29	-2.32	0.0202534	0.52	0.29	0.9
chr11_43882388_43961762	ALKBH3	BER	chr11	43899329	rs34342665:43899329:AT:A	AT	A	0.027897	-0.66	0.29	-2.32	0.0202559	0.52	0.29	0.9
chr3_196175653_196250639	RNF168	Other	chr3	196191873	rs4916430:196191873:T:G	T	G	0.124124	0.24	0.1	2.32	0.0202577	1.27	1.04	1.56
chr5_82353316_82669606	XRCC4	NHEJ	chr5	82484697	rs72767180:82484697:A:G	A	G	0.0256476	-0.62	0.27	-2.32	0.0202906	0.54	0.32	0.91
chr2_17915124_17986632	GEN1	HR/FA	chr2	17959525	2:17959525:A:ACG	A	ACG	0.229665	-0.31	0.14	-2.32	0.0203059	0.73	0.56	0.95
chr6_24630204_24687261	TDP2	Other	chr6	24636903	rs2206525:24636903:A:G	A	G	0.132355	-0.23	0.1	-2.32	0.0203075	0.79	0.65	0.96
chr16_107017_155841	MPG	BER	chr16	130197	rs3176397:130197:C:T	C	T	0.045249	-0.8	0.34	-2.32	0.0203105	0.45	0.23	0.88
chr11_43882388_43961762	ALKBH3	BER	chr11	43897722	rs12789396:43897722:C:G	C	G	0.0279231	-0.66	0.29	-2.32	0.0203374	0.52	0.29	0.9
chr11_43882388_43961762	ALKBH3	BER	chr11	43897888	rs12421092:43897888:A:T	A	T	0.0279905	-0.66	0.29	-2.32	0.020385	0.52	0.29	0.9
chr9_97841335_98099984	FANCC	HR/FA	chr9	97924124	rs71366277:97924124:CT:C	CT	C	0.408783	0.38	0.16	2.32	0.0204063	1.46	1.06	2
chr6_24630204_24687261	TDP2	Other	chr6	24637087	rs2223590:24637087:T:C	T	C	0.132354	-0.23	0.1	-2.32	0.0204096	0.79	0.65	0.96
chr14_68266495_69216935	RAD51B	HR/FA	chr14	69098680	rs7152522:69098680:C:T	C	T	0.163957	0.31	0.13	2.32	0.0204135	1.36	1.05	1.76
chr6_111600233_111824915	REV3L	TLS	chr6	111608025	rs240977:111608025:A:G	A	G	0.318599	0.27	0.12	2.32	0.0204191	1.31	1.04	1.65
chr17_79486910_79539429	C17orf70	HR/FA	chr17	79496010	rs73367596:79496010:C:T	C	T	0.00747491	-2.15	0.93	-2.32	0.0204332	0.12	0.02	0.72
chr6_35400137_35454880	FANCE	HR/FA	chr6	35439753	rs146783471:35439753:T:A	T	A	0.0077257	-1.13	0.49	-2.32	0.0204337	0.32	0.12	0.84
chr11_43882388_43961762	ALKBH3	BER	chr11	43897273	rs35566642:43897273:T:C	T	C	0.0279218	-0.66	0.29	-2.32	0.0204407	0.52	0.3	0.9
chr11_43882388_43961762	ALKBH3	BER	chr11	43894376	rs71490042:43894376:T:C	T	C	0.0278998	-0.66	0.29	-2.32	0.020447	0.52	0.3	0.9
chr6_24630204_24687261	TDP2	Other	chr6	24638950	rs7759747:24638950:G:T	G	T	0.132352	-0.23	0.1	-2.32	0.0204504	0.79	0.65	0.97
chr14_68266495_69216935	RAD51B	HR/FA	chr14	69158128	rs1007841	A	C	0.393965	-0.22	0.09	-2.32	0.0204589	0.81	0.67	0.97
chr17_79486910_79539429	C17orf70	HR/FA	chr17	79525948	rs3208785:79525948:G:C	G	C	0.435725	-0.32	0.14	-2.32	0.0204601	0.73	0.55	0.95
chr6_24630204_24687261	TDP2	Other	chr6	24638047	rs6917244:24638047:C:G	C	G	0.132373	-0.23	0.1	-2.32	0.0204641	0.79	0.65	0.97
chr16_107017_155841	MPG	BER	chr16	143922	rs180789021:143922:G:C	G	C	0.00908849	-1.29	0.56	-2.32	0.0204645	0.28	0.09	0.82
chr11_43882388_43961762	ALKBH3	BER	chr11	43894780	rs34746695:43894780:G:A	G	A	0.0279022	-0.66	0.29	-2.32	0.0204652	0.52	0.3	0.9
chr6_24630204_24687261	TDP2	Other	chr6	24638711	rs7755563:24638711:G:A	G	A	0.132354	-0.23	0.1	-2.32	0.0204688	0.79	0.65	0.97
chr11_125475035_125566150	CHEK1	ATM	chr11	125525195	rs506504	A	G	0.463455	0.53	0.23	2.32	0.0204747	1.7	1.09	2.67
chr6_24630204_24687261	TDP2	Other	chr6	24632105	rs6923845:24632105:C:T	C	T	0.132949	-0.23	0.1	-2.32	0.0204794	0.79	0.65	0.96
chr6_24630204_24687261	TDP2	Other	chr6	24632107	rs6903738:24632107:T:C	T	C	0.132949	-0.23	0.1	-2.32	0.0204801	0.79	0.65	0.96
chr11_43882388_43961762	ALKBH3	BER	chr11	43895674	rs71490044:43895674:G:A	G	A	0.0279078	-0.66	0.29	-2.32	0.0204869	0.52	0.3	0.9
chr11_43882388_43961762	ALKBH3	BER	chr11	43895827	rs34529902:43895827:T:C	T	C	0.0279087	-0.66	0.29	-2.32	0.0204893	0.52	0.3	0.9
chr6_24630204_24687261	TDP2	Other	chr6	24631960	rs6923652:24631960:C:T	C	T	0.132318	-0.23	0.1	-2.32	0.0204948	0.79	0.65	0.97
chr11_43882388_43961762	ALKBH3	BER	chr11	43901061	rs11288802:43901061:CA:C	CA	C	0.0279732	-0.66	0.29	-2.32	0.0205007	0.52	0.29	0.9
chr11_43882388_43961762	ALKBH3	BER	chr11	43896894	rs34109632:43896894:A:G	A	G	0.027919	-0.66	0.29	-2.32	0.0205045	0.52	0.3	0.9
chr14_68266495_69216935	RAD51B	HR/FA	chr14	69098816	rs7153037:69098816:G:T	G	T	0.163955	0.31	0.13	2.32	0.0205139	1.36	1.05	1.76
chr11_43882388_43961762	ALKBH3	BER	chr11	43893729	rs12418783:43893729:C:A	C	A	0.0279625	-0.66	0.29	-2.32	0.0205265	0.52	0.3	0.9
chr11_43882388_43961762	ALKBH3	BER	chr11	43896137	rs12805348:43896137:C:G	C	G	0.0279106	-0.66	0.29	-2.32	0.0205281	0.52	0.3	0.9
chr11_43882388_43961762	ALKBH3	BER	chr11	43893782	rs12418820:43893782:G:T	G	T	0.0279628	-0.66	0.29	-2.32	0.0205358	0.52	0.3	0.9
chr5_68510699_68593250	CDK7	Other	chr5	68589847	rs4266362:68589847:G:A	G	A	0.444579	-0.23	0.1	-2.32	0.0205412	0.79	0.65	0.97
chr3_51956360_52002883	PARP3	BER	chr3	51961303	rs28778036:51961303:A:C	A	C	0.477599	0.76	0.33	2.32	0.0205496	2.14	1.12	4.09
chr16_1335547_1397019	UBE2I	TLS	chr16	1337523	rs35372461:1337523:T:C	T	C	0.0933081	-0.38	0.16	-2.32	0.020591	0.69	0.5	0.94
chr17_56749933_56831703	RAD51C	HR/FA	chr17	56808619	17:56808619:G:GT	G	GT	0.232687	0.29	0.13	2.32	0.0205913	1.34	1.05	1.71
chr11_43882388_43961762	ALKBH3	BER	chr11	43893132	rs34051688:43893132:G:A	G	A	0.0277429	-0.66	0.29	-2.32	0.0206043	0.52	0.29	0.9
chr11_43882388_43961762	ALKBH3	BER	chr11	43895919	rs34319180:43895919:C:T	C	T	0.0279756	-0.66	0.29	-2.32	0.0206088	0.52	0.3	0.9
chr14_68266495_69216935	RAD51B	HR/FA	chr14	69098915	rs7154244:69098915:T:C	T	C	0.16403	0.31	0.13	2.32	0.0206113	1.36	1.05	1.76
chr4_178210989_178304097	NEIL3	BER	chr4	178263632	rs142935718:178263632:G:A	G	A	0.0262171	1.17	0.51	2.31	0.0206384	3.23	1.2	8.73
chr5_82353316_82669606	XRCC4	NHEJ	chr5	82501666	rs28360155:82501666:T:TATCA	T	TATCA	0.0255103	-0.62	0.27	-2.31	0.020644	0.54	0.32	0.91
chr5_82353316_82669606	XRCC4	NHEJ	chr5	82501893	rs7729841	C	T	0.0255741	-0.62	0.27	-2.31	0.020644	0.54	0.32	0.91
chr5_82353316_82669606	XRCC4	NHEJ	chr5	82502324	rs7712820:82502324:T:C	T	C	0.0255103	-0.62	0.27	-2.31	0.020644	0.54	0.32	0.91
chr6_24630204_24687261	TDP2	Other	chr6	24639517	rs7760198:24639517:A:G	A	G	0.132683	-0.23	0.1	-2.31	0.0206575	0.79	0.65	0.97
chr6_24630204_24687261	TDP2	Other	chr6	24631558	rs6456622:24631558:T:C	T	C	0.13236	-0.23	0.1	-2.31	0.020717	0.79	0.65	0.97
chr3_10048097_10163614	FANCD2	HR/FA	chr3	10129728	rs35204141:10129728:A:C	A	C	0.00417315	-2.28	0.98	-2.31	0.0207272	0.1	0.01	0.71
chr6_24630204_24687261	TDP2	Other	chr6	24630409	rs9366574:24630409:A:C	A	C	0.132502	-0.23	0.1	-2.31	0.0207347	0.79	0.65	0.97
chr3_10048097_10163614	FANCD2	HR/FA	chr3	10120333	rs141930398:10120333:C:T	C	T	0.00417721	-2.28	0.98	-2.31	0.0207482	0.1	0.01	0.71
chr2_190629106_190762355	PMS1	MMR	chr2	190680701	rs75310601:190680701:C:G	C	G	0.0111236	2.15	0.93	2.31	0.0207632	8.58	1.39	53.11
chr17_8023789_8079678	PER1	Other	chr17	8057981	rs76171342:8057981:C:T	C	T	0.0234472	0.92	0.4	2.31	0.0207636	2.5	1.15	5.43
chr5_68645123_68730628	RAD17	ATM	chr5	68703426	rs181396694:68703426:C:G	C	G	0.00263675	-3.39	1.46	-2.31	0.0207733	0.03	0	0.6
chr6_24630204_24687261	TDP2	Other	chr6	24644838	rs35123690:24644838:G:GA	G	GA	0.0939157	-0.23	0.1	-2.31	0.0207792	0.79	0.65	0.97
chr16_2069815_2117867	NTHL1	BER	chr16	2114697	rs139950082:2114697:C:CCTGGGG	C	CCTGGGG	0.0689624	0.49	0.21	2.31	0.0207868	1.63	1.08	2.47
chr6_24630204_24687261	TDP2	Other	chr6	24632137	rs6923867:24632137:C:G	C	G	0.132923	-0.23	0.1	-2.31	0.02079	0.79	0.65	0.97
chr18_20493277_20626451	RBBP8	HR/FA	chr18	20575123	rs4239434:20575123:C:T	C	T	0.242628	0.27	0.12	2.31	0.0208018	1.31	1.04	1.64
chr15_91240557_91378692	BLM	HR/FA	chr15	91240822	15:91240822:G:GTA	G	GTA	0.07751	0.53	0.23	2.31	0.0208143	1.71	1.08	2.68
chr16_3611181_3681599	SLX4	HR/FA	chr16	3639058	rs78635099:3639058:C:T	C	T	0.00180639	6.52	2.82	2.31	0.0208488	679.18	2.69	171452
chr8_30871316_31051285	WRN	RECQ	chr8	31006398	rs117265351:31006398:C:T	C	T	0.00757687	2.55	1.11	2.31	0.0208681	12.86	1.47	112.21
chr16_3611181_3681599	SLX4	HR/FA	chr16	3638624	rs78140378:3638624:C:T	C	T	0.00180606	6.52	2.82	2.31	0.0208744	677.41	2.69	170818
chr16_3611181_3681599	SLX4	HR/FA	chr16	3639856	rs77699867:3639856:C:T	C	T	0.00180688	6.53	2.83	2.31	0.0208913	685.01	2.69	174502
chr1_46693366_46764145	RAD54L	HR/FA	chr1	46757292	rs6673740:46757292:C:T	C	T	0.22389	-0.25	0.11	-2.31	0.020894	0.78	0.63	0.96
chr8_48900959_48997268	UBE2V2	TLS	chr8	48902188	rs185789864:48902188:G:A	G	A	0.00213518	-3.86	1.67	-2.31	0.0209023	0.02	0	0.56
chr17_1713277_1822848	RPA1	Other	chr17	1806977	17:1806977:C:CT	C	CT	0.0108726	2.1	0.91	2.31	0.0209072	8.15	1.37	48.37
chr9_97841335_98099984	FANCC	HR/FA	chr9	97985261	rs143913722:97985261:C:T	C	T	0.00833673	-1.1	0.48	-2.31	0.0209276	0.33	0.13	0.85
chr16_3611181_3681599	SLX4	HR/FA	chr16	3637736	rs78508643:3637736:G:A	G	A	0.00180544	6.51	2.82	2.31	0.0209449	672.19	2.68	168905
chr16_3611181_3681599	SLX4	HR/FA	chr16	3637737	rs78700938:3637737:C:T	C	T	0.00180544	6.51	2.82	2.31	0.0209449	672.19	2.68	168905
chr16_3611181_3681599	SLX4	HR/FA	chr16	3637762	rs75530096:3637762:T:C	T	C	0.00180545	6.51	2.82	2.31	0.0209449	672.19	2.68	168905
chr14_68266495_69216935	RAD51B	HR/FA	chr14	68614521	rs11398164:68614521:T:TA	T	TA	0.260028	0.27	0.12	2.31	0.0209543	1.31	1.04	1.65
chr5_82353316_82669606	XRCC4	NHEJ	chr5	82457126	rs72767162:82457126:T:C	T	C	0.024562	-0.63	0.27	-2.31	0.0209581	0.53	0.31	0.91
chr15_89767179_89880492	FANCI	HR/FA	chr15	89781037	rs28750971:89781037:A:G	A	G	0.474243	0.22	0.1	2.31	0.0209956	1.25	1.03	1.51
chr7_2261856_2310781	NUDT1	BER	chr7	2281424	rs139052325:2281424:C:T	C	T	0.0291944	1.13	0.49	2.31	0.0210342	3.09	1.19	8.08
chr15_89767179_89880492	FANCI	HR/FA	chr15	89864316	rs2307433:89864316:G:GCTAC	G	GCTAC	0.471579	0.22	0.1	2.31	0.0210392	1.25	1.03	1.51
chr5_82353316_82669606	XRCC4	NHEJ	chr5	82598455	rs7707944:82598455:G:T	G	T	0.0353884	-0.58	0.25	-2.31	0.0210554	0.56	0.34	0.92
chr1_241991481_242073241	EXO1	Other	chr1	242048514	rs10666416:242048514:G:GTAAATAAA	G	GTAAATAAA	0.341923	-0.26	0.11	-2.31	0.0210567	0.77	0.62	0.96
chr11_61046922_61120838	DDB1	NER	chr11	61097718	rs151014696:61097718:T:G	T	G	0.00518564	4.82	2.09	2.31	0.0210874	124.19	2.06	7475.79
chr19_7664410_7714451	XAB2	NER	chr19	7710134	rs141309384:7710134:C:T	C	T	0.0129245	-1.1	0.48	-2.31	0.021089	0.33	0.13	0.85
chr18_20493277_20626451	RBBP8	HR/FA	chr18	20616234	rs9956404:20616234:T:C	T	C	0.256275	-0.27	0.12	-2.31	0.0210965	0.77	0.61	0.96
chr16_3611181_3681599	SLX4	HR/FA	chr16	3636751	rs144957365:3636751:G:A	G	A	0.00180472	6.49	2.81	2.31	0.0211111	659.3	2.65	164130
chr9_97841335_98099984	FANCC	HR/FA	chr9	98082800	rs148231617:98082800:G:A	G	A	0.00832396	-1.1	0.48	-2.31	0.0211548	0.33	0.13	0.85
chr10_99198080_99278551	MMS19	NER	chr10	99274045	rs79429350:99274045:C:T	C	T	0.0193494	-0.84	0.37	-2.31	0.0211582	0.43	0.21	0.88
chr5_82353316_82669606	XRCC4	NHEJ	chr5	82592676	rs75241802:82592676:TGA:T	TGA	T	0.0349284	-0.58	0.25	-2.3	0.0211678	0.56	0.34	0.92
chr6_111600233_111824915	REV3L	TLS	chr6	111608155	rs240978:111608155:A:G	A	G	0.346619	0.3	0.13	2.3	0.0211841	1.34	1.05	1.73
chr6_158569383_158640376	GTF2H5	Other	chr6	158614525	rs117218365:158614525:A:G	A	G	0.0173612	-0.83	0.36	-2.3	0.0212007	0.44	0.22	0.88
chr5_79930466_80192279	MSH3	MMR	chr5	80147387	rs201905480:80147387:AG:A	AG	A	0.0074781	-1.33	0.58	-2.3	0.0212509	0.27	0.09	0.82
chr19_45833094_45893876	ERCC2	NER	chr19	45847230	rs55990241:45847230:A:G	A	G	0.27224	-0.24	0.11	-2.3	0.0212563	0.78	0.64	0.96
chr11_118944563_118986177	H2AFX	ATM	chr11	118975695	rs139672149:118975695:A:G	A	G	0.00164137	-4.81	2.09	-2.3	0.0212609	0.01	0	0.49
chr17_41176311_41297500	BRCA1	HR/FA	chr17	41211486	17:41211486:C:CACA	C	CACA	0.272855	-0.27	0.12	-2.3	0.0212685	0.77	0.61	0.96
chr11_22624078_22667387	FANCF	HR/FA	chr11	22631336	rs72972053:22631336:G:A	G	A	0.0119112	1.92	0.84	2.3	0.0212724	6.85	1.33	35.19
chr14_104143945_104201841	XRCC3	HR/FA	chr14	104153614	rs180870466:104153614:C:T	C	T	0.00228775	-1.55	0.67	-2.3	0.0212961	0.21	0.06	0.79
chr17_34225069_34277777	RDM1	Other	chr17	34227051	rs11868801:34227051:A:G	A	G	0.104258	-0.34	0.15	-2.3	0.0213126	0.71	0.53	0.95
chr1_155212658_155267501	CLK2	Other	chr1	155227785	rs181604557:155227785:G:A	G	A	0.00467313	-2.25	0.98	-2.3	0.0213252	0.1	0.02	0.72
chr5_82353316_82669606	XRCC4	NHEJ	chr5	82592118	rs72769345:82592118:A:G	A	G	0.034926	-0.58	0.25	-2.3	0.0213257	0.56	0.34	0.92
chr17_38524767_38594202	TOP2A	ATM	chr17	38584621	rs12939120:38584621:T:C	T	C	0.00367693	-2.02	0.88	-2.3	0.0213591	0.13	0.02	0.74
chr5_79930466_80192279	MSH3	MMR	chr5	79932665	rs117822912:79932665:G:A	G	A	0.00473267	-1.37	0.6	-2.3	0.021366	0.25	0.08	0.82
chr19_7664410_7714451	XAB2	NER	chr19	7694819	19:7694819:G:T	G	T	0.0036159	2.69	1.17	2.3	0.0213953	14.74	1.49	145.88
chr6_24630204_24687261	TDP2	Other	chr6	24649718	rs7759417:24649718:C:A	C	A	0.0954762	-0.22	0.1	-2.3	0.0213955	0.8	0.66	0.97
chr20_5075598_5127272	PCNA	Other	chr20	5085322	rs138419226:5085322:A:G	A	G	0.00135504	-7.33	3.19	-2.3	0.0214087	0	0	0.34
chr5_60149657_60260885	ERCC8	NER	chr5	60233914	5:60233914:T:A	T	A	0.366997	-0.24	0.1	-2.3	0.021444	0.79	0.64	0.97
chr3_8898759_9025186	RAD18	TLS	chr3	9013742	rs73810770:9013742:G:C	G	C	0.0111682	-0.89	0.39	-2.3	0.0214567	0.41	0.19	0.88
chr10_50643413_50767072	ERCC6	NER	chr10	50715716	rs4253092:50715716:C:A	C	A	0.0040845	-2.13	0.92	-2.3	0.0214588	0.12	0.02	0.73
chr13_32869610_32993805	BRCA2	HR/FA	chr13	32876413	rs206133:32876413:T:C	T	C	0.177762	-0.27	0.12	-2.3	0.0214627	0.77	0.61	0.96
chr1_226528391_226615780	PARP1	BER	chr1	226567554	rs2271344:226567554:C:T	C	T	0.00528461	-1.37	0.6	-2.3	0.0214755	0.25	0.08	0.82
chr10_115574487_115634142	DCLRE1A	XLR	chr10	115600074	rs7897953:115600074:A:C	A	C	0.00124281	-24.6	10.7	-2.3	0.0214769	0	0	0.03
chr6_111600233_111824915	REV3L	TLS	chr6	111653780	rs143073028:111653780:A:AT	A	AT	0.0308048	-0.64	0.28	-2.3	0.0214828	0.53	0.31	0.91
chr16_13994013_14066202	ERCC4	NER	chr16	14005841	rs75805404:14005841:A:C	A	C	0.02108	1.49	0.65	2.3	0.0215006	4.45	1.25	15.91
chr10_131245447_131586271	MGMT	BER	chr10	131474247	rs7071424:131474247:A:G	A	G	0.138714	-0.42	0.18	-2.3	0.0215297	0.66	0.46	0.94
chr1_226528391_226615780	PARP1	BER	chr1	226585560	rs12075627:226585560:A:G	A	G	0.00350205	-3.57	1.55	-2.3	0.0215871	0.03	0	0.59
chr19_45833094_45893876	ERCC2	NER	chr19	45882693	rs8101662:45882693:G:A	G	A	0.156305	-0.3	0.13	-2.3	0.0216192	0.74	0.58	0.96
chr14_68266495_69216935	RAD51B	HR/FA	chr14	69205354	rs151136372:69205354:G:A	G	A	0.0149029	-0.82	0.36	-2.3	0.0216212	0.44	0.22	0.89
chr17_34225069_34277777	RDM1	Other	chr17	34226131	rs4796127:34226131:A:T	A	T	0.104325	-0.34	0.15	-2.3	0.0216288	0.71	0.53	0.95
chr9_100417190_100479639	XPA	NER	chr9	100427473	rs117895229:100427473:A:G	A	G	0.0365518	-0.66	0.29	-2.3	0.0216321	0.51	0.29	0.91
chr12_133180347_133283945	POLE	MMR	chr12	133262843	12:133262843:T:C	T	C	0.00645967	-1.12	0.49	-2.3	0.0216338	0.33	0.13	0.85
chr10_5911534_5999556	FBXO18	TLS	chr10	5993281	rs3181149:5993281:G:C	G	C	0.00761623	-1.15	0.5	-2.3	0.021654	0.32	0.12	0.84
chr5_82353316_82669606	XRCC4	NHEJ	chr5	82598317	rs67837423:82598317:A:G	A	G	0.0358642	-0.56	0.25	-2.3	0.0216787	0.57	0.35	0.92
chr17_41176311_41297500	BRCA1	HR/FA	chr17	41230105	rs35184764:41230105:CT:C	CT	C	0.347615	-0.23	0.1	-2.3	0.0216893	0.79	0.65	0.97
chr14_68266495_69216935	RAD51B	HR/FA	chr14	69101200	rs4899249	G	A	0.164	0.3	0.13	2.3	0.0217057	1.35	1.05	1.76
chr2_47902668_48057240	MSH6	MMR	chr2	47927137	rs4953521:47927137:A:G	A	G	0.0849906	-0.52	0.23	-2.29	0.0217396	0.6	0.38	0.93
chr14_104143945_104201841	XRCC3	HR/FA	chr14	104178445	rs2307731:104178445:G:GGCCCGGCGTGGA	G	GGCCCGGCGTGGA	0.474758	-0.85	0.37	-2.29	0.0217451	0.43	0.21	0.88
chr1_114427762_114476708	DCLRE1B	XLR	chr1	114447996	rs28364567:114447996:C:T	C	T	0.0056625	-1.67	0.73	-2.29	0.0217797	0.19	0.05	0.78
chr12_21601844_21674527	RECQL	RECQ	chr12	21647545	12:21647545:G:T	G	T	0.0360635	-0.49	0.22	-2.29	0.0217856	0.61	0.4	0.93
chr2_47610107_47809450	MSH2	MMR	chr2	47808505	rs114627727:47808505:A:T	A	T	0.00574858	2.58	1.13	2.29	0.0218333	13.22	1.46	120.09
chr2_58366377_58488490	FANCL	HR/FA	chr2	58431709	rs3821211	A	T	0.0568148	0.52	0.23	2.29	0.0218365	1.69	1.08	2.63
chr10_50643413_50767072	ERCC6	NER	chr10	50708286	rs117690234:50708286:T:C	T	C	0.00407934	-2.12	0.92	-2.29	0.0218599	0.12	0.02	0.74
chr16_107017_155841	MPG	BER	chr16	114089	rs60334577:114089:C:T	C	T	0.0454537	-0.77	0.34	-2.29	0.0218697	0.46	0.24	0.89
chr1_11714536_11771707	MAD2L2	TLS	chr1	11739272	rs28924099:11739272:T:C	T	C	0.0420038	0.69	0.3	2.29	0.0218827	1.99	1.1	3.58
chr5_68645123_68730628	RAD17	ATM	chr5	68708811	rs58817125:68708811:CA:C	CA	C	0.42761	-0.54	0.24	-2.29	0.0218837	0.58	0.37	0.92
chr5_131872615_132000313	RAD50	HR/FA	chr5	131985387	rs148737571:131985387:G:A	G	A	0.0114781	-0.85	0.37	-2.29	0.0219117	0.43	0.21	0.88
chr16_107017_155841	MPG	BER	chr16	152220	rs12927713:152220:G:A	G	A	0.477648	0.22	0.1	2.29	0.0219183	1.25	1.03	1.52
chr17_1713277_1822848	RPA1	Other	chr17	1788646	rs9909163	A	G	0.276373	-0.27	0.12	-2.29	0.0219271	0.76	0.61	0.96
chr12_1001242_1119219	RAD52	HR/FA	chr12	1094918	12:1094918:C:T	C	T	0.017283	1.26	0.55	2.29	0.0219304	3.54	1.2	10.41
chr17_33406810_33467063	RAD51D	HR/FA	chr17	33440597	rs146793849:33440597:T:C	T	C	0.0101681	2.55	1.11	2.29	0.021958	12.82	1.45	113.72
chr8_11607147_11664855	NEIL2	BER	chr8	11616836	rs804290:11616836:G:A	G	A	0.227234	0.27	0.12	2.29	0.0219642	1.31	1.04	1.64
chr22_38894953_38986291	DMC1	HR/FA	chr22	38944167	rs11570417:38944167:A:C	A	C	0.00594369	-1.69	0.74	-2.29	0.0219651	0.18	0.04	0.78
chr6_35400137_35454880	FANCE	HR/FA	chr6	35406153	rs4713859:35406153:T:C	T	C	0.0462906	-0.48	0.21	-2.29	0.0219727	0.62	0.41	0.93
chr11_125475035_125566150	CHEK1	ATM	chr11	125497808	rs141004252:125497808:T:G	T	G	0.00932651	2.63	1.15	2.29	0.0219941	13.94	1.46	132.93
chr8_103196729_103271346	RRM2B	Other	chr8	103215999	rs28927670	G	T	0.124388	-0.31	0.13	-2.29	0.0220046	0.74	0.57	0.96
chr4_178210989_178304097	NEIL3	BER	chr4	178222784	rs115737257:178222784:C:T	C	T	0.00223598	-3.61	1.58	-2.29	0.02201	0.03	0	0.59
chr17_34225069_34277777	RDM1	Other	chr17	34228674	rs2006248:34228674:A:C	A	C	0.104919	-0.34	0.15	-2.29	0.022018	0.71	0.53	0.95
chr17_38524767_38594202	TOP2A	ATM	chr17	38591476	rs76442646:38591476:T:G	T	G	0.00311616	-2.07	0.9	-2.29	0.0220545	0.13	0.02	0.74
chr17_38524767_38594202	TOP2A	ATM	chr17	38594035	rs7208555:38594035:T:C	T	C	0.00432515	-2.42	1.06	-2.29	0.022105	0.09	0.01	0.71
chr19_13036668_13084456	RAD23A	NER	chr19	13072730	19:13072730:C:T	C	T	0.00317672	-2.92	1.27	-2.29	0.0221085	0.05	0	0.66
chr17_73602924_73683269	RECQL5	RECQ	chr17	73608905	rs73995913:73608905:G:A	G	A	0.0628232	-0.5	0.22	-2.29	0.0221111	0.61	0.4	0.93
chr5_82353316_82669606	XRCC4	NHEJ	chr5	82589483	rs28360280:82589483:T:C	T	C	0.0352768	-0.57	0.25	-2.29	0.0221181	0.56	0.35	0.92
chr16_3611181_3681599	SLX4	HR/FA	chr16	3631788	rs146163310:3631788:G:A	G	A	0.00139564	7.17	3.13	2.29	0.0221563	1295.86	2.79	601567
chr1_28198034_28261257	RPA2	Other	chr1	28204089	rs12140013:28204089:T:C	T	C	0.194129	0.32	0.14	2.29	0.0221583	1.37	1.05	1.8
chr2_47610107_47809450	MSH2	MMR	chr2	47722299	rs138197106:47722299:G:A	G	A	0.0128683	-0.89	0.39	-2.29	0.0221664	0.41	0.19	0.88
chr14_68266495_69216935	RAD51B	HR/FA	chr14	68923981	rs112639258:68923981:T:C	T	C	0.0917801	0.41	0.18	2.29	0.0221733	1.5	1.06	2.13
chr17_73602924_73683269	RECQL5	RECQ	chr17	73607934	rs3743992:73607934:G:A	G	A	0.0628223	-0.5	0.22	-2.29	0.0221801	0.61	0.4	0.93
chr16_1803207_1846312	EME2	HR/FA	chr16	1839015	rs45609132:1839015:C:T	C	T	0.00783171	-1.71	0.75	-2.29	0.0221907	0.18	0.04	0.78
chr6_35400137_35454880	FANCE	HR/FA	chr6	35406151	rs201295475:35406151:TA:T	TA	T	0.00647401	-1.63	0.71	-2.29	0.0221987	0.2	0.05	0.79
chr2_47902668_48057240	MSH6	MMR	chr2	47961355	rs144995306:47961355:G:A	G	A	0.0121154	-1.14	0.5	-2.29	0.0222121	0.32	0.12	0.85
chr14_68266495_69216935	RAD51B	HR/FA	chr14	68839600	rs74059308:68839600:C:T	C	T	0.0945186	0.4	0.17	2.29	0.0222133	1.49	1.06	2.1
chr20_5075598_5127272	PCNA	Other	chr20	5094891	rs373337578:5094891:AT:A	AT	A	0.00792529	2.98	1.3	2.29	0.0222317	19.64	1.53	252.27
chr2_152246396_152374727	RIF1	Other	chr2	152346272	2:152346272:T:G	T	G	0.00166295	-4.03	1.76	-2.29	0.0222871	0.02	0	0.56
chr16_107017_155841	MPG	BER	chr16	118747	rs216608:118747:G:C	G	C	0.0532059	-0.71	0.31	-2.28	0.0223757	0.49	0.27	0.9
chr11_61046922_61120838	DDB1	NER	chr11	61108033	rs56359844:61108033:A:G	A	G	0.107507	0.28	0.12	2.28	0.0223886	1.32	1.04	1.67
chr17_1713277_1822848	RPA1	Other	chr17	1722903	rs9895036:1722903:T:C	T	C	0.286406	-0.27	0.12	-2.28	0.0224033	0.76	0.61	0.96
chr3_8898759_9025186	RAD18	TLS	chr3	9016378	rs111294830:9016378:G:T	G	T	0.00988008	2.77	1.21	2.28	0.0224077	16	1.48	172.89
chr17_1713277_1822848	RPA1	Other	chr17	1722408	rs11654029:1722408:A:T	A	T	0.285853	-0.27	0.12	-2.28	0.0224157	0.76	0.61	0.96
chr4_178210989_178304097	NEIL3	BER	chr4	178224567	rs145283073:178224567:T:C	T	C	0.00745782	-1.63	0.71	-2.28	0.0224159	0.2	0.05	0.79
chr1_226528391_226615780	PARP1	BER	chr1	226580093	rs2280712:226580093:C:T	C	T	0.163963	-0.28	0.12	-2.28	0.0224173	0.76	0.59	0.96
chr17_38524767_38594202	TOP2A	ATM	chr17	38533448	rs34830516:38533448:CTG:C	CTG	C	0.0032989	-2.07	0.91	-2.28	0.0224213	0.13	0.02	0.75
chr17_1713277_1822848	RPA1	Other	chr17	1720719	rs9916357:1720719:C:T	C	T	0.285854	-0.27	0.12	-2.28	0.0224215	0.76	0.61	0.96
chr2_68674692_68877856	APLF	BER	chr2	68720284	rs75275544:68720284:A:G	A	G	0.00255974	-4.86	2.13	-2.28	0.022425	0.01	0	0.5
chr16_3611181_3681599	SLX4	HR/FA	chr16	3663610	rs190181682:3663610:C:G	C	G	0.00419855	-1.94	0.85	-2.28	0.0224319	0.14	0.03	0.76
chr11_43882388_43961762	ALKBH3	BER	chr11	43882487	rs34539040:43882487:G:T	G	T	0.028701	-0.65	0.29	-2.28	0.0224688	0.52	0.3	0.91
chr2_127994865_128071752	ERCC3	NER	chr2	128050068	rs4150403:128050068:C:T	C	T	0.0870685	-0.37	0.16	-2.28	0.0224869	0.69	0.5	0.95
chr6_111600233_111824915	REV3L	TLS	chr6	111724676	6:111724676:GTC:G	GTC	G	0.00597191	3.34	1.46	2.28	0.022501	28.27	1.6	498.96
chr19_45833094_45893876	ERCC2	NER	chr19	45878605	rs7252567:45878605:C:T	C	T	0.156585	-0.29	0.13	-2.28	0.0225172	0.75	0.58	0.96
chr2_47610107_47809450	MSH2	MMR	chr2	47631091	rs142758375:47631091:G:C	G	C	0.00642292	-1.31	0.58	-2.28	0.0225367	0.27	0.09	0.83
chr14_68266495_69216935	RAD51B	HR/FA	chr14	68845910	rs56086327:68845910:G:A	G	A	0.0946172	0.4	0.17	2.28	0.0225788	1.49	1.06	2.1
chr14_68266495_69216935	RAD51B	HR/FA	chr14	68844827	rs74059309:68844827:C:T	C	T	0.0944713	0.4	0.17	2.28	0.0226026	1.49	1.06	2.1
chr19_45833094_45893876	ERCC2	NER	chr19	45848185	rs74915:45848185:C:T	C	T	0.271162	-0.24	0.11	-2.28	0.0226131	0.79	0.64	0.97
chr17_33406810_33467063	RAD51D	HR/FA	chr17	33447011	rs28363256:33447011:A:T	A	T	0.0101448	2.51	1.1	2.28	0.0226278	12.25	1.42	105.68
chr1_45774834_45826142	MUTYH	BER	chr1	45790978	rs142402740:45790978:AAAAT:A	AAAAT	A	0.221061	-0.25	0.11	-2.28	0.0226784	0.78	0.63	0.97
chr17_1713277_1822848	RPA1	Other	chr17	1731268	rs8067660	T	C	0.285831	-0.27	0.12	-2.28	0.0226828	0.76	0.61	0.96
chr14_61181459_61456671	MNAT1	Other	chr14	61294323	rs34279143:61294323:C:T	C	T	0.0490926	-0.54	0.24	-2.28	0.0227059	0.58	0.37	0.93
chr7_47982884_48039150	HUS1	ATM	chr7	47993146	rs78056773:47993146:T:C	T	C	0.00167958	-3.57	1.57	-2.28	0.0227073	0.03	0	0.61
chr13_32869610_32993805	BRCA2	HR/FA	chr13	32875763	rs206131:32875763:C:T	C	T	0.17496	-0.27	0.12	-2.28	0.0227148	0.77	0.61	0.96
chr1_45774834_45826142	MUTYH	BER	chr1	45791154	rs10890324	G	A	0.226343	-0.25	0.11	-2.28	0.0227305	0.78	0.63	0.97
chr14_104143945_104201841	XRCC3	HR/FA	chr14	104193257	rs7154823:104193257:G:T	G	T	0.0550189	0.58	0.25	2.28	0.0227516	1.78	1.08	2.92
chr14_104143945_104201841	XRCC3	HR/FA	chr14	104184120	rs139421769:104184120:G:T	G	T	0.00683408	2.69	1.18	2.28	0.0227658	14.66	1.45	147.89
chr10_50643413_50767072	ERCC6	NER	chr10	50663038	rs73297748:50663038:A:G	A	G	0.0685592	0.51	0.22	2.28	0.0227691	1.67	1.07	2.59
chr16_1803207_1846312	EME2	HR/FA	chr16	1803450	rs11860899:1803450:A:AT	A	AT	0.034146	-0.64	0.28	-2.28	0.0228273	0.53	0.3	0.91
chr5_79930466_80192279	MSH3	MMR	chr5	80071494	rs41562717:80071494:T:G	T	G	0.00452834	-1.45	0.64	-2.28	0.022838	0.24	0.07	0.82
chr2_47902668_48057240	MSH6	MMR	chr2	47944323	rs189437659:47944323:C:T	C	T	0.0120881	-1.14	0.5	-2.28	0.0228483	0.32	0.12	0.85
chr13_32869610_32993805	BRCA2	HR/FA	chr13	32876504	rs206134:32876504:A:C	A	C	0.175907	-0.26	0.12	-2.28	0.0228512	0.77	0.61	0.96
chr13_32869610_32993805	BRCA2	HR/FA	chr13	32876514	rs206135:32876514:T:C	T	C	0.175907	-0.26	0.12	-2.28	0.0228514	0.77	0.61	0.96
chr13_32869610_32993805	BRCA2	HR/FA	chr13	32875837	rs138958239:32875837:TCTG:T	TCTG	T	0.175897	-0.26	0.12	-2.28	0.0228696	0.77	0.61	0.96
chr10_131245447_131586271	MGMT	BER	chr10	131452129	rs145052329:131452129:A:G	A	G	0.00431704	3.49	1.53	2.28	0.0229008	32.69	1.62	659.44
chr17_7545096_7610856	TP53	ATM	chr17	7571452	rs1614984	G	A	0.439798	-0.21	0.09	-2.27	0.0229201	0.81	0.67	0.97
chr6_43523886_43606701	POLH	TLS	chr6	43559358	6:43559358:AT:A	AT	A	0.211618	0.34	0.15	2.27	0.0229244	1.41	1.05	1.9
chr7_40145621_40194258	MPLKIP	Other	chr7	40146411	rs112813211:40146411:G:T	G	T	0.117632	-0.44	0.19	-2.27	0.022941	0.65	0.44	0.94
chr12_124098375_124167153	GTF2H3	Other	chr12	124162689	12:124162689:T:C	T	C	0.00451067	2.07	0.91	2.27	0.0229476	7.9	1.33	46.91
chr14_104143945_104201841	XRCC3	HR/FA	chr14	104161676	rs35080331:104161676:GTATATA:G	GTATATA	G	0.480862	-0.99	0.44	-2.27	0.0229512	0.37	0.16	0.87
chr17_1713277_1822848	RPA1	Other	chr17	1731880	rs36081702:1731880:G:GTC	G	GTC	0.285703	-0.27	0.12	-2.27	0.023011	0.76	0.61	0.96
chr12_104339581_104402652	TDG	BER	chr12	104352639	12:104352639:T:C	T	C	0.00336566	-2.7	1.19	-2.27	0.023014	0.07	0.01	0.69
chr2_47610107_47809450	MSH2	MMR	chr2	47693388	rs151304312:47693388:C:G	C	G	0.0123994	-0.89	0.39	-2.27	0.023025	0.41	0.19	0.88
chr7_152321863_152393250	XRCC2	HR/FA	chr7	152360939	7:152360939:C:A	C	A	0.13797	0.44	0.19	2.27	0.0230382	1.55	1.06	2.25
chr1_28198034_28261257	RPA2	Other	chr1	28203653	rs11247703:28203653:C:G	C	G	0.290864	-0.23	0.1	-2.27	0.023045	0.79	0.65	0.97
chr16_1335547_1397019	UBE2I	TLS	chr16	1339513	rs113785479:1339513:T:A	T	A	0.091495	-0.37	0.16	-2.27	0.0230823	0.69	0.5	0.95
chr17_33287512_33352083	LIG3	BER	chr17	33322128	rs3135997:33322128:A:G	A	G	0.0103249	2.61	1.15	2.27	0.023085	13.61	1.43	129.34
chr8_11607147_11664855	NEIL2	BER	chr8	11638682	rs35206853:11638682:TTG:T	TTG	T	0.304619	-0.23	0.1	-2.27	0.0230897	0.8	0.65	0.97
chr6_35400137_35454880	FANCE	HR/FA	chr6	35410329	rs184401359:35410329:T:C	T	C	0.00522514	-1.45	0.64	-2.27	0.0230981	0.23	0.07	0.82
chr16_107017_155841	MPG	BER	chr16	129654	rs710081:129654:C:T	C	T	0.0454103	-0.76	0.33	-2.27	0.0231023	0.47	0.24	0.9
chr16_3611181_3681599	SLX4	HR/FA	chr16	3655334	rs144347412:3655334:C:T	C	T	0.00147694	6.83	3.01	2.27	0.0231331	928.95	2.55	338279
chr14_68266495_69216935	RAD51B	HR/FA	chr14	68875535	rs146488215:68875535:A:G	A	G	0.00687114	-1.19	0.52	-2.27	0.0231582	0.3	0.11	0.85
chr16_3611181_3681599	SLX4	HR/FA	chr16	3654653	rs151121079:3654653:C:T	C	T	0.00147622	6.83	3.01	2.27	0.0231594	927.57	2.55	337725
chr16_3611181_3681599	SLX4	HR/FA	chr16	3654537	rs139483900:3654537:C:T	C	T	0.00147612	6.83	3.01	2.27	0.0231726	926.87	2.55	337444
chr16_3611181_3681599	SLX4	HR/FA	chr16	3655666	rs141253976:3655666:A:C	A	C	0.00147732	6.83	3.01	2.27	0.0231763	926.64	2.55	337338
chr17_1713277_1822848	RPA1	Other	chr17	1729812	rs28670761:1729812:A:G	A	G	0.158536	-0.26	0.11	-2.27	0.0231812	0.77	0.62	0.97
chr16_3611181_3681599	SLX4	HR/FA	chr16	3653734	rs79121353:3653734:C:A	C	A	0.00147522	6.83	3.01	2.27	0.023241	922.27	2.54	335310
chr16_3611181_3681599	SLX4	HR/FA	chr16	3653827	rs141850312:3653827:T:G	T	G	0.00147535	6.83	3.01	2.27	0.023241	922.27	2.54	335310
chr16_3611181_3681599	SLX4	HR/FA	chr16	3653509	rs55964569:3653509:G:A	G	A	0.00147509	6.83	3.01	2.27	0.0232545	921.56	2.53	335023
chr14_68266495_69216935	RAD51B	HR/FA	chr14	68623586	rs144749984:68623586:C:T	C	T	0.00965156	-1.43	0.63	-2.27	0.0232792	0.24	0.07	0.82
chr7_2261856_2310781	NUDT1	BER	chr7	2300402	7:2300402:T:A	T	A	0.00318458	-1.83	0.81	-2.27	0.0233007	0.16	0.03	0.78
chr10_103318638_103368027	POLL	NHEJ	chr10	103358192	rs138077175:103358192:G:T	G	T	0.00927616	2	0.88	2.27	0.023308	7.41	1.31	41.83
chr1_226528391_226615780	PARP1	BER	chr1	226602215	rs77173384:226602215:C:T	C	T	0.161277	-0.28	0.12	-2.27	0.0233203	0.75	0.59	0.96
chr3_142148078_142317668	ATR	ATM	chr3	142236037	rs75368165:142236037:C:A	C	A	0.0182196	-1.13	0.5	-2.27	0.0233214	0.32	0.12	0.86
chr9_35053834_35100013	FANCG	HR/FA	chr9	35059029	rs201932327:35059029:T:C	T	C	0.00341826	-1.27	0.56	-2.27	0.0233233	0.28	0.09	0.84
chr17_1713277_1822848	RPA1	Other	chr17	1732170	rs7222901:1732170:C:T	C	T	0.285803	-0.27	0.12	-2.27	0.0233283	0.76	0.61	0.96
chr16_2069815_2117867	NTHL1	BER	chr16	2110608	rs12927333:2110608:G:A	G	A	0.0684922	0.47	0.21	2.27	0.0233285	1.61	1.07	2.42
chr5_79930466_80192279	MSH3	MMR	chr5	80133112	5:80133112:CAG:C	CAG	C	0.00508718	-1.86	0.82	-2.27	0.0233412	0.16	0.03	0.78
chr17_1713277_1822848	RPA1	Other	chr17	1721259	rs9913160:1721259:T:G	T	G	0.285123	-0.27	0.12	-2.27	0.0233473	0.77	0.61	0.96
chr5_79930466_80192279	MSH3	MMR	chr5	80057968	rs149980145:80057968:T:C	T	C	0.00451126	-1.34	0.59	-2.27	0.0233816	0.26	0.08	0.83
chr5_79930466_80192279	MSH3	MMR	chr5	80060060	rs149398756:80060060:G:A	G	A	0.00451619	-1.34	0.59	-2.27	0.0233816	0.26	0.08	0.83
chr5_79930466_80192279	MSH3	MMR	chr5	80085364	rs188539181:80085364:A:T	A	T	0.00452806	-1.34	0.59	-2.27	0.0233816	0.26	0.08	0.83
chr6_24630204_24687261	TDP2	Other	chr6	24630911	rs9358782:24630911:G:A	G	A	0.44095	-0.24	0.11	-2.27	0.0233892	0.79	0.64	0.97
chr11_125475035_125566150	CHEK1	ATM	chr11	125511929	rs3731441:125511929:GTTC:G	GTTC	G	0.0641507	-0.42	0.19	-2.27	0.0233932	0.66	0.46	0.94
chr11_125475035_125566150	CHEK1	ATM	chr11	125516939	rs3731464:125516939:G:A	G	A	0.0641783	-0.42	0.19	-2.27	0.0233938	0.66	0.46	0.94
chr11_125475035_125566150	CHEK1	ATM	chr11	125523061	rs117428003:125523061:G:C	G	C	0.0641587	-0.42	0.19	-2.27	0.0233947	0.66	0.46	0.94
chr6_111600233_111824915	REV3L	TLS	chr6	111601113	rs241006:111601113:T:C	T	C	0.31882	0.27	0.12	2.27	0.023398	1.3	1.04	1.64
chr11_125475035_125566150	CHEK1	ATM	chr11	125546594	rs139088797:125546594:TTC:T	TTC	T	0.0641577	-0.42	0.19	-2.27	0.0234067	0.66	0.46	0.94
chr17_1713277_1822848	RPA1	Other	chr17	1732300	rs12952857:1732300:T:C	T	C	0.285812	-0.27	0.12	-2.27	0.0234235	0.76	0.61	0.96
chr2_47610107_47809450	MSH2	MMR	chr2	47688809	rs187359560:47688809:G:A	G	A	0.00363186	-2.3	1.02	-2.27	0.0234336	0.1	0.01	0.73
chr10_131245447_131586271	MGMT	BER	chr10	131443820	rs118166493:131443820:G:A	G	A	0.00326224	-3.03	1.34	-2.27	0.0234357	0.05	0	0.66
chr8_30871316_31051285	WRN	RECQ	chr8	30928457	rs13250713:30928457:G:A	G	A	0.0993682	-0.34	0.15	-2.27	0.0234372	0.71	0.53	0.96
chr18_20493277_20626451	RBBP8	HR/FA	chr18	20570704	rs62095210:20570704:A:G	A	G	0.118595	-0.32	0.14	-2.27	0.0234447	0.73	0.55	0.96
chr6_111600233_111824915	REV3L	TLS	chr6	111731426	rs4320413	C	T	0.419017	0.38	0.17	2.27	0.0234707	1.46	1.05	2.01
chr1_45774834_45826142	MUTYH	BER	chr1	45791020	rs56799758:45791020:TA:T	TA	T	0.228622	-0.25	0.11	-2.27	0.0234751	0.78	0.63	0.97
chr3_196175653_196250639	RNF168	Other	chr3	196208833	rs7649375:196208833:C:G	C	G	0.135243	0.22	0.1	2.27	0.0234956	1.25	1.03	1.51
chr7_47982884_48039150	HUS1	ATM	chr7	48033308	rs191037254:48033308:G:A	G	A	0.00143258	-3.63	1.6	-2.27	0.0234958	0.03	0	0.61
chr9_97841335_98099984	FANCC	HR/FA	chr9	97852759	9:97852759:G:A	G	A	0.00822912	-1.09	0.48	-2.26	0.0235262	0.34	0.13	0.86
chr9_97841335_98099984	FANCC	HR/FA	chr9	97851538	rs138297127:97851538:C:T	C	T	0.00822887	-1.09	0.48	-2.26	0.0235294	0.34	0.13	0.86
chr2_47610107_47809450	MSH2	MMR	chr2	47697160	rs187948415:47697160:T:C	T	C	0.0371497	-0.53	0.23	-2.26	0.023558	0.59	0.37	0.93
chr16_107017_155841	MPG	BER	chr16	150862	rs12918303:150862:G:A	G	A	0.471973	0.22	0.1	2.26	0.0235609	1.25	1.03	1.51
chr6_111600233_111824915	REV3L	TLS	chr6	111636182	rs240970:111636182:C:T	C	T	0.218185	0.24	0.11	2.26	0.0236058	1.27	1.03	1.57
chr17_1713277_1822848	RPA1	Other	chr17	1726005	rs8080952:1726005:C:T	C	T	0.285689	-0.27	0.12	-2.26	0.0236111	0.77	0.61	0.96
chr6_35400137_35454880	FANCE	HR/FA	chr6	35423096	rs45464000:35423096:T:A	T	A	0.01311	-0.82	0.36	-2.26	0.0236256	0.44	0.22	0.9
chr6_24630204_24687261	TDP2	Other	chr6	24631807	rs6923143:24631807:A:G	A	G	0.133506	-0.23	0.1	-2.26	0.023645	0.8	0.66	0.97
chr6_24630204_24687261	TDP2	Other	chr6	24631797	rs6903205:24631797:T:C	T	C	0.133506	-0.23	0.1	-2.26	0.0236481	0.8	0.66	0.97
chr3_196175653_196250639	RNF168	Other	chr3	196203979	rs12635457:196203979:G:A	G	A	0.135549	0.22	0.1	2.26	0.0236698	1.25	1.03	1.51
chr10_99198080_99278551	MMS19	NER	chr10	99257557	10:99257557:T:C	T	C	0.0033724	5.44	2.4	2.26	0.0237115	230.19	2.07	25645.6
chr3_196175653_196250639	RNF168	Other	chr3	196203668	rs34196595:196203668:G:A	G	A	0.135516	0.22	0.1	2.26	0.0237156	1.25	1.03	1.51
chr1_241991481_242073241	EXO1	Other	chr1	242009199	rs34273295:242009199:C:T	C	T	0.0597177	0.61	0.27	2.26	0.0237356	1.85	1.09	3.15
chr11_125475035_125566150	CHEK1	ATM	chr11	125540588	rs74481754:125540588:C:T	C	T	0.0643932	-0.42	0.19	-2.26	0.0237482	0.66	0.46	0.95
chr16_3611181_3681599	SLX4	HR/FA	chr16	3680586	rs150749596:3680586:A:G	A	G	0.00141341	6.8	3.01	2.26	0.023775	898.37	2.47	326600
chr3_37014822_37127380	MLH1	MMR	chr3	37089649	rs76754443:37089649:T:C	T	C	0.0299794	0.76	0.33	2.26	0.0237843	2.13	1.11	4.1
chr11_125475035_125566150	CHEK1	ATM	chr11	125478344	rs138871024:125478344:G:C	G	C	0.0640748	-0.42	0.19	-2.26	0.0237997	0.66	0.46	0.95
chr6_31687796_31752627	MSH5	MMR	chr6	31696321	rs139006870:31696321:G:A	G	A	0.00558727	1.69	0.75	2.26	0.0238294	5.44	1.25	23.67
chr17_1713277_1822848	RPA1	Other	chr17	1727676	rs719912:1727676:C:T	C	T	0.285789	-0.27	0.12	-2.26	0.0238354	0.77	0.61	0.97
chr3_196175653_196250639	RNF168	Other	chr3	196206938	rs61294200:196206938:C:CCT	C	CCT	0.138785	0.22	0.1	2.26	0.0238397	1.25	1.03	1.51
chr15_89767179_89880492	FANCI	HR/FA	chr15	89867154	rs2072267	A	G	0.470751	0.22	0.1	2.26	0.0238563	1.24	1.03	1.5
chr6_43523886_43606701	POLH	TLS	chr6	43583404	rs112725367:43583404:A:T	A	T	0.00875271	-1.11	0.49	-2.26	0.0238941	0.33	0.13	0.86
chr20_55884814_55939050	SPO11	Other	chr20	55899269	rs145617374:55899269:G:A	G	A	0.00580237	-2.01	0.89	-2.26	0.0239834	0.13	0.02	0.77
chr3_9771627_9828421	OGG1	BER	chr3	9803126	rs17252807:9803126:A:G	A	G	0.0331155	-0.21	0.09	-2.26	0.0239856	0.81	0.68	0.97
chr8_11607147_11664855	NEIL2	BER	chr8	11635616	rs8191598	A	G	0.229091	0.26	0.12	2.26	0.0239924	1.3	1.04	1.64
chr19_45833094_45893876	ERCC2	NER	chr19	45877575	rs202005338:45877575:A:ACG	A	ACG	0.159291	-0.29	0.13	-2.26	0.0239934	0.75	0.58	0.96
chr1_226528391_226615780	PARP1	BER	chr1	226609436	rs6681537:226609436:C:T	C	T	0.166072	-0.28	0.13	-2.26	0.0240008	0.75	0.59	0.96
chr4_178210989_178304097	NEIL3	BER	chr4	178223576	rs115085848:178223576:A:C	A	C	0.00223574	-3.55	1.57	-2.26	0.0240349	0.03	0	0.63
chr7_7656148_7778238	RPA3	Other	chr7	7732791	rs17481381:7732791:A:G	A	G	0.0282061	0.68	0.3	2.26	0.0240384	1.97	1.09	3.56
chr12_124098375_124167153	GTF2H3	Other	chr12	124122530	12:124122530:TTTTG:T	TTTTG	T	0.0481142	0.59	0.26	2.26	0.0240834	1.81	1.08	3.02
chr2_239132678_239218743	PER2	Other	chr2	239174630	rs148962571:239174630:C:T	C	T	0.00183256	-4.09	1.81	-2.26	0.0240854	0.02	0	0.58
chr19_45833094_45893876	ERCC2	NER	chr19	45865191	rs3916823:45865191:CTTTT:C	CTTTT	C	0.135784	-0.31	0.14	-2.26	0.024096	0.73	0.56	0.96
chr17_1713277_1822848	RPA1	Other	chr17	1733399	rs5030749:1733399:A:G	A	G	0.269858	-0.26	0.11	-2.26	0.0240963	0.77	0.62	0.97
chr2_216952186_217091026	XRCC5	NHEJ	chr2	217017415	rs10932648:217017415:C:T	C	T	0.317232	0.23	0.1	2.26	0.024101	1.26	1.03	1.55
chr14_68266495_69216935	RAD51B	HR/FA	chr14	68721565	rs184991041:68721565:A:G	A	G	0.0115899	1.34	0.6	2.25	0.0241372	3.83	1.19	12.29
chr3_133299416_133400737	TOPBP1	ATM	chr3	133303865	rs187472704:133303865:T:G	T	G	0.00242564	-4.26	1.89	-2.25	0.02414	0.01	0	0.57
chr10_5911534_5999556	FBXO18	TLS	chr10	5984315	10:5984315:C:T	C	T	0.0024268	-1.63	0.72	-2.25	0.024172	0.2	0.05	0.81
chr16_107017_155841	MPG	BER	chr16	109103	rs78143373:109103:T:C	T	C	0.00834173	2.97	1.32	2.25	0.0241732	19.52	1.47	258.43
chr1_46693366_46764145	RAD54L	HR/FA	chr1	46694701	rs6429594:46694701:G:T	G	T	0.273399	-0.27	0.12	-2.25	0.0241787	0.76	0.6	0.97
chr14_68266495_69216935	RAD51B	HR/FA	chr14	68418406	rs139289032:68418406:A:G	A	G	0.00724132	-1.09	0.48	-2.25	0.0241922	0.34	0.13	0.87
chr18_20493277_20626451	RBBP8	HR/FA	chr18	20591194	rs7232963	T	C	0.256476	-0.26	0.12	-2.25	0.0242216	0.77	0.61	0.97
chr18_20493277_20626451	RBBP8	HR/FA	chr18	20588217	rs71161354:20588217:T:TTTAAG	T	TTTAAG	0.256488	-0.26	0.12	-2.25	0.0242233	0.77	0.61	0.97
chr5_79930466_80192279	MSH3	MMR	chr5	80102444	rs115109737:80102444:G:A	G	A	0.0571475	-0.43	0.19	-2.25	0.0242235	0.65	0.45	0.95
chr3_196175653_196250639	RNF168	Other	chr3	196212199	rs34722299:196212199:T:C	T	C	0.138581	0.22	0.1	2.25	0.0242547	1.25	1.03	1.51
chr14_68266495_69216935	RAD51B	HR/FA	chr14	68757052	c14_pos67826805	C	T	0.00857441	-1.22	0.54	-2.25	0.0242591	0.29	0.1	0.85
chr5_82353316_82669606	XRCC4	NHEJ	chr5	82508371	rs72767198:82508371:T:A	T	A	0.0246223	-0.62	0.28	-2.25	0.0242637	0.54	0.31	0.92
chr1_62881974_62937475	USP1	HR/FA	chr1	62912747	rs185835216:62912747:G:A	G	A	0.0010917	66.5	29.52	2.25	0.0242879	7.62423e+28	5636.63	1.03127e+54
chr1_62881974_62937475	USP1	HR/FA	chr1	62928288	rs183197799:62928288:G:C	G	C	0.00109168	66.5	29.52	2.25	0.0242879	7.62423e+28	5636.63	1.03127e+54
chr11_61046922_61120838	DDB1	NER	chr11	61068850	rs75037679:61068850:C:T	C	T	0.00187395	-2.61	1.16	-2.25	0.0242934	0.07	0.01	0.71
chr17_73602924_73683269	RECQL5	RECQ	chr17	73669783	rs141649977:73669783:C:G	C	G	0.00382559	-2.32	1.03	-2.25	0.024311	0.1	0.01	0.74
chr14_61181459_61456671	MNAT1	Other	chr14	61416524	rs35183266:61416524:T:A	T	A	0.0491667	-0.52	0.23	-2.25	0.0243174	0.59	0.38	0.93
chr10_5911534_5999556	FBXO18	TLS	chr10	5984379	rs188917135:5984379:C:G	C	G	0.00242883	-1.64	0.73	-2.25	0.0243587	0.19	0.05	0.81
chr14_68266495_69216935	RAD51B	HR/FA	chr14	68667575	rs185558290:68667575:A:G	A	G	0.0019797	-2.23	0.99	-2.25	0.0243686	0.11	0.02	0.75
chr1_241991481_242073241	EXO1	Other	chr1	242036978	rs149095760:242036978:C:G	C	G	0.00174611	-5.05	2.24	-2.25	0.0243813	0.01	0	0.52
chr7_7656148_7778238	RPA3	Other	chr7	7688208	rs181910024:7688208:G:A	G	A	0.00344045	-2.23	0.99	-2.25	0.0243995	0.11	0.02	0.75
chr1_28198034_28261257	RPA2	Other	chr1	28203981	rs34731385:28203981:C:T	C	T	0.260409	-0.24	0.11	-2.25	0.0244227	0.79	0.64	0.97
chr6_30855960_30901883	GTF2H4	Other	chr6	30900182	rs6923002:30900182:C:T	C	T	0.0081539	-1.33	0.59	-2.25	0.0244278	0.27	0.08	0.84
chr3_196175653_196250639	RNF168	Other	chr3	196206743	rs4393941:196206743:A:G	A	G	0.138483	0.22	0.1	2.25	0.0244302	1.25	1.03	1.51
chr1_11714536_11771707	MAD2L2	TLS	chr1	11751642	rs752940:11751642:C:G	C	G	0.0942046	0.39	0.17	2.25	0.0244388	1.48	1.05	2.07
chr6_30855960_30901883	GTF2H4	Other	chr6	30899624	rs17196081:30899624:C:T	C	T	0.00815327	-1.32	0.59	-2.25	0.0244674	0.27	0.08	0.84
chr8_11607147_11664855	NEIL2	BER	chr8	11662436	rs34486675:11662436:A:AG	A	AG	0.140661	0.23	0.1	2.25	0.0244683	1.26	1.03	1.55
chr10_5911534_5999556	FBXO18	TLS	chr10	5912327	10:5912327:T:A	T	A	0.00420497	-1.55	0.69	-2.25	0.0244737	0.21	0.06	0.82
chr10_5911534_5999556	FBXO18	TLS	chr10	5912328	10:5912328:C:A	C	A	0.00420497	-1.55	0.69	-2.25	0.0244737	0.21	0.06	0.82
chr5_79930466_80192279	MSH3	MMR	chr5	80052153	rs150532942:80052153:T:C	T	C	0.00376263	-1.94	0.86	-2.25	0.0244854	0.14	0.03	0.78
chr6_30855960_30901883	GTF2H4	Other	chr6	30878360	rs3218813:30878360:G:A	G	A	0.00214795	-2.29	1.02	-2.25	0.0244958	0.1	0.01	0.75
chr9_97841335_98099984	FANCC	HR/FA	chr9	98073491	rs183722853:98073491:G:A	G	A	0.00142739	-4.38	1.95	-2.25	0.0244998	0.01	0	0.57
chr16_2069815_2117867	NTHL1	BER	chr16	2081503	rs2238373	A	G	0.347056	-0.22	0.1	-2.25	0.0245279	0.8	0.67	0.97
chr3_196175653_196250639	RNF168	Other	chr3	196206175	rs7647487:196206175:T:C	T	C	0.13604	0.22	0.1	2.25	0.0245533	1.25	1.03	1.51
chr13_32869610_32993805	BRCA2	HR/FA	chr13	32889792	rs206118:32889792:A:G	A	G	0.180847	-0.27	0.12	-2.25	0.024583	0.76	0.6	0.97
chr16_107017_155841	MPG	BER	chr16	136519	16:136519:C:T	C	T	0.010107	-1.25	0.56	-2.25	0.024606	0.29	0.1	0.85
chr17_1713277_1822848	RPA1	Other	chr17	1817055	rs112921803:1817055:C:CAA	C	CAA	0.26179	0.29	0.13	2.25	0.0246073	1.33	1.04	1.72
chr16_3611181_3681599	SLX4	HR/FA	chr16	3613150	rs8044743:3613150:A:G	A	G	0.0325007	0.23	0.1	2.25	0.024622	1.26	1.03	1.55
chr17_79486910_79539429	C17orf70	HR/FA	chr17	79489052	rs9892541:79489052:G:A	G	A	0.441286	0.22	0.1	2.25	0.0246243	1.25	1.03	1.51
chr1_155212658_155267501	CLK2	Other	chr1	155240135	rs182880461:155240135:C:T	C	T	0.00594459	4.13	1.84	2.25	0.0246385	61.98	1.69	2267.88
chr1_226528391_226615780	PARP1	BER	chr1	226602397	rs28407557:226602397:C:T	C	T	0.167066	-0.27	0.12	-2.25	0.0246451	0.76	0.6	0.97
chr15_89767179_89880492	FANCI	HR/FA	chr15	89787510	rs3743380:89787510:G:C	G	C	0.120304	0.23	0.1	2.25	0.0246868	1.26	1.03	1.55
chr18_51775773_51844602	POLI	TLS	chr18	51809364	rs35830201:51809364:G:C	G	C	0.00530153	3.93	1.75	2.25	0.0246914	50.82	1.65	1565.51
chr13_108839786_108890716	LIG4	NHEJ	chr13	108850691	rs915047:108850691:G:A	G	A	0.308114	0.27	0.12	2.25	0.0246925	1.31	1.04	1.66
chr3_196175653_196250639	RNF168	Other	chr3	196247440	rs2341399:196247440:C:G	C	G	0.410867	-0.21	0.1	-2.25	0.0247562	0.81	0.67	0.97
chr3_196175653_196250639	RNF168	Other	chr3	196208164	rs4916499:196208164:G:A	G	A	0.13752	0.22	0.1	2.24	0.0248052	1.25	1.03	1.51
chr13_108839786_108890716	LIG4	NHEJ	chr13	108844946	rs1041640:108844946:C:G	C	G	0.308291	0.27	0.12	2.24	0.0248092	1.31	1.03	1.66
chr16_107017_155841	MPG	BER	chr16	130974	rs117548561:130974:T:C	T	C	0.0100927	-1.25	0.56	-2.24	0.0248295	0.29	0.1	0.85
chr8_11607147_11664855	NEIL2	BER	chr8	11614316	rs3729853:11614316:T:C	T	C	0.158903	-0.23	0.1	-2.24	0.0248446	0.79	0.65	0.97
chr18_20493277_20626451	RBBP8	HR/FA	chr18	20573866	rs62095211:20573866:A:G	A	G	0.120234	-0.31	0.14	-2.24	0.0248606	0.73	0.56	0.96
chr19_45833094_45893876	ERCC2	NER	chr19	45886578	rs35544084:45886578:A:C	A	C	0.147943	-0.3	0.13	-2.24	0.0248654	0.74	0.57	0.96
chr3_196175653_196250639	RNF168	Other	chr3	196210808	rs7646174	T	C	0.138085	0.22	0.1	2.24	0.0249074	1.25	1.03	1.51
chr19_50867595_50941271	POLD1	MMR	chr19	50930508	rs11084013	G	A	0.243471	0.26	0.11	2.24	0.0249125	1.29	1.03	1.62
chr9_110025559_110114475	RAD23B	NER	chr9	110028152	rs10978776:110028152:A:T	A	T	0.288663	-0.23	0.1	-2.24	0.0249376	0.79	0.65	0.97
chr10_115574487_115634142	DCLRE1A	XLR	chr10	115593083	rs34613798:115593083:T:TA	T	TA	0.465655	-0.87	0.39	-2.24	0.0249382	0.42	0.2	0.9
chr17_41176311_41297500	BRCA1	HR/FA	chr17	41294957	rs2355869:41294957:G:A	G	A	0.333467	-0.23	0.1	-2.24	0.0249728	0.79	0.65	0.97
chr16_3611181_3681599	SLX4	HR/FA	chr16	3640815	rs114014006:3640815:C:G	C	G	0.00157481	6.68	2.98	2.24	0.0249838	797.5	2.32	274711
chr3_196175653_196250639	RNF168	Other	chr3	196210590	rs7643192:196210590:A:G	A	G	0.138011	0.22	0.1	2.24	0.0250127	1.25	1.03	1.51
chr9_110025559_110114475	RAD23B	NER	chr9	110030590	rs10978777:110030590:G:C	G	C	0.288671	-0.23	0.1	-2.24	0.0250295	0.79	0.65	0.97
chr17_1713277_1822848	RPA1	Other	chr17	1731623	rs8068298:1731623:T:C	T	C	0.28468	-0.26	0.12	-2.24	0.0250518	0.77	0.61	0.97
chr3_196175653_196250639	RNF168	Other	chr3	196210894	rs7646273:196210894:T:C	T	C	0.1376	0.22	0.1	2.24	0.0250542	1.25	1.03	1.51
chr1_226528391_226615780	PARP1	BER	chr1	226583483	rs12240196:226583483:C:T	C	T	0.167982	-0.27	0.12	-2.24	0.0250638	0.76	0.6	0.97
chr9_110025559_110114475	RAD23B	NER	chr9	110031745	rs942291:110031745:T:C	T	C	0.288675	-0.23	0.1	-2.24	0.0250919	0.79	0.65	0.97
chr1_155212658_155267501	CLK2	Other	chr1	155248302	1:155248302:T:TG	T	TG	0.00594928	4.07	1.82	2.24	0.0251255	58.62	1.66	2067.63
chr13_32869610_32993805	BRCA2	HR/FA	chr13	32943072	rs143161038:32943072:C:T	C	T	0.0126054	-1.08	0.48	-2.24	0.0251374	0.34	0.13	0.87
chr17_1713277_1822848	RPA1	Other	chr17	1721071	rs72822482:1721071:G:T	G	T	0.285126	-0.26	0.12	-2.24	0.0251746	0.77	0.61	0.97
chr6_30855960_30901883	GTF2H4	Other	chr6	30900660	rs142094783:30900660:G:A	G	A	0.00257902	-2.27	1.01	-2.24	0.0251949	0.1	0.01	0.75
chr17_1713277_1822848	RPA1	Other	chr17	1730741	rs12602743:1730741:C:T	C	T	0.284664	-0.26	0.12	-2.24	0.0252095	0.77	0.61	0.97
chr6_24630204_24687261	TDP2	Other	chr6	24667074	rs61760186:24667074:C:A	C	A	0.00424275	-2.98	1.33	-2.24	0.0252308	0.05	0	0.69
chr2_152246396_152374727	RIF1	Other	chr2	152255667	rs117911827:152255667:C:T	C	T	0.0287648	-0.85	0.38	-2.24	0.0252563	0.43	0.2	0.9
chr11_43882388_43961762	ALKBH3	BER	chr11	43890080	rs34182106:43890080:GA:G	GA	G	0.0265383	-0.66	0.3	-2.24	0.0252778	0.51	0.29	0.92
chr3_196175653_196250639	RNF168	Other	chr3	196201914	rs13098146:196201914:G:A	G	A	0.134945	0.22	0.1	2.24	0.025294	1.24	1.03	1.51
chr17_34225069_34277777	RDM1	Other	chr17	34230759	17:34230759:G:A	G	A	0.00490984	-1.54	0.69	-2.24	0.025322	0.21	0.06	0.83
chr2_68674692_68877856	APLF	BER	chr2	68689153	rs112992883:68689153:T:C	T	C	0.103026	-0.38	0.17	-2.24	0.0253697	0.68	0.49	0.95
chr3_196175653_196250639	RNF168	Other	chr3	196212211	rs13084212:196212211:G:T	G	T	0.138012	0.22	0.1	2.24	0.0253885	1.25	1.03	1.51
chr10_14919357_15016431	DCLRE1C	NHEJ	chr10	14945406	rs11594111	A	G	0.137393	-0.28	0.13	-2.24	0.0253968	0.76	0.59	0.97
chr17_79486910_79539429	C17orf70	HR/FA	chr17	79487491	rs7211870:79487491:A:G	A	G	0.0250322	-0.67	0.3	-2.24	0.0254016	0.51	0.29	0.92
chr6_24630204_24687261	TDP2	Other	chr6	24640442	rs9356941:24640442:G:A	G	A	0.134098	-0.22	0.1	-2.24	0.0254044	0.8	0.66	0.97
chr6_24630204_24687261	TDP2	Other	chr6	24640488	rs9366575:24640488:A:C	A	C	0.134076	-0.22	0.1	-2.24	0.0254045	0.8	0.66	0.97
chr2_68674692_68877856	APLF	BER	chr2	68853208	rs34724802:68853208:A:AG	A	AG	0.11987	-0.35	0.16	-2.23	0.0254186	0.7	0.51	0.96
chr6_24630204_24687261	TDP2	Other	chr6	24640273	rs57590598:24640273:A:ATTAAC	A	ATTAAC	0.134098	-0.22	0.1	-2.23	0.0254198	0.8	0.66	0.97
chr6_24630204_24687261	TDP2	Other	chr6	24640196	rs9356940:24640196:G:A	G	A	0.134098	-0.22	0.1	-2.23	0.0254238	0.8	0.66	0.97
chr7_44091845_44142139	POLM	NHEJ	chr7	44132516	rs34215901:44132516:A:AG	A	AG	0.310885	0.24	0.11	2.23	0.0254251	1.27	1.03	1.57
chr6_111600233_111824915	REV3L	TLS	chr6	111646069	rs77218168:111646069:CT:C	CT	C	0.337387	0.3	0.13	2.23	0.025433	1.35	1.04	1.75
chr2_68674692_68877856	APLF	BER	chr2	68850921	rs4513330:68850921:T:C	T	C	0.119888	-0.35	0.16	-2.23	0.0254374	0.7	0.52	0.96
chr4_2053644_2263848	POLN	XLR	chr4	2146436	rs17132259	C	T	0.0543224	0.51	0.23	2.23	0.0254376	1.67	1.07	2.62
chr6_111600233_111824915	REV3L	TLS	chr6	111787820	rs7752159:111787820:A:C	A	C	0.239629	-0.24	0.11	-2.23	0.0254381	0.79	0.64	0.97
chr17_79486910_79539429	C17orf70	HR/FA	chr17	79487444	rs7212025:79487444:A:G	A	G	0.0250269	-0.67	0.3	-2.23	0.0254428	0.51	0.29	0.92
chr19_45833094_45893876	ERCC2	NER	chr19	45870457	rs3916804:45870457:T:C	T	C	0.155952	-0.29	0.13	-2.23	0.0254463	0.75	0.58	0.97
chr17_79486910_79539429	C17orf70	HR/FA	chr17	79487360	rs7207880:79487360:T:C	T	C	0.0250266	-0.67	0.3	-2.23	0.0254519	0.51	0.29	0.92
chr3_196175653_196250639	RNF168	Other	chr3	196230564	rs9837291:196230564:G:C	G	C	0.0200038	-0.23	0.1	-2.23	0.0254556	0.8	0.65	0.97
chr11_125475035_125566150	CHEK1	ATM	chr11	125485933	rs199872821:125485933:C:CA	C	CA	0.0644101	-0.41	0.19	-2.23	0.0254597	0.66	0.46	0.95
chr2_152246396_152374727	RIF1	Other	chr2	152254981	rs76260941:152254981:C:T	C	T	0.0287046	-0.84	0.38	-2.23	0.0254617	0.43	0.21	0.9
chr1_226528391_226615780	PARP1	BER	chr1	226596019	rs7531668:226596019:A:T	A	T	0.169138	-0.27	0.12	-2.23	0.0254644	0.76	0.6	0.97
chr1_226528391_226615780	PARP1	BER	chr1	226596039	rs2077197:226596039:C:T	C	T	0.169138	-0.27	0.12	-2.23	0.0254644	0.76	0.6	0.97
chr1_226528391_226615780	PARP1	BER	chr1	226596079	rs7527192:226596079:C:T	C	T	0.169138	-0.27	0.12	-2.23	0.0254644	0.76	0.6	0.97
chr7_152321863_152393250	XRCC2	HR/FA	chr7	152323077	rs62494041:152323077:A:T	A	T	0.0154212	1.67	0.75	2.23	0.0254795	5.33	1.23	23.11
chr17_1713277_1822848	RPA1	Other	chr17	1733092	rs8074207:1733092:T:A	T	A	0.271125	-0.25	0.11	-2.23	0.02548	0.78	0.62	0.97
chr5_68645123_68730628	RAD17	ATM	chr5	68700901	rs143247247:68700901:A:G	A	G	0.0121563	-1.4	0.63	-2.23	0.0254853	0.25	0.07	0.84
chr1_226528391_226615780	PARP1	BER	chr1	226603745	rs12068460:226603745:C:T	C	T	0.16722	-0.27	0.12	-2.23	0.0254961	0.76	0.6	0.97
chr1_226528391_226615780	PARP1	BER	chr1	226600354	rs4653735:226600354:G:A	G	A	0.167752	-0.27	0.12	-2.23	0.02551	0.76	0.6	0.97
chr1_226528391_226615780	PARP1	BER	chr1	226600947	rs6679573:226600947:T:C	T	C	0.167751	-0.27	0.12	-2.23	0.02551	0.76	0.6	0.97
chr1_226528391_226615780	PARP1	BER	chr1	226599374	rs6665208:226599374:C:T	C	T	0.167811	-0.27	0.12	-2.23	0.0255135	0.76	0.6	0.97
chr1_226528391_226615780	PARP1	BER	chr1	226597593	rs59672299:226597593:T:C	T	C	0.167754	-0.27	0.12	-2.23	0.0255138	0.76	0.6	0.97
chr1_226528391_226615780	PARP1	BER	chr1	226601681	rs10915987:226601681:G:A	G	A	0.16778	-0.27	0.12	-2.23	0.0255203	0.76	0.6	0.97
chr1_226528391_226615780	PARP1	BER	chr1	226604893	rs12025487:226604893:C:T	C	T	0.167097	-0.27	0.12	-2.23	0.0255355	0.76	0.6	0.97
chr12_21601844_21674527	RECQL	RECQ	chr12	21668090	12:21668090:C:A	C	A	0.0066024	-1.26	0.56	-2.23	0.0255408	0.28	0.09	0.86
chr10_99198080_99278551	MMS19	NER	chr10	99255097	rs141092068:99255097:C:T	C	T	0.0172559	-0.82	0.37	-2.23	0.0255412	0.44	0.21	0.9
chr17_1713277_1822848	RPA1	Other	chr17	1732276	rs78702139:1732276:CCT:C	CCT	C	0.284737	-0.26	0.12	-2.23	0.025555	0.77	0.61	0.97
chr14_68266495_69216935	RAD51B	HR/FA	chr14	69162043	rs11158759	C	T	0.173416	-0.27	0.12	-2.23	0.0255564	0.77	0.61	0.97
chr10_131245447_131586271	MGMT	BER	chr10	131479170	rs11016872:131479170:G:A	G	A	0.068685	-0.53	0.24	-2.23	0.0255599	0.59	0.37	0.94
chr15_89767179_89880492	FANCI	HR/FA	chr15	89869733	rs2351000	A	G	0.112809	0.36	0.16	2.23	0.0255861	1.44	1.05	1.98
chr4_2053644_2263848	POLN	XLR	chr4	2125365	4:2125365:A:G	A	G	0.00271037	-2.48	1.11	-2.23	0.0255906	0.08	0.01	0.74
chr6_30855960_30901883	GTF2H4	Other	chr6	30891448	rs111876652:30891448:TG:T	TG	T	0.0081142	-1.32	0.59	-2.23	0.0255943	0.27	0.08	0.85
chr6_30855960_30901883	GTF2H4	Other	chr6	30891450	6:30891450:G:C	G	C	0.0081142	-1.32	0.59	-2.23	0.0255943	0.27	0.08	0.85
chr6_24630204_24687261	TDP2	Other	chr6	24640516	rs9366576:24640516:T:G	T	G	0.134036	-0.22	0.1	-2.23	0.0256071	0.8	0.66	0.97
chr2_68674692_68877856	APLF	BER	chr2	68810584	rs13422146:68810584:G:A	G	A	0.10219	-0.39	0.17	-2.23	0.0256259	0.68	0.48	0.95
chr2_68674692_68877856	APLF	BER	chr2	68840948	rs59740887:68840948:G:C	G	C	0.119928	-0.35	0.16	-2.23	0.0256538	0.7	0.52	0.96
chr3_9771627_9828421	OGG1	BER	chr3	9795910	rs73021447:9795910:T:C	T	C	0.0629095	-0.4	0.18	-2.23	0.0256674	0.67	0.47	0.95
chr2_152246396_152374727	RIF1	Other	chr2	152257048	rs11687243:152257048:C:T	C	T	0.0285071	-0.84	0.38	-2.23	0.0256952	0.43	0.21	0.9
chr19_50867595_50941271	POLD1	MMR	chr19	50913805	rs140413834:50913805:C:T	C	T	0.0022653	-2.24	1.01	-2.23	0.0256953	0.11	0.01	0.76
chr17_1713277_1822848	RPA1	Other	chr17	1717275	rs12953068:1717275:A:C	A	C	0.320088	-0.28	0.13	-2.23	0.0256992	0.75	0.59	0.97
chr3_9771627_9828421	OGG1	BER	chr3	9795752	rs55841843:9795752:A:T	A	T	0.0629221	-0.4	0.18	-2.23	0.0257086	0.67	0.47	0.95
chr2_68674692_68877856	APLF	BER	chr2	68851403	rs7608248:68851403:G:A	G	A	0.120056	-0.35	0.16	-2.23	0.0257141	0.7	0.52	0.96
chr9_97841335_98099984	FANCC	HR/FA	chr9	97931925	rs141197647:97931925:T:A	T	A	0.00400125	3.05	1.37	2.23	0.0257155	21.06	1.45	306.57
chr3_37014822_37127380	MLH1	MMR	chr3	37083343	rs77032909:37083343:T:C	T	C	0.0294875	0.74	0.33	2.23	0.0257553	2.11	1.09	4.05
chr13_32869610_32993805	BRCA2	HR/FA	chr13	32877696	rs9590896	G	A	0.175142	-0.26	0.12	-2.23	0.0257583	0.77	0.62	0.97
chr5_82353316_82669606	XRCC4	NHEJ	chr5	82492120	rs28360141:82492120:T:C	T	C	0.0246944	-0.61	0.27	-2.23	0.0257793	0.54	0.32	0.93
chr1_226528391_226615780	PARP1	BER	chr1	226550581	1:226550581:T:A	T	A	0.00213951	-3.48	1.56	-2.23	0.0257923	0.03	0	0.66
chr5_79930466_80192279	MSH3	MMR	chr5	80082563	rs182437170:80082563:C:T	C	T	0.00189213	-2.97	1.33	-2.23	0.0258563	0.05	0	0.7
chr17_1713277_1822848	RPA1	Other	chr17	1728048	rs6503000:1728048:C:G	C	G	0.284688	-0.26	0.12	-2.23	0.0258613	0.77	0.61	0.97
chr12_21601844_21674527	RECQL	RECQ	chr12	21605813	12:21605813:CTT:C	CTT	C	0.0602324	-0.4	0.18	-2.23	0.0258664	0.67	0.47	0.95
chr19_45833094_45893876	ERCC2	NER	chr19	45882962	rs6966:45882962:T:A	T	A	0.157355	-0.29	0.13	-2.23	0.0258734	0.75	0.58	0.97
chr17_1713277_1822848	RPA1	Other	chr17	1727977	rs8080152:1727977:A:G	A	G	0.284697	-0.26	0.12	-2.23	0.0258878	0.77	0.61	0.97
chr8_11607147_11664855	NEIL2	BER	chr8	11629367	rs8191534	A	T	0.224724	-0.25	0.11	-2.23	0.0258931	0.78	0.63	0.97
chr3_10048097_10163614	FANCD2	HR/FA	chr3	10085035	rs803335	G	T	0.418154	0.36	0.16	2.23	0.0259047	1.43	1.04	1.95
chr16_3611181_3681599	SLX4	HR/FA	chr16	3628427	rs116416756:3628427:A:G	A	G	0.00148103	6.76	3.03	2.23	0.0259068	859.86	2.25	328351
chr9_100417190_100479639	XPA	NER	chr9	100446237	rs3176698:100446237:G:A	G	A	0.047147	-0.55	0.25	-2.23	0.0259163	0.57	0.35	0.94
chr11_125475035_125566150	CHEK1	ATM	chr11	125534168	rs188785847:125534168:G:A	G	A	0.0102685	-1.08	0.48	-2.23	0.0259347	0.34	0.13	0.88
chr2_152246396_152374727	RIF1	Other	chr2	152249249	rs74759081:152249249:A:C	A	C	0.0286345	-0.84	0.38	-2.23	0.0259424	0.43	0.21	0.9
chr11_22624078_22667387	FANCF	HR/FA	chr11	22646984	rs61752920:22646984:C:T	C	T	0.0108875	1.85	0.83	2.23	0.0259741	6.36	1.25	32.44
chr8_42175972_42249326	POLB	BER	chr8	42199151	rs190281695:42199151:A:G	A	G	0.00368524	-1.44	0.65	-2.23	0.0260155	0.24	0.07	0.84
chr6_35400137_35454880	FANCE	HR/FA	chr6	35437453	rs139064372:35437453:T:G	T	G	0.006739	-1.46	0.66	-2.23	0.026065	0.23	0.06	0.84
chr6_35400137_35454880	FANCE	HR/FA	chr6	35437374	rs114188429:35437374:A:G	A	G	0.00673937	-1.46	0.66	-2.23	0.0260679	0.23	0.06	0.84
chr3_196175653_196250639	RNF168	Other	chr3	196215660	rs11185543:196215660:G:A	G	A	0.138482	0.22	0.1	2.22	0.0260825	1.24	1.03	1.51
chr6_35400137_35454880	FANCE	HR/FA	chr6	35433014	rs45492197:35433014:G:A	G	A	0.00674881	-1.46	0.65	-2.22	0.026087	0.23	0.06	0.84
chr19_4382658_4463389	CHAF1A	Other	chr19	4425024	rs141829754:4425024:G:A	G	A	0.00353457	-1.96	0.88	-2.22	0.0261176	0.14	0.02	0.79
chr6_35400137_35454880	FANCE	HR/FA	chr6	35435761	rs45532932:35435761:C:T	C	T	0.00674479	-1.46	0.66	-2.22	0.0261212	0.23	0.06	0.84
chr6_35400137_35454880	FANCE	HR/FA	chr6	35426791	rs45614138:35426791:C:T	C	T	0.00675192	-1.46	0.65	-2.22	0.0261378	0.23	0.06	0.84
chr2_152246396_152374727	RIF1	Other	chr2	152253241	rs11681068:152253241:C:A	C	A	0.0284325	-0.84	0.38	-2.22	0.0261441	0.43	0.21	0.91
chr6_24630204_24687261	TDP2	Other	chr6	24641476	rs10806989:24641476:A:C	A	C	0.13425	-0.22	0.1	-2.22	0.0261478	0.8	0.66	0.97
chr6_24630204_24687261	TDP2	Other	chr6	24641065	rs9467245:24641065:G:A	G	A	0.134251	-0.22	0.1	-2.22	0.0261478	0.8	0.66	0.97
chr3_37014822_37127380	MLH1	MMR	chr3	37092173	rs193922366:37092173:GTTC:G	GTTC	G	0.0209862	0.97	0.44	2.22	0.0261787	2.64	1.12	6.23
chr10_115574487_115634142	DCLRE1A	XLR	chr10	115593448	rs144556974:115593448:G:A	G	A	0.014829	-0.9	0.4	-2.22	0.0261797	0.41	0.18	0.9
chr9_110025559_110114475	RAD23B	NER	chr9	110031410	rs7873745:110031410:T:C	T	C	0.28922	-0.23	0.1	-2.22	0.0261851	0.79	0.65	0.97
chr3_10048097_10163614	FANCD2	HR/FA	chr3	10087972	rs55839320:10087972:T:C	T	C	0.00444088	-2.16	0.97	-2.22	0.026199	0.11	0.02	0.77
chr16_2069815_2117867	NTHL1	BER	chr16	2080571	rs28698483:2080571:T:C	T	C	0.339715	-0.22	0.1	-2.22	0.0262132	0.8	0.66	0.97
chr17_1713277_1822848	RPA1	Other	chr17	1723144	rs8069297:1723144:C:T	C	T	0.28471	-0.26	0.12	-2.22	0.0262157	0.77	0.61	0.97
chr15_89839533_89898092	POLG	BER	chr15	89881990	rs2529930:89881990:T:A	T	A	0.482109	0.21	0.1	2.22	0.0262282	1.24	1.03	1.49
chr9_110025559_110114475	RAD23B	NER	chr9	110032498	rs12345455:110032498:G:T	G	T	0.289248	-0.23	0.1	-2.22	0.026254	0.79	0.65	0.97
chr17_1713277_1822848	RPA1	Other	chr17	1721613	rs9914094:1721613:T:A	T	A	0.284715	-0.26	0.12	-2.22	0.0262604	0.77	0.61	0.97
chr17_7545096_7610856	TP53	ATM	chr17	7571487	rs17880560:7571487:A:AGCCGTG	A	AGCCGTG	0.352911	-0.22	0.1	-2.22	0.0263127	0.8	0.66	0.97
chr10_14919357_15016431	DCLRE1C	NHEJ	chr10	14925745	rs11597871:14925745:C:G	C	G	0.135727	-0.28	0.13	-2.22	0.026324	0.75	0.59	0.97
chr16_3611181_3681599	SLX4	HR/FA	chr16	3668995	rs145289363:3668995:C:G	C	G	0.00144744	6.76	3.04	2.22	0.0263302	858.77	2.21	333134
chr2_68674692_68877856	APLF	BER	chr2	68831920	rs7587398:68831920:T:A	T	A	0.102004	-0.38	0.17	-2.22	0.0263335	0.68	0.49	0.96
chr7_5992869_6068756	PMS2	MMR	chr7	6030465	rs142931608:6030465:C:T	C	T	0.00145884	-6.1	2.74	-2.22	0.0263561	0	0	0.49
chr3_196175653_196250639	RNF168	Other	chr3	196215451	3:196215451:CAA:CA	CAA	CA	0.121408	0.22	0.1	2.22	0.0263787	1.25	1.03	1.51
chr6_24630204_24687261	TDP2	Other	chr6	24644500	rs6935753:24644500:G:A	G	A	0.134415	-0.22	0.1	-2.22	0.0264031	0.8	0.66	0.97
chr10_50643413_50767072	ERCC6	NER	chr10	50760911	rs17177703:50760911:G:A	G	A	0.189108	0.3	0.13	2.22	0.0264226	1.34	1.04	1.74
chr6_24630204_24687261	TDP2	Other	chr6	24645195	rs2328846:24645195:G:C	G	C	0.134415	-0.22	0.1	-2.22	0.0264298	0.8	0.66	0.97
chr6_24630204_24687261	TDP2	Other	chr6	24645134	rs9461044:24645134:C:T	C	T	0.134415	-0.22	0.1	-2.22	0.0264337	0.8	0.66	0.97
chr6_24630204_24687261	TDP2	Other	chr6	24645420	rs2038139:24645420:C:A	C	A	0.134415	-0.22	0.1	-2.22	0.0264355	0.8	0.66	0.97
chr3_196175653_196250639	RNF168	Other	chr3	196215060	rs7611980:196215060:A:G	A	G	0.134802	0.22	0.1	2.22	0.0264601	1.24	1.03	1.51
chr6_24630204_24687261	TDP2	Other	chr6	24645467	rs2038138:24645467:C:T	C	T	0.134415	-0.22	0.1	-2.22	0.0264694	0.8	0.66	0.97
chr2_47610107_47809450	MSH2	MMR	chr2	47691379	rs181477823:47691379:C:T	C	T	0.00153188	-3.21	1.44	-2.22	0.026473	0.04	0	0.69
chr17_1713277_1822848	RPA1	Other	chr17	1724722	rs6502994:1724722:C:T	C	T	0.284757	-0.26	0.12	-2.22	0.0264782	0.77	0.61	0.97
chr2_68674692_68877856	APLF	BER	chr2	68778723	rs201460688:68778723:A:ATTC	A	ATTC	0.0297645	-0.77	0.34	-2.22	0.0264877	0.47	0.24	0.91
chr6_31687796_31752627	MSH5	MMR	chr6	31712880	rs138326862:31712880:CAAA:C	CAAA	C	0.00412361	-0.23	0.1	-2.22	0.0264877	0.79	0.65	0.97
chr14_20791740_20846064	PARP2	BER	chr14	20797746	rs1889362:20797746:C:T	C	T	0.261483	-0.24	0.11	-2.22	0.0265014	0.79	0.64	0.97
chr5_82353316_82669606	XRCC4	NHEJ	chr5	82490785	rs28360131:82490785:A:G	A	G	0.0247095	-0.61	0.27	-2.22	0.0265016	0.55	0.32	0.93
chr6_35400137_35454880	FANCE	HR/FA	chr6	35421060	rs45484291:35421060:A:T	A	T	0.00676535	-1.45	0.65	-2.22	0.0265037	0.23	0.07	0.84
chr6_24630204_24687261	TDP2	Other	chr6	24634526	rs189006840:24634526:C:T	C	T	0.0033156	-2.39	1.08	-2.22	0.0265192	0.09	0.01	0.76
chr2_47610107_47809450	MSH2	MMR	chr2	47672136	2:47672136:C:G	C	G	0.0015332	-3.2	1.44	-2.22	0.0265199	0.04	0	0.69
chr2_47610107_47809450	MSH2	MMR	chr2	47673713	rs187069025:47673713:T:A	T	A	0.00153233	-3.2	1.44	-2.22	0.0265199	0.04	0	0.69
chr6_111600233_111824915	REV3L	TLS	chr6	111749478	rs9384796:111749478:A:G	A	G	0.0138108	1.14	0.51	2.22	0.0265395	3.12	1.14	8.51
chr11_18323841_18408591	GTF2H1	Other	chr11	18394621	rs7950283:18394621:T:C	T	C	0.258485	0.27	0.12	2.22	0.0265521	1.31	1.03	1.67
chr3_9771627_9828421	OGG1	BER	chr3	9816138	rs12485599:9816138:T:G	T	G	0.0204259	-0.2	0.09	-2.22	0.0265524	0.82	0.68	0.98
chr6_24630204_24687261	TDP2	Other	chr6	24645610	rs2235677:24645610:A:G	A	G	0.134414	-0.22	0.1	-2.22	0.0265805	0.8	0.66	0.97
chr14_61181459_61456671	MNAT1	Other	chr14	61284503	rs4151225:61284503:T:C	T	C	0.0500553	-0.52	0.24	-2.22	0.0265871	0.59	0.37	0.94
chr14_75460466_75538235	MLH3	MMR	chr14	75461183	rs147726567:75461183:C:T	C	T	0.0333167	0.91	0.41	2.22	0.0265963	2.49	1.11	5.58
chr3_37014822_37127380	MLH1	MMR	chr3	37043256	rs4647225:37043256:G:A	G	A	0.029565	0.74	0.33	2.22	0.0266073	2.1	1.09	4.03
chr1_62881974_62937475	USP1	HR/FA	chr1	62882603	rs72929768:62882603:T:C	T	C	0.30409	0.31	0.14	2.22	0.0266106	1.36	1.04	1.78
chr19_44027191_44100158	XRCC1	BER	chr19	44063484	19:44063484:A:C	A	C	0.00794487	-1.33	0.6	-2.22	0.0266112	0.27	0.08	0.86
chr8_48900959_48997268	UBE2V2	TLS	chr8	48960555	rs11368838:48960555:G:GT	G	GT	0.460981	-0.32	0.15	-2.22	0.0266728	0.72	0.54	0.96
chr1_226528391_226615780	PARP1	BER	chr1	226592278	rs3754370:226592278:G:A	G	A	0.168124	-0.27	0.12	-2.22	0.0266841	0.76	0.6	0.97
chr16_2069815_2117867	NTHL1	BER	chr16	2080653	rs28590346:2080653:A:T	A	T	0.33947	-0.22	0.1	-2.22	0.0266956	0.8	0.66	0.98
chr10_5911534_5999556	FBXO18	TLS	chr10	5985536	rs41295263:5985536:A:C	A	C	0.0108253	1.85	0.83	2.22	0.0267063	6.33	1.24	32.37
chr3_10048097_10163614	FANCD2	HR/FA	chr3	10155586	rs36126114:10155586:TA:T	TA	T	0.369145	0.31	0.14	2.22	0.0267084	1.36	1.04	1.79
chr14_20791740_20846064	PARP2	BER	chr14	20799103	rs8009242:20799103:A:G	A	G	0.261546	-0.24	0.11	-2.22	0.0267116	0.79	0.64	0.97
chr5_68510699_68593250	CDK7	Other	chr5	68579947	rs4976187:68579947:A:T	A	T	0.430855	-0.22	0.1	-2.22	0.0267372	0.8	0.66	0.97
chr3_196175653_196250639	RNF168	Other	chr3	196209530	rs7612450:196209530:A:G	A	G	0.137282	0.22	0.1	2.21	0.02677	1.24	1.03	1.51
chr14_20791740_20846064	PARP2	BER	chr14	20798349	rs4981153:20798349:T:C	T	C	0.261552	-0.24	0.11	-2.21	0.0267711	0.79	0.64	0.97
chr9_110025559_110114475	RAD23B	NER	chr9	110038538	rs2005143:110038538:T:C	T	C	0.289394	-0.23	0.1	-2.21	0.0268028	0.79	0.65	0.97
chr17_1713277_1822848	RPA1	Other	chr17	1732977	rs8065937	G	T	0.270856	-0.25	0.11	-2.21	0.0268029	0.78	0.62	0.97
chr3_196175653_196250639	RNF168	Other	chr3	196219794	rs9858020	A	G	0.359795	-0.22	0.1	-2.21	0.0268302	0.81	0.66	0.98
chr1_226528391_226615780	PARP1	BER	chr1	226556941	rs3219115:226556941:C:T	C	T	0.167804	-0.27	0.12	-2.21	0.0268339	0.76	0.6	0.97
chr1_226528391_226615780	PARP1	BER	chr1	226585516	rs10799349:226585516:C:A	C	A	0.167888	-0.27	0.12	-2.21	0.0268447	0.76	0.6	0.97
chr16_13994013_14066202	ERCC4	NER	chr16	14040238	rs3136214:14040238:A:G	A	G	0.004266	3.36	1.52	2.21	0.0268816	28.72	1.47	561.74
chr9_110025559_110114475	RAD23B	NER	chr9	110041230	rs7036284:110041230:T:C	T	C	0.289299	-0.23	0.1	-2.21	0.026891	0.79	0.65	0.97
chr4_2053644_2263848	POLN	XLR	chr4	2133962	rs12646393:2133962:T:C	T	C	0.0211145	-0.76	0.35	-2.21	0.0268948	0.47	0.24	0.92
chr14_20791740_20846064	PARP2	BER	chr14	20796878	rs8022565:20796878:T:C	T	C	0.261564	-0.24	0.11	-2.21	0.0269033	0.79	0.64	0.97
chr4_2053644_2263848	POLN	XLR	chr4	2157048	rs77334040:2157048:T:C	T	C	0.00523652	2.43	1.1	2.21	0.0269044	11.38	1.32	98.09
chr3_8898759_9025186	RAD18	TLS	chr3	8985874	rs12636174:8985874:T:G	T	G	0.00391442	-1.35	0.61	-2.21	0.0269179	0.26	0.08	0.86
chr10_131245447_131586271	MGMT	BER	chr10	131287289	rs145395585:131287289:G:A	G	A	0.00322712	-2.92	1.32	-2.21	0.0269191	0.05	0	0.72
chr11_61046922_61120838	DDB1	NER	chr11	61053010	rs76270057:61053010:G:A	G	A	0.00968175	2.68	1.21	2.21	0.0269314	14.57	1.36	156.46
chr1_226528391_226615780	PARP1	BER	chr1	226594106	rs4653732:226594106:G:C	G	C	0.167862	-0.27	0.12	-2.21	0.0269605	0.76	0.6	0.97
chr1_226528391_226615780	PARP1	BER	chr1	226594613	rs4653733:226594613:G:A	G	A	0.167862	-0.27	0.12	-2.21	0.0269605	0.76	0.6	0.97
chr1_226528391_226615780	PARP1	BER	chr1	226592745	rs3768347:226592745:G:A	G	A	0.167929	-0.27	0.12	-2.21	0.0269638	0.76	0.6	0.97
chr1_226528391_226615780	PARP1	BER	chr1	226592854	rs3768346:226592854:T:C	T	C	0.167928	-0.27	0.12	-2.21	0.0269638	0.76	0.6	0.97
chr17_38524767_38594202	TOP2A	ATM	chr17	38571552	rs139400493:38571552:C:T	C	T	0.00381037	-2.15	0.97	-2.21	0.0269666	0.12	0.02	0.78
chr1_226528391_226615780	PARP1	BER	chr1	226551178	rs747658	A	G	0.167845	-0.27	0.12	-2.21	0.0269688	0.76	0.6	0.97
chr1_226528391_226615780	PARP1	BER	chr1	226551506	rs752308:226551506:T:C	T	C	0.167822	-0.27	0.12	-2.21	0.0269688	0.76	0.6	0.97
chr1_226528391_226615780	PARP1	BER	chr1	226561403	rs1109032:226561403:A:T	A	T	0.167731	-0.27	0.12	-2.21	0.0269688	0.76	0.6	0.97
chr1_226528391_226615780	PARP1	BER	chr1	226567008	rs732284:226567008:C:G	C	G	0.167679	-0.27	0.12	-2.21	0.0269688	0.76	0.6	0.97
chr1_226528391_226615780	PARP1	BER	chr1	226569258	rs3219074:226569258:GA:G	GA	G	0.16784	-0.27	0.12	-2.21	0.0269688	0.76	0.6	0.97
chr1_226528391_226615780	PARP1	BER	chr1	226569375	rs3219073:226569375:G:C	G	C	0.167838	-0.27	0.12	-2.21	0.0269688	0.76	0.6	0.97
chr1_226528391_226615780	PARP1	BER	chr1	226572794	rs3219058:226572794:C:T	C	T	0.167845	-0.27	0.12	-2.21	0.0269688	0.76	0.6	0.97
chr1_226528391_226615780	PARP1	BER	chr1	226576296	rs2293464:226576296:G:A	G	A	0.167852	-0.27	0.12	-2.21	0.0269688	0.76	0.6	0.97
chr1_226528391_226615780	PARP1	BER	chr1	226576906	rs4653445:226576906:T:C	T	C	0.167927	-0.27	0.12	-2.21	0.0269688	0.76	0.6	0.97
chr1_226528391_226615780	PARP1	BER	chr1	226577594	rs3219043:226577594:T:C	T	C	0.167863	-0.27	0.12	-2.21	0.0269688	0.76	0.6	0.97
chr1_226528391_226615780	PARP1	BER	chr1	226580021	rs1805405:226580021:G:T	G	T	0.167865	-0.27	0.12	-2.21	0.0269688	0.76	0.6	0.97
chr1_226528391_226615780	PARP1	BER	chr1	226580187	rs1002153:226580187:T:C	T	C	0.167866	-0.27	0.12	-2.21	0.0269688	0.76	0.6	0.97
chr1_226528391_226615780	PARP1	BER	chr1	226580953	rs2136876:226580953:C:G	C	G	0.167865	-0.27	0.12	-2.21	0.0269688	0.76	0.6	0.97
chr1_226528391_226615780	PARP1	BER	chr1	226581074	rs1073991:226581074:T:C	T	C	0.167865	-0.27	0.12	-2.21	0.0269688	0.76	0.6	0.97
chr1_226528391_226615780	PARP1	BER	chr1	226583972	rs4653731:226583972:G:A	G	A	0.167722	-0.27	0.12	-2.21	0.0269688	0.76	0.6	0.97
chr1_226528391_226615780	PARP1	BER	chr1	226588041	rs6701634:226588041:T:C	T	C	0.167866	-0.27	0.12	-2.21	0.0269688	0.76	0.6	0.97
chr1_226528391_226615780	PARP1	BER	chr1	226589396	rs3219031:226589396:C:T	C	T	0.167931	-0.27	0.12	-2.21	0.0269688	0.76	0.6	0.97
chr1_226528391_226615780	PARP1	BER	chr1	226589833	rs1805407:226589833:T:C	T	C	0.167931	-0.27	0.12	-2.21	0.0269688	0.76	0.6	0.97
chr1_226528391_226615780	PARP1	BER	chr1	226590413	rs3219027	G	A	0.167856	-0.27	0.12	-2.21	0.0269688	0.76	0.6	0.97
chr1_226528391_226615780	PARP1	BER	chr1	226591056	rs3219023:226591056:T:C	T	C	0.167866	-0.27	0.12	-2.21	0.0269688	0.76	0.6	0.97
[truncated: 79,304 more rows]

## Sheet: NCCN_MN_Gene
Region	geneSymbol	Pathway	SKAT_Type	Test.Type	p.value	n.marker	n.rare	n.common
chr7_44091845_44142139	POLM	NHEJ	SKAT_C	binary	0.00248631	239	103	136
chr17_1713277_1822848	RPA1	Other	SKAT_C	binary	0.00610749	648	231	417
chr17_34225069_34277777	RDM1	Other	SKAT_C	binary	0.00824641	303	76	227
chr6_111600233_111824915	REV3L	TLS	SKAT_C	binary	0.00897848	862	262	600
chr1_226528391_226615780	PARP1	BER	SKAT_C	binary	0.0118056	462	144	318
chr3_37014822_37127380	MLH1	MMR	SKAT_C	binary	0.0128612	455	196	259
chr6_35400137_35454880	FANCE	HR/FA	SKAT_C	binary	0.0130799	301	96	205
chr1_46693366_46764145	RAD54L	HR/FA	SKAT_C	binary	0.0155232	179	91	88
chr16_2069815_2117867	NTHL1	BER	SKAT_C	binary	0.0163011	265	138	127
chr11_18323841_18408591	GTF2H1	Other	SKAT_C	binary	0.0317134	431	166	265
chr16_89783956_89903065	FANCA	HR/FA	SKAT_C	binary	0.03387	1099	305	794
chr9_35053834_35100013	FANCG	HR/FA	SKAT_C	binary	0.0353977	169	62	107
chr3_196175653_196250639	RNF168	Other	SKAT_C	binary	0.037647	519	246	273
chr11_125475035_125566150	CHEK1	ATM	SKAT_C	binary	0.0451521	441	121	320
chr10_14919357_15016431	DCLRE1C	NHEJ	SKAT_C	binary	0.0493949	568	216	352
chr15_75619330_75667592	NEIL1	BER	SKAT_C	binary	0.0512572	159	93	66
chr2_68674692_68877856	APLF	BER	SKAT_C	binary	0.0640176	948	274	674
chr12_21601844_21674527	RECQL	RECQ	SKAT_C	binary	0.067341	522	101	421
chr17_41176311_41297500	BRCA1	HR/FA	SKAT_C	binary	0.0703671	482	163	319
chr20_55884814_55939050	SPO11	Other	SKAT_C	binary	0.0785085	311	122	189
chr14_75460466_75538235	MLH3	MMR	SKAT_C	binary	0.0796174	302	167	135
chr4_2450663_2537584	RNF4	Other	SKAT_C	binary	0.0808752	468	173	295
chr1_28198034_28261257	RPA2	Other	SKAT_C	binary	0.0858502	400	136	264
chr8_11607147_11664855	NEIL2	BER	SKAT_C	binary	0.0896942	580	154	424
chr9_100417190_100479639	XPA	NER	SKAT_C	binary	0.0940127	173	67	106
chr16_107017_155841	MPG	BER	SKAT_C	binary	0.0981728	265	96	169
chr8_42175972_42249326	POLB	BER	SKAT_C	binary	0.101221	287	95	192
chr15_89767179_89880492	FANCI	HR/FA	SKAT_C	binary	0.102358	700	413	287
chr15_89839533_89898092	POLG	BER	SKAT_C	binary	0.104272	375	209	166
chr2_127994865_128071752	ERCC3	NER	SKAT_C	binary	0.108988	338	117	221
chr5_60149657_60260885	ERCC8	NER	SKAT_C	binary	0.111513	478	153	325
chr16_1335547_1397019	UBE2I	TLS	SKAT_C	binary	0.130855	509	185	324
chr19_45833094_45893876	ERCC2	NER	SKAT_C	binary	0.139263	353	122	231
chr1_241991481_242073241	EXO1	Other	SKAT_C	binary	0.141282	583	157	426
chr14_45585142_45690090	FANCM	HR/FA	SKAT_C	binary	0.144636	327	133	194
chr1_45774834_45826142	MUTYH	BER	SKAT_C	binary	0.145024	200	110	90
chr3_8898759_9025186	RAD18	TLS	SKAT_C	binary	0.154118	796	241	555
chr17_38524767_38594202	TOP2A	ATM	SKAT_C	binary	0.157553	309	127	182
chr17_78368966_78431886	ENDOV	Other	SKAT_C	binary	0.157816	409	136	273
chr11_61046922_61120838	DDB1	NER	SKAT_C	binary	0.158152	268	219	49
chr6_24630204_24687261	TDP2	Other	SKAT_C	binary	0.158621	397	108	289
chr14_68266495_69216935	RAD51B	HR/FA	SKAT_C	binary	0.160573	4205	1488	2716
chr6_146185942_146305525	SHPRH	TLS	SKAT_C	binary	0.161734	513	292	221
chr19_48598701_48693860	LIG1	Other	SKAT_C	binary	0.166266	696	177	519
chr19_33443126_33489128	C19orf40	HR/FA	SKAT_C	binary	0.169165	294	58	236
chr7_2261856_2310781	NUDT1	BER	SKAT_C	binary	0.182085	394	152	242
chr17_59738626_59960882	BRIP1	HR/FA	SKAT_C	binary	0.186268	724	269	455
chr15_48603207_48655570	DUT	BER	SKAT_C	binary	0.191526	226	114	112
chr1_62881974_62937475	USP1	HR/FA	SKAT_C	binary	0.192031	232	104	128
chr12_56598108_56643638	NABP2	Other	SKAT_C	binary	0.195524	145	81	64
chr4_2053644_2263848	POLN	XLR	SKAT_C	binary	0.201741	916	330	586
chr17_33287512_33352083	LIG3	BER	SKAT_C	binary	0.206415	162	84	78
chr10_115574487_115634142	DCLRE1A	XLR	SKAT_C	binary	0.206566	179	78	101
chr2_216952186_217091026	XRCC5	NHEJ	SKAT_C	binary	0.207124	650	257	392
chr14_20791740_20846064	PARP2	BER	SKAT_C	binary	0.217339	332	111	221
chr5_74787580_74916969	POLK	TLS	SKAT_C	binary	0.21821	401	169	232
chr7_5992869_6068756	PMS2	MMR	SKAT_C	binary	0.223547	407	102	305
chr17_56749933_56831703	RAD51C	HR/FA	SKAT_C	binary	0.228149	303	113	190
chr5_68645123_68730628	RAD17	ATM	SKAT_C	binary	0.229412	278	87	190
chr10_50643413_50767072	ERCC6	NER	SKAT_C	binary	0.245728	558	219	339
chr12_93779448_93856038	UBE2N	ATM	SKAT_C	binary	0.246089	375	175	200
chr18_20493277_20626451	RBBP8	HR/FA	SKAT_C	binary	0.249775	587	198	389
chr11_94132894_94247074	MRE11A	HR/FA	SKAT_C	binary	0.260283	488	213	275
chr15_43679406_43822812	TP53BP1	ATM	SKAT_C	binary	0.279664	541	214	327
chr3_142148078_142317668	ATR	ATM	SKAT_C	binary	0.287902	701	224	477
chr7_75117074_75177453	PMS2P3	MMR	SKAT_C	binary	0.288302	284	96	188
chr3_9771627_9828421	OGG1	BER	SKAT_C	binary	0.289109	204	78	126
chr1_2095916_2164159	C1orf86	HR/FA	SKAT_C	binary	0.292498	300	130	170
chr2_190629106_190762355	PMS1	MMR	SKAT_C	binary	0.293852	469	135	334
chr14_104143945_104201841	XRCC3	HR/FA	SKAT_C	binary	0.294633	281	129	152
chr11_108073558_108259829	ATM	ATM	SKAT_C	binary	0.300976	605	267	338
chr13_108839786_108890716	LIG4	NHEJ	SKAT_C	binary	0.301729	255	108	147
chr11_65607532_65655124	MUS81	HR/FA	SKAT_C	binary	0.304489	182	78	104
chr15_91240557_91378692	BLM	HR/FA	SKAT_C	binary	0.307377	815	281	534
chr7_47982884_48039150	HUS1	ATM	SKAT_C	binary	0.307797	269	76	193
chr12_133180347_133283945	POLE	MMR	SKAT_C	binary	0.309159	574	147	427
chr9_97841335_98099984	FANCC	HR/FA	SKAT_C	binary	0.317579	675	316	359
chr11_22624078_22667387	FANCF	HR/FA	SKAT_C	binary	0.323594	180	80	100
chr16_30185224_30228882	SLX1A	HR/FA	SKAT_C	binary	0.326333	49	25	24
chr7_7656148_7778238	RPA3	Other	SKAT_C	binary	0.327429	776	174	602
chr12_124098375_124167153	GTF2H3	Other	SKAT_C	binary	0.327506	416	143	273
chr12_109515378_109568797	UNG	BER	SKAT_C	binary	0.332633	279	95	184
chr8_103196729_103271346	RRM2B	Other	SKAT_C	binary	0.346876	381	110	271
chr2_47610107_47809450	MSH2	MMR	SKAT_C	binary	0.3668	1239	537	702
chr3_48468136_48527115	ATRIP	ATM	SKAT_C	binary	0.368536	173	63	110
chr12_104339581_104402652	TDG	BER	SKAT_C	binary	0.368922	416	97	319
chr7_96090937_96359203	SHFM1	HR/FA	SKAT_C	binary	0.369121	1112	341	771
chr8_95364187_95507337	RAD54B	HR/FA	SKAT_C	binary	0.382383	760	170	590
chr19_50344460_50390833	PNKP	BER	SKAT_C	binary	0.388175	243	127	116
chr1_11714536_11771707	MAD2L2	TLS	SKAT_C	binary	0.397285	358	107	251
chr5_34885368_34939094	RAD1	ATM	SKAT_C	binary	0.403821	195	65	130
chr20_5075598_5127272	PCNA	Other	SKAT_C	binary	0.406339	255	89	166
chr10_5911534_5999556	FBXO18	TLS	SKAT_C	binary	0.407051	676	214	462
chr5_86669233_86728836	CCNH	Other	SKAT_C	binary	0.408125	237	143	94
chr5_79930466_80192279	MSH3	MMR	SKAT_C	binary	0.410423	1352	388	964
chr6_158569383_158640376	GTF2H5	Other	SKAT_C	binary	0.414584	411	91	320
chr11_67139422_67185881	RAD9A	ATM	SKAT_C	binary	0.41745	176	80	96
chr3_51956360_52002883	PARP3	BER	SKAT_C	binary	0.418489	145	75	70
chr16_3611181_3681599	SLX4	HR/FA	SKAT_C	binary	0.428124	411	192	219
chr3_148727913_148824341	HLTF	TLS	SKAT_C	binary	0.428494	439	189	250
chr2_47902668_48057240	MSH6	MMR	SKAT_C	binary	0.431625	811	265	546
chr3_48486444_48529044	TREX1	Other	SKAT_C	binary	0.438225	123	44	79
chr2_17915124_17986632	GEN1	HR/FA	SKAT_C	binary	0.443483	440	215	225
chr5_82353316_82669606	XRCC4	NHEJ	SKAT_C	binary	0.448647	1339	390	949
chr11_43882388_43961762	ALKBH3	BER	SKAT_C	binary	0.451459	510	152	358
chr1_76242566_76398923	MSH4	MMR	SKAT_C	binary	0.455506	933	219	714
chr3_10048097_10163614	FANCD2	HR/FA	SKAT_C	binary	0.456528	596	163	433
chr3_4324987_4379251	SETMAR	Other	SKAT_C	binary	0.472794	366	176	190
chr4_84308495_84397009	HELQ	Other	SKAT_C	binary	0.482946	403	168	235
chr5_68510699_68593250	CDK7	Other	SKAT_C	binary	0.50059	397	89	308
chr15_40967326_41044354	RAD51	HR/FA	SKAT_C	binary	0.507573	311	116	195
chr17_73602924_73683269	RECQL5	RECQ	SKAT_C	binary	0.509655	382	175	207
chr6_37301747_37382514	RNF8	ATM	SKAT_C	binary	0.515958	368	171	197
chr17_33406810_33467063	RAD51D	HR/FA	SKAT_C	binary	0.519144	186	103	83
chr19_7664410_7714451	XAB2	NER	SKAT_C	binary	0.522955	360	190	170
chr4_1321053_1401732	UVSSA	NER	SKAT_C	binary	0.538101	646	244	402
chr17_79486910_79539429	C17orf70	HR/FA	SKAT_C	binary	0.546349	428	177	251
chr8_48900959_48997268	UBE2V2	TLS	SKAT_C	binary	0.547029	204	106	98
chr12_109505995_109551277	ALKBH2	BER	SKAT_C	binary	0.547604	204	85	119
chr16_23594490_23672631	PALB2	HR/FA	SKAT_C	binary	0.547874	433	140	292
chr3_129129786_129178878	MBD4	BER	SKAT_C	binary	0.549065	314	160	154
chr22_29063730_29158410	CHEK2	ATM	SKAT_C	binary	0.561637	423	128	294
chr6_43523886_43606701	POLH	TLS	SKAT_C	binary	0.566825	294	125	169
chr8_30871316_31051285	WRN	RECQ	SKAT_C	binary	0.568184	784	310	474
chr3_121130277_121284853	POLQ	XLR	SKAT_C	binary	0.570656	632	200	432
chr6_31687796_31752627	MSH5	MMR	SKAT_C	binary	0.580428	312	142	170
chr3_39073488_39158155	WDR48	HR/FA	SKAT_C	binary	0.586101	467	157	310
chr18_51775773_51844602	POLI	TLS	SKAT_C	binary	0.592301	402	121	281
chr16_1803207_1846312	EME2	HR/FA	SKAT_C	binary	0.592419	313	150	163
chr1_155212658_155267501	CLK2	Other	SKAT_C	binary	0.594822	197	87	110
chr5_70310783_70383479	GTF2H2	NER	SKAT_C	binary	0.596532	44	10	34
chr2_152246396_152374727	RIF1	Other	SKAT_C	binary	0.609978	616	257	359
chr5_133686869_133747683	UBE2B	TLS	SKAT_C	binary	0.636918	214	89	125
chr11_47216492_47280767	DDB2	NER	SKAT_C	binary	0.647489	261	90	171
chr8_48665668_48892743	PRKDC	NHEJ	SKAT_C	binary	0.663122	458	235	223
chr7_152321863_152393250	XRCC2	HR/FA	SKAT_C	binary	0.666182	513	144	369
chr19_44027191_44100158	XRCC1	BER	SKAT_C	binary	0.683081	401	149	252
chr14_61181459_61456671	MNAT1	Other	SKAT_C	binary	0.685536	881	492	389
chr22_38894953_38986291	DMC1	HR/FA	SKAT_C	binary	0.694539	325	135	190
chr9_32952603_33045108	APTX	Other	SKAT_C	binary	0.697041	575	141	434
chr16_13994013_14066202	ERCC4	NER	SKAT_C	binary	0.700145	361	147	214
chr2_58366377_58488490	FANCL	HR/FA	SKAT_C	binary	0.70304	477	159	318
chr7_40145621_40194258	MPLKIP	Other	SKAT_C	binary	0.706938	200	117	83
chr13_32869610_32993805	BRCA2	HR/FA	SKAT_C	binary	0.7383	541	169	372
chr19_4382658_4463389	CHAF1A	Other	SKAT_C	binary	0.743309	412	147	265
chr19_45890590_46002086	ERCC1	NER	SKAT_C	binary	0.750859	611	202	409
chr1_114427762_114476708	DCLRE1B	XLR	SKAT_C	binary	0.760971	195	75	120
chr14_20903349_20945927	APEX1	BER	SKAT_C	binary	0.779681	275	82	193
chr8_145716666_145763229	RECQL4	RECQ	SKAT_C	binary	0.786427	187	101	86
chr17_48430580_48478844	EME1	HR/FA	SKAT_C	binary	0.79236	245	128	117
chr3_14166646_14240283	XPC	NER	SKAT_C	binary	0.799348	306	130	176
chr6_30855960_30901883	GTF2H4	Other	SKAT_C	binary	0.803496	346	99	247
chr17_8023789_8079678	PER1	Other	SKAT_C	binary	0.808096	334	134	200
chr3_133299416_133400737	TOPBP1	ATM	SKAT_C	binary	0.834394	491	125	366
chr19_13036668_13084456	RAD23A	NER	SKAT_C	binary	0.837785	196	99	97
chr8_90925563_91016944	NBN	HR/FA	SKAT_C	binary	0.852324	410	164	246
chr10_103318638_103368027	POLL	NHEJ	SKAT_C	binary	0.865094	168	66	102
chr6_30647583_30705666	MDC1	ATM	SKAT_C	binary	0.867543	488	144	344
chr4_178210989_178304097	NEIL3	BER	SKAT_C	binary	0.871855	606	224	382
chr14_90402245_90531106	TDP1	BER	SKAT_C	binary	0.874726	583	193	390
chr2_239132678_239218743	PER2	Other	SKAT_C	binary	0.881974	481	151	330
chr9_110025559_110114475	RAD23B	NER	SKAT_C	binary	0.882054	511	141	370
chr15_31176054_31255311	FAN1	Other	SKAT_C	binary	0.897653	400	141	259
chr1_231452849_231510769	SPRTN	Other	SKAT_C	binary	0.899996	271	135	136
chr10_99198080_99278551	MMS19	NER	SKAT_C	binary	0.90651	358	179	179
chr12_54555058_54602778	SMUG1	BER	SKAT_C	binary	0.925283	213	84	129
chr2_99996937_100126497	REV1	TLS	SKAT_C	binary	0.925787	544	190	354
chr13_103477193_103548345	ERCC5	NER	SKAT_C	binary	0.926161	312	111	201
chr5_131872615_132000313	RAD50	HR/FA	SKAT_C	binary	0.929196	457	257	200
chr2_219920038_220045575	NHEJ1	NHEJ	SKAT_C	binary	0.93086	467	169	298
chr12_1001242_1119219	RAD52	HR/FA	SKAT_C	binary	0.951547	713	273	440
chr11_61540108_61584716	FEN1	Other	SKAT_C	binary	0.987652	110	51	59
chr11_118944563_118986177	H2AFX	ATM	SKAT_C	binary	0.987802	185	76	109
chr10_131245447_131586271	MGMT	BER	SKAT_C	binary	0.98935	2446	737	1709
chr11_60638201_60694060	PRPF19	Other	SKAT_C	binary	1	213	100	113
chr17_7545096_7610856	TP53	ATM	SKAT_C	binary	1	406	132	274
chr19_50867595_50941271	POLD1	MMR	SKAT_C	binary	1	396	190	206
chr1_36165818_36255568	CLSPN	ATM	SKAT_C	binary	1	294	124	170
chr22_41997122_42080044	XRCC6	NHEJ	SKAT_C	binary	1	309	100	208
chr6_35400137_35454880	FANCE	HR/FA	SKAT_O	moments.matching	0.00272194	301	NA	NA
chr10_14919357_15016431	DCLRE1C	NHEJ	SKAT_O	moments.matching	0.00376597	568	NA	NA
chr12_21601844_21674527	RECQL	RECQ	SKAT_O	moments.matching	0.00790782	522	NA	NA
chr7_44091845_44142139	POLM	NHEJ	SKAT_O	moments.matching	0.00881784	239	NA	NA
chr3_37014822_37127380	MLH1	MMR	SKAT_O	moments.matching	0.0130307	455	NA	NA
chr5_68645123_68730628	RAD17	ATM	SKAT_O	moments.matching	0.0170303	278	NA	NA
chr1_2095916_2164159	C1orf86	HR/FA	SKAT_O	moments.matching	0.0256395	300	NA	NA
chr11_125475035_125566150	CHEK1	ATM	SKAT_O	moments.matching	0.0280846	441	NA	NA
chr10_103318638_103368027	POLL	NHEJ	SKAT_O	moments.matching	0.0290914	168	NA	NA
chr5_60149657_60260885	ERCC8	NER	SKAT_O	moments.matching	0.0293072	478	NA	NA
chr20_55884814_55939050	SPO11	Other	SKAT_O	moments.matching	0.0332709	311	NA	NA
chr10_50643413_50767072	ERCC6	NER	SKAT_O	moments.matching	0.0343929	558	NA	NA
chr12_109515378_109568797	UNG	BER	SKAT_O	moments.matching	0.0392495	279	NA	NA
chr16_89783956_89903065	FANCA	HR/FA	SKAT_O	moments.matching	0.0433489	1099	NA	NA
chr15_89767179_89880492	FANCI	HR/FA	SKAT_O	moments.matching	0.0490599	700	NA	NA
chr12_56598108_56643638	NABP2	Other	SKAT_O	moments.matching	0.0498646	145	NA	NA
chr15_89839533_89898092	POLG	BER	SKAT_O	moments.matching	0.0509501	375	NA	NA
chr14_20791740_20846064	PARP2	BER	SKAT_O	moments.matching	0.0510283	332	NA	NA
chr12_124098375_124167153	GTF2H3	Other	SKAT_O	moments.matching	0.053834	416	NA	NA
chr2_68674692_68877856	APLF	BER	SKAT_O	moments.matching	0.0589342	948	NA	NA
chr11_43882388_43961762	ALKBH3	BER	SKAT_O	moments.matching	0.0614485	510	NA	NA
chr14_104143945_104201841	XRCC3	HR/FA	SKAT_O	moments.matching	0.0740128	281	NA	NA
chr8_30871316_31051285	WRN	RECQ	SKAT_O	moments.matching	0.0816243	784	NA	NA
chr1_226528391_226615780	PARP1	BER	SKAT_O	moments.matching	0.0854411	462	NA	NA
chr19_50344460_50390833	PNKP	BER	SKAT_O	moments.matching	0.0874342	243	NA	NA
chr6_111600233_111824915	REV3L	TLS	SKAT_O	moments.matching	0.0876697	862	NA	NA
chr15_48603207_48655570	DUT	BER	SKAT_O	moments.matching	0.0877795	226	NA	NA
chr17_1713277_1822848	RPA1	Other	SKAT_O	moments.matching	0.0900989	648	NA	NA
chr16_1335547_1397019	UBE2I	TLS	SKAT_O	moments.matching	0.0975335	509	NA	NA
chr2_127994865_128071752	ERCC3	NER	SKAT_O	moments.matching	0.103151	338	NA	NA
chr16_107017_155841	MPG	BER	SKAT_O	moments.matching	0.103961	265	NA	NA
chr16_2069815_2117867	NTHL1	BER	SKAT_O	moments.matching	0.110593	265	NA	NA
chr5_82353316_82669606	XRCC4	NHEJ	SKAT_O	moments.matching	0.113181	1339	NA	NA
chr7_75117074_75177453	PMS2P3	MMR	SKAT_O	moments.matching	0.12009	284	NA	NA
chr9_100417190_100479639	XPA	NER	SKAT_O	moments.matching	0.129878	173	NA	NA
chr10_115574487_115634142	DCLRE1A	XLR	SKAT_O	moments.matching	0.134006	179	NA	NA
chr17_34225069_34277777	RDM1	Other	SKAT_O	moments.matching	0.144195	303	NA	NA
chr11_108073558_108259829	ATM	ATM	SKAT_O	moments.matching	0.15365	605	NA	NA
chr5_34885368_34939094	RAD1	ATM	SKAT_O	moments.matching	0.161865	195	NA	NA
chr14_75460466_75538235	MLH3	MMR	SKAT_O	moments.matching	0.165697	302	NA	NA
chr11_61046922_61120838	DDB1	NER	SKAT_O	moments.matching	0.167911	268	NA	NA
chr3_196175653_196250639	RNF168	Other	SKAT_O	moments.matching	0.173352	519	NA	NA
chr15_75619330_75667592	NEIL1	BER	SKAT_O	moments.matching	0.180321	159	NA	NA
chr1_28198034_28261257	RPA2	Other	SKAT_O	moments.matching	0.180718	400	NA	NA
chr18_51775773_51844602	POLI	TLS	SKAT_O	moments.matching	0.18498	402	NA	NA
chr1_46693366_46764145	RAD54L	HR/FA	SKAT_O	moments.matching	0.192231	179	NA	NA
chr1_45774834_45826142	MUTYH	BER	SKAT_O	moments.matching	0.198466	200	NA	NA
chr11_65607532_65655124	MUS81	HR/FA	SKAT_O	moments.matching	0.200809	182	NA	NA
chr5_70310783_70383479	GTF2H2	NER	SKAT_O	moments.matching	0.203726	44	NA	NA
chr12_109505995_109551277	ALKBH2	BER	SKAT_O	moments.matching	0.209063	204	NA	NA
chr9_97841335_98099984	FANCC	HR/FA	SKAT_O	moments.matching	0.214722	675	NA	NA
chr4_2053644_2263848	POLN	XLR	SKAT_O	moments.matching	0.214862	916	NA	NA
chr8_103196729_103271346	RRM2B	Other	SKAT_O	moments.matching	0.226603	381	NA	NA
chr2_152246396_152374727	RIF1	Other	SKAT_O	moments.matching	0.229073	616	NA	NA
chr12_133180347_133283945	POLE	MMR	SKAT_O	moments.matching	0.238774	574	NA	NA
chr1_62881974_62937475	USP1	HR/FA	SKAT_O	moments.matching	0.242022	232	NA	NA
chr12_104339581_104402652	TDG	BER	SKAT_O	moments.matching	0.248223	416	NA	NA
chr14_45585142_45690090	FANCM	HR/FA	SKAT_O	moments.matching	0.249257	327	NA	NA
chr15_40967326_41044354	RAD51	HR/FA	SKAT_O	moments.matching	0.252665	311	NA	NA
chr3_8898759_9025186	RAD18	TLS	SKAT_O	moments.matching	0.257794	796	NA	NA
chr3_142148078_142317668	ATR	ATM	SKAT_O	moments.matching	0.258723	701	NA	NA
chr16_13994013_14066202	ERCC4	NER	SKAT_O	moments.matching	0.261829	361	NA	NA
chr2_58366377_58488490	FANCL	HR/FA	SKAT_O	moments.matching	0.263275	477	NA	NA
chr17_41176311_41297500	BRCA1	HR/FA	SKAT_O	moments.matching	0.263632	482	NA	NA
chr10_5911534_5999556	FBXO18	TLS	SKAT_O	moments.matching	0.266038	676	NA	NA
chr15_91240557_91378692	BLM	HR/FA	SKAT_O	moments.matching	0.281918	815	NA	NA
chr17_73602924_73683269	RECQL5	RECQ	SKAT_O	moments.matching	0.282576	382	NA	NA
chr6_146185942_146305525	SHPRH	TLS	SKAT_O	moments.matching	0.285241	513	NA	NA
chr11_18323841_18408591	GTF2H1	Other	SKAT_O	moments.matching	0.293903	431	NA	NA
chr15_43679406_43822812	TP53BP1	ATM	SKAT_O	moments.matching	0.302615	541	NA	NA
chr8_11607147_11664855	NEIL2	BER	SKAT_O	moments.matching	0.321202	580	NA	NA
chr18_20493277_20626451	RBBP8	HR/FA	SKAT_O	moments.matching	0.325357	587	NA	NA
chr11_94132894_94247074	MRE11A	HR/FA	SKAT_O	moments.matching	0.33007	488	NA	NA
chr7_2261856_2310781	NUDT1	BER	SKAT_O	moments.matching	0.338611	394	NA	NA
chr19_7664410_7714451	XAB2	NER	SKAT_O	moments.matching	0.351381	360	NA	NA
chr7_152321863_152393250	XRCC2	HR/FA	SKAT_O	moments.matching	0.351795	513	NA	NA
chr5_86669233_86728836	CCNH	Other	SKAT_O	moments.matching	0.370203	237	NA	NA
chr16_23594490_23672631	PALB2	HR/FA	SKAT_O	moments.matching	0.390807	433	NA	NA
chr7_40145621_40194258	MPLKIP	Other	SKAT_O	moments.matching	0.410216	200	NA	NA
chr19_33443126_33489128	C19orf40	HR/FA	SKAT_O	moments.matching	0.412927	294	NA	NA
chr3_4324987_4379251	SETMAR	Other	SKAT_O	moments.matching	0.417752	366	NA	NA
chr1_11714536_11771707	MAD2L2	TLS	SKAT_O	moments.matching	0.419582	358	NA	NA
chr1_155212658_155267501	CLK2	Other	SKAT_O	moments.matching	0.429483	197	NA	NA
chr17_33406810_33467063	RAD51D	HR/FA	SKAT_O	moments.matching	0.430691	186	NA	NA
chr8_42175972_42249326	POLB	BER	SKAT_O	moments.matching	0.43341	287	NA	NA
chr16_3611181_3681599	SLX4	HR/FA	SKAT_O	moments.matching	0.44054	411	NA	NA
chr11_67139422_67185881	RAD9A	ATM	SKAT_O	moments.matching	0.448809	176	NA	NA
chr17_38524767_38594202	TOP2A	ATM	SKAT_O	moments.matching	0.456809	309	NA	NA
chr2_47610107_47809450	MSH2	MMR	SKAT_O	moments.matching	0.457842	1239	NA	NA
chr9_35053834_35100013	FANCG	HR/FA	SKAT_O	moments.matching	0.459001	169	NA	NA
chr5_79930466_80192279	MSH3	MMR	SKAT_O	moments.matching	0.462505	1352	NA	NA
chr19_4382658_4463389	CHAF1A	Other	SKAT_O	moments.matching	0.467193	412	NA	NA
chr3_10048097_10163614	FANCD2	HR/FA	SKAT_O	moments.matching	0.469585	596	NA	NA
chr2_99996937_100126497	REV1	TLS	SKAT_O	moments.matching	0.470576	544	NA	NA
chr19_48598701_48693860	LIG1	Other	SKAT_O	moments.matching	0.472802	696	NA	NA
chr14_61181459_61456671	MNAT1	Other	SKAT_O	moments.matching	0.514077	881	NA	NA
chr3_51956360_52002883	PARP3	BER	SKAT_O	moments.matching	0.525172	145	NA	NA
chr11_47216492_47280767	DDB2	NER	SKAT_O	moments.matching	0.527865	261	NA	NA
chr17_33287512_33352083	LIG3	BER	SKAT_O	moments.matching	0.528567	162	NA	NA
chr3_14166646_14240283	XPC	NER	SKAT_O	moments.matching	0.531826	306	NA	NA
chr7_7656148_7778238	RPA3	Other	SKAT_O	moments.matching	0.536818	776	NA	NA
chr12_1001242_1119219	RAD52	HR/FA	SKAT_O	moments.matching	0.539351	713	NA	NA
chr6_43523886_43606701	POLH	TLS	SKAT_O	moments.matching	0.541725	294	NA	NA
chr5_68510699_68593250	CDK7	Other	SKAT_O	moments.matching	0.546766	397	NA	NA
chr17_78368966_78431886	ENDOV	Other	SKAT_O	moments.matching	0.550772	409	NA	NA
chr20_5075598_5127272	PCNA	Other	SKAT_O	moments.matching	0.5615	255	NA	NA
chr16_1803207_1846312	EME2	HR/FA	SKAT_O	moments.matching	0.565894	313	NA	NA
chr1_76242566_76398923	MSH4	MMR	SKAT_O	moments.matching	0.566294	933	NA	NA
chr3_133299416_133400737	TOPBP1	ATM	SKAT_O	moments.matching	0.583692	491	NA	NA
chr19_45833094_45893876	ERCC2	NER	SKAT_O	moments.matching	0.586149	353	NA	NA
chr14_90402245_90531106	TDP1	BER	SKAT_O	moments.matching	0.586357	583	NA	NA
chr13_32869610_32993805	BRCA2	HR/FA	SKAT_O	moments.matching	0.589051	541	NA	NA
chr2_216952186_217091026	XRCC5	NHEJ	SKAT_O	moments.matching	0.596842	650	NA	NA
chr3_148727913_148824341	HLTF	TLS	SKAT_O	moments.matching	0.598663	439	NA	NA
chr13_108839786_108890716	LIG4	NHEJ	SKAT_O	moments.matching	0.601044	255	NA	NA
chr17_56749933_56831703	RAD51C	HR/FA	SKAT_O	moments.matching	0.603838	303	NA	NA
chr3_129129786_129178878	MBD4	BER	SKAT_O	moments.matching	0.623187	314	NA	NA
chr5_74787580_74916969	POLK	TLS	SKAT_O	moments.matching	0.624035	401	NA	NA
chr8_48665668_48892743	PRKDC	NHEJ	SKAT_O	moments.matching	0.625692	458	NA	NA
chr5_131872615_132000313	RAD50	HR/FA	SKAT_O	moments.matching	0.633951	457	NA	NA
chr8_90925563_91016944	NBN	HR/FA	SKAT_O	moments.matching	0.635534	410	NA	NA
chr2_17915124_17986632	GEN1	HR/FA	SKAT_O	moments.matching	0.639315	440	NA	NA
chr22_29063730_29158410	CHEK2	ATM	SKAT_O	moments.matching	0.642527	423	NA	NA
chr7_47982884_48039150	HUS1	ATM	SKAT_O	moments.matching	0.648406	269	NA	NA
chr12_93779448_93856038	UBE2N	ATM	SKAT_O	moments.matching	0.65072	375	NA	NA
chr8_95364187_95507337	RAD54B	HR/FA	SKAT_O	moments.matching	0.661273	760	NA	NA
chr17_59738626_59960882	BRIP1	HR/FA	SKAT_O	moments.matching	0.665734	724	NA	NA
chr1_231452849_231510769	SPRTN	Other	SKAT_O	moments.matching	0.66632	271	NA	NA
chr3_39073488_39158155	WDR48	HR/FA	SKAT_O	moments.matching	0.671902	467	NA	NA
chr2_47902668_48057240	MSH6	MMR	SKAT_O	moments.matching	0.682027	811	NA	NA
chr6_37301747_37382514	RNF8	ATM	SKAT_O	moments.matching	0.69563	368	NA	NA
chr4_1321053_1401732	UVSSA	NER	SKAT_O	moments.matching	0.701206	646	NA	NA
chr6_31687796_31752627	MSH5	MMR	SKAT_O	moments.matching	0.710555	312	NA	NA
chr2_239132678_239218743	PER2	Other	SKAT_O	moments.matching	0.711684	481	NA	NA
chr5_133686869_133747683	UBE2B	TLS	SKAT_O	moments.matching	0.723691	214	NA	NA
chr6_30647583_30705666	MDC1	ATM	SKAT_O	moments.matching	0.726625	488	NA	NA
chr6_30855960_30901883	GTF2H4	Other	SKAT_O	moments.matching	0.74891	346	NA	NA
chr2_190629106_190762355	PMS1	MMR	SKAT_O	moments.matching	0.752415	469	NA	NA
chr19_44027191_44100158	XRCC1	BER	SKAT_O	moments.matching	0.752927	401	NA	NA
chr11_118944563_118986177	H2AFX	ATM	SKAT_O	moments.matching	0.753476	185	NA	NA
chr14_68266495_69216935	RAD51B	HR/FA	SKAT_O	moments.matching	0.755814	4205	NA	NA
chr6_158569383_158640376	GTF2H5	Other	SKAT_O	moments.matching	0.760443	411	NA	NA
chr7_96090937_96359203	SHFM1	HR/FA	SKAT_O	moments.matching	0.768832	1112	NA	NA
chr9_110025559_110114475	RAD23B	NER	SKAT_O	moments.matching	0.771692	511	NA	NA
chr12_54555058_54602778	SMUG1	BER	SKAT_O	moments.matching	0.785578	213	NA	NA
chr4_2450663_2537584	RNF4	Other	SKAT_O	moments.matching	0.805615	468	NA	NA
chr16_30185224_30228882	SLX1A	HR/FA	SKAT_O	moments.matching	0.809243	49	NA	NA
chr19_50867595_50941271	POLD1	MMR	SKAT_O	moments.matching	0.80974	396	NA	NA
chr11_22624078_22667387	FANCF	HR/FA	SKAT_O	moments.matching	0.810275	180	NA	NA
chr17_8023789_8079678	PER1	Other	SKAT_O	moments.matching	0.815516	334	NA	NA
chr19_13036668_13084456	RAD23A	NER	SKAT_O	moments.matching	0.817121	196	NA	NA
chr17_79486910_79539429	C17orf70	HR/FA	SKAT_O	moments.matching	0.818428	428	NA	NA
chr17_48430580_48478844	EME1	HR/FA	SKAT_O	moments.matching	0.819844	245	NA	NA
chr1_114427762_114476708	DCLRE1B	XLR	SKAT_O	moments.matching	0.82439	195	NA	NA
chr10_99198080_99278551	MMS19	NER	SKAT_O	moments.matching	0.830434	358	NA	NA
chr7_5992869_6068756	PMS2	MMR	SKAT_O	moments.matching	0.836943	407	NA	NA
chr8_145716666_145763229	RECQL4	RECQ	SKAT_O	moments.matching	0.838115	187	NA	NA
chr1_241991481_242073241	EXO1	Other	SKAT_O	moments.matching	0.841166	583	NA	NA
chr6_24630204_24687261	TDP2	Other	SKAT_O	moments.matching	0.84916	397	NA	NA
chr8_48900959_48997268	UBE2V2	TLS	SKAT_O	moments.matching	0.849911	204	NA	NA
chr4_178210989_178304097	NEIL3	BER	SKAT_O	moments.matching	0.861386	606	NA	NA
chr3_48468136_48527115	ATRIP	ATM	SKAT_O	moments.matching	0.890952	173	NA	NA
chr9_32952603_33045108	APTX	Other	SKAT_O	moments.matching	0.896116	575	NA	NA
chr10_131245447_131586271	MGMT	BER	SKAT_O	moments.matching	1	2446	NA	NA
chr11_60638201_60694060	PRPF19	Other	SKAT_O	moments.matching	1	213	NA	NA
chr11_61540108_61584716	FEN1	Other	SKAT_O	moments.matching	1	110	NA	NA
chr13_103477193_103548345	ERCC5	NER	SKAT_O	moments.matching	1	312	NA	NA
chr14_20903349_20945927	APEX1	BER	SKAT_O	moments.matching	1	275	NA	NA
chr15_31176054_31255311	FAN1	Other	SKAT_O	moments.matching	1	400	NA	NA
chr17_7545096_7610856	TP53	ATM	SKAT_O	moments.matching	1	406	NA	NA
chr19_45890590_46002086	ERCC1	NER	SKAT_O	moments.matching	1	611	NA	NA
chr1_36165818_36255568	CLSPN	ATM	SKAT_O	moments.matching	1	294	NA	NA
chr22_38894953_38986291	DMC1	HR/FA	SKAT_O	moments.matching	1	325	NA	NA
chr22_41997122_42080044	XRCC6	NHEJ	SKAT_O	moments.matching	1	309	NA	NA
chr2_219920038_220045575	NHEJ1	NHEJ	SKAT_O	moments.matching	1	467	NA	NA
chr3_121130277_121284853	POLQ	XLR	SKAT_O	moments.matching	1	632	NA	NA
chr3_48486444_48529044	TREX1	Other	SKAT_O	moments.matching	1	123	NA	NA
chr3_9771627_9828421	OGG1	BER	SKAT_O	moments.matching	1	204	NA	NA
chr4_84308495_84397009	HELQ	Other	SKAT_O	moments.matching	1	403	NA	NA

## Sheet: NCCN_MN_Pathway
Pathway	SKAT_Type	Test.Type	p.value	n.marker	n.marker.test	n.rare	n.common	Cutoff
HR/FA	SKAT_C	binary	0.0515628	21710	21708	8098	13610	0.01
MMR	SKAT_C	binary	0.0681772	7534	7534	2584	4950	0.01
TLS	SKAT_C	binary	0.0893515	6212	6212	2290	3922	0.01
BER	SKAT_C	binary	0.14649	11320	11318	4039	7279	0.01
NHEJ	SKAT_C	binary	0.247744	4453	4451	1644	2807	0.01
NER	SKAT_C	binary	0.309666	6113	6113	2432	3681	0.01
XLR	SKAT_C	binary	0.312431	1922	1922	683	1239	0.01
RECQ	SKAT_C	binary	0.329669	1875	1875	687	1188	0.01
ATM	SKAT_C	binary	0.533134	6718	6716	2399	4317	0.01
RECQ	SKAT_O	moments.matching	0.0787688	1875	1875	NA	NA	NA
TLS	SKAT_O	moments.matching	0.0839488	6212	6212	NA	NA	NA
NHEJ	SKAT_O	moments.matching	0.122858	4453	4451	NA	NA	NA
BER	SKAT_O	moments.matching	0.280505	11320	11318	NA	NA	NA
HR/FA	SKAT_O	moments.matching	0.350406	21710	21708	NA	NA	NA
MMR	SKAT_O	moments.matching	0.366219	7534	7534	NA	NA	NA
NER	SKAT_O	moments.matching	0.454815	6113	6113	NA	NA	NA
XLR	SKAT_O	moments.matching	0.455198	1922	1922	NA	NA	NA
ATM	SKAT_O	moments.matching	0.578832	6718	6716	NA	NA	NA

## Sheet: NCCN_MN_Pathway_Coding
Pathway	SKAT_Type	Test.Type	p.value	n.marker	n.marker.test	n.rare	n.common	Cutoff
NER	SKAT_C	binary	0.108236	226	226	89	137	0.01
NHEJ	SKAT_C	binary	0.137191	89	89	35	54	0.01
HR/FA	SKAT_C	binary	0.249154	431	431	210	221	0.01
XLR	SKAT_C	binary	0.340511	91	91	36	55	0.01
BER	SKAT_C	binary	0.364321	261	261	128	133	0.01
RECQ	SKAT_C	binary	0.394442	2	2	1	1	0.01
MMR	SKAT_C	binary	0.413137	180	180	78	102	0.01
TLS	SKAT_C	binary	0.484165	176	176	76	100	0.01
ATM	SKAT_C	binary	0.847907	227	226	94	132	0.01
HR/FA	SKAT_O	moments.matching	0.0214397	431	431	NA	NA	NA
NHEJ	SKAT_O	moments.matching	0.127734	89	89	NA	NA	NA
NER	SKAT_O	moments.matching	0.157917	226	226	NA	NA	NA
RECQ	SKAT_O	moments.matching	0.247735	2	2	NA	NA	NA
BER	SKAT_O	moments.matching	0.540981	261	261	NA	NA	NA
MMR	SKAT_O	moments.matching	0.601618	180	180	NA	NA	NA
TLS	SKAT_O	moments.matching	0.641821	176	176	NA	NA	NA
ATM	SKAT_O	moments.matching	0.712724	227	226	NA	NA	NA
XLR	SKAT_O	moments.matching	0.79889	91	91	NA	NA	NA

## Sheet: Gleason_singleSNP
Region	geneSymbol	Pathway	chrom	BP	SNP	A1	A2	MAF	Est	SE	Z	P	OR	Lo.CI	Up.CI
chr1_241991481_242073241	EXO1	Other	chr1	241992744	rs376195706:241992744:C:T	C	T	0.019365	0.62	0.14	4.57	4.81248e-06	1.86	1.43	2.43
chr3_148727913_148824341	HLTF	TLS	chr3	148754951	rs74403158:148754951:C:T	C	T	0.00810769	0.86	0.2	4.37	1.2221e-05	2.36	1.61	3.48
chr5_60149657_60260885	ERCC8	NER	chr5	60244388	rs77707441:60244388:T:G	T	G	0.00902061	0.87	0.2	4.34	1.43784e-05	2.38	1.61	3.53
chr5_60149657_60260885	ERCC8	NER	chr5	60202739	rs77068501:60202739:T:C	T	C	0.00889367	0.84	0.2	4.11	3.98492e-05	2.31	1.55	3.44
chr5_60149657_60260885	ERCC8	NER	chr5	60206125	rs12657309:60206125:A:G	A	G	0.00893383	0.83	0.2	4.09	4.36927e-05	2.3	1.54	3.43
chr2_99996937_100126497	REV1	TLS	chr2	100092688	rs188657997:100092688:G:A	G	A	0.00151428	1.62	0.4	4	6.24835e-05	5.05	2.29	11.17
chr14_68266495_69216935	RAD51B	HR/FA	chr14	68552922	14:68552922:C:G	C	G	0.00255235	1.28	0.32	4	6.35187e-05	3.59	1.92	6.72
chr4_178210989_178304097	NEIL3	BER	chr4	178265701	rs35192904:178265701:G:A	G	A	0.00803593	0.97	0.24	4	6.46331e-05	2.63	1.64	4.22
chr19_33443126_33489128	C19orf40	HR/FA	chr19	33459397	19:33459397:G:A	G	A	0.00124459	2.2	0.55	3.97	7.20194e-05	9.02	3.04	26.7
chr3_196175653_196250639	RNF168	Other	chr3	196246806	rs111924618:196246806:CG:C	CG	C	0.0015664	2.27	0.59	3.88	0.000104404	9.68	3.08	30.48
chr5_60149657_60260885	ERCC8	NER	chr5	60190764	rs117098869:60190764:G:A	G	A	0.00889246	0.8	0.21	3.87	0.000109796	2.22	1.48	3.32
chr5_60149657_60260885	ERCC8	NER	chr5	60165450	rs148046583:60165450:C:A	C	A	0.00350357	1.23	0.32	3.84	0.000124026	3.43	1.83	6.45
chr5_60149657_60260885	ERCC8	NER	chr5	60237436	rs142397458:60237436:T:A	T	A	0.00400848	1.04	0.27	3.78	0.000155871	2.82	1.65	4.82
chr19_48598701_48693860	LIG1	Other	chr19	48655069	rs35844660:48655069:C:CCT	C	CCT	0.00376784	-0.12	0.03	-3.78	0.000156128	0.89	0.83	0.94
chr5_131872615_132000313	RAD50	HR/FA	chr5	131903026	rs75245322:131903026:T:G	T	G	0.0938075	0.22	0.06	3.77	0.000162035	1.25	1.11	1.4
chr4_84308495_84397009	HELQ	Other	chr4	84383275	rs6825184:84383275:A:G	A	G	0.494343	-0.7	0.19	-3.77	0.000163532	0.5	0.34	0.71
chr4_84308495_84397009	HELQ	Other	chr4	84370450	rs6535475:84370450:G:A	G	A	0.494345	-0.7	0.19	-3.77	0.000163808	0.5	0.34	0.71
chr9_97841335_98099984	FANCC	HR/FA	chr9	97991657	rs141625289:97991657:G:A	G	A	0.00329699	1.39	0.37	3.77	0.000165434	4.02	1.95	8.3
chr4_178210989_178304097	NEIL3	BER	chr4	178272318	rs77387112:178272318:A:C	A	C	0.00930195	0.85	0.23	3.73	0.000194486	2.35	1.5	3.68
chr5_131872615_132000313	RAD50	HR/FA	chr5	131953510	rs17772583	A	G	0.243098	0.13	0.04	3.72	0.000199355	1.14	1.07	1.23
chr17_59738626_59960882	BRIP1	HR/FA	chr17	59762829	rs113768494:59762829:C:T	C	T	0.0177589	0.41	0.11	3.71	0.000208955	1.5	1.21	1.86
chr19_48598701_48693860	LIG1	Other	chr19	48658295	rs2386523	T	C	0.487676	-0.12	0.03	-3.7	0.000219024	0.89	0.84	0.95
chr5_131872615_132000313	RAD50	HR/FA	chr5	131936558	rs72797364:131936558:T:C	T	C	0.0929496	0.22	0.06	3.69	0.000224161	1.24	1.11	1.4
chr19_48598701_48693860	LIG1	Other	chr19	48655872	rs3730898:48655872:G:A	G	A	0.487679	-0.11	0.03	-3.65	0.00026032	0.89	0.84	0.95
chr5_131872615_132000313	RAD50	HR/FA	chr5	131874022	rs143012784:131874022:T:A	T	A	0.0895078	0.23	0.06	3.65	0.000262075	1.25	1.11	1.42
chr19_48598701_48693860	LIG1	Other	chr19	48659305	rs2116492:48659305:A:C	A	C	0.490584	-0.12	0.03	-3.65	0.000262141	0.89	0.84	0.95
chr4_178210989_178304097	NEIL3	BER	chr4	178271988	rs28709992:178271988:G:A	G	A	0.00911403	0.85	0.23	3.65	0.0002666	2.34	1.48	3.71
chr4_178210989_178304097	NEIL3	BER	chr4	178273429	4:178273429:CT:C	CT	C	0.00357743	1.24	0.34	3.64	0.000267622	3.47	1.78	6.78
chr4_178210989_178304097	NEIL3	BER	chr4	178272700	rs17064676:178272700:A:G	A	G	0.0097236	0.83	0.23	3.63	0.000280051	2.3	1.47	3.6
chr4_84308495_84397009	HELQ	Other	chr4	84349511	rs9999842:84349511:A:G	A	G	0.495106	-0.75	0.21	-3.62	0.00029583	0.47	0.31	0.71
chr1_11714536_11771707	MAD2L2	TLS	chr1	11764662	rs151303158:11764662:A:G	A	G	0.00284826	1.3	0.36	3.61	0.000301741	3.65	1.81	7.37
chr19_48598701_48693860	LIG1	Other	chr19	48654553	rs20580	G	T	0.492523	-0.11	0.03	-3.61	0.000303428	0.89	0.84	0.95
chr4_178210989_178304097	NEIL3	BER	chr4	178272163	rs71692712:178272163:A:AC	A	AC	0.00971628	0.82	0.23	3.6	0.000313571	2.27	1.45	3.56
chr4_178210989_178304097	NEIL3	BER	chr4	178272051	rs34832361:178272051:AGGG:A	AGGG	A	0.00972053	0.82	0.23	3.6	0.000313795	2.27	1.45	3.55
chr19_48598701_48693860	LIG1	Other	chr19	48658932	rs2163619	A	G	0.477802	-0.11	0.03	-3.6	0.000322777	0.89	0.84	0.95
chr19_48598701_48693860	LIG1	Other	chr19	48685566	rs62131004:48685566:G:A	G	A	0.0780412	-0.26	0.07	-3.59	0.0003245	0.77	0.67	0.89
chr17_59738626_59960882	BRIP1	HR/FA	chr17	59811608	17:59811608:GC:G	GC	G	0.00852094	0.68	0.19	3.59	0.000324829	1.97	1.36	2.84
chr11_47216492_47280767	DDB2	NER	chr11	47277081	11:47277081:T:C	T	C	0.0158912	0.47	0.13	3.57	0.000350478	1.6	1.24	2.08
chr19_48598701_48693860	LIG1	Other	chr19	48656571	rs3730895:48656571:T:G	T	G	0.476934	-0.11	0.03	-3.57	0.00035048	0.89	0.84	0.95
chr15_91240557_91378692	BLM	HR/FA	chr15	91263120	rs8037560:91263120:C:G	C	G	0.00572367	-0.94	0.27	-3.54	0.000407698	0.39	0.23	0.66
chr15_91240557_91378692	BLM	HR/FA	chr15	91256404	rs2301604:91256404:T:C	T	C	0.00574806	-0.94	0.27	-3.51	0.000443037	0.39	0.23	0.66
chr15_91240557_91378692	BLM	HR/FA	chr15	91252843	rs77621555:91252843:A:G	A	G	0.00579313	-0.94	0.27	-3.51	0.000444562	0.39	0.23	0.66
chr4_178210989_178304097	NEIL3	BER	chr4	178236202	rs182659393:178236202:A:G	A	G	0.00613707	0.91	0.26	3.51	0.000453128	2.49	1.5	4.16
chr15_91240557_91378692	BLM	HR/FA	chr15	91264498	rs12442488:91264498:G:A	G	A	0.00569295	-0.94	0.27	-3.5	0.000462631	0.39	0.23	0.66
chr15_91240557_91378692	BLM	HR/FA	chr15	91248226	rs77930155:91248226:C:T	C	T	0.00570932	-0.94	0.27	-3.5	0.00046345	0.39	0.23	0.66
chr15_91240557_91378692	BLM	HR/FA	chr15	91248214	rs74251770:91248214:T:C	T	C	0.0057092	-0.94	0.27	-3.5	0.00046379	0.39	0.23	0.66
chr3_196175653_196250639	RNF168	Other	chr3	196201599	rs111647979:196201599:G:A	G	A	0.0111597	0.59	0.17	3.49	0.000483261	1.81	1.3	2.53
chr3_148727913_148824341	HLTF	TLS	chr3	148820504	3:148820504:CA:C	CA	C	0.00189453	1.53	0.44	3.49	0.000490173	4.63	1.96	10.95
chr8_48900959_48997268	UBE2V2	TLS	chr8	48906206	rs201353498:48906206:AC:A	AC	A	0.0162814	-0.75	0.22	-3.47	0.000526035	0.47	0.31	0.72
chr3_148727913_148824341	HLTF	TLS	chr3	148785480	rs182199991:148785480:A:T	A	T	0.00247285	1.06	0.31	3.46	0.000543646	2.88	1.58	5.26
chr10_103318638_103368027	POLL	NHEJ	chr10	103336677	rs3127252:103336677:T:C	T	C	0.0996992	-0.26	0.08	-3.44	0.000590681	0.77	0.67	0.89
chr19_48598701_48693860	LIG1	Other	chr19	48637585	rs274893:48637585:G:T	G	T	0.4914	-0.11	0.03	-3.43	0.000595132	0.9	0.84	0.95
chr13_103477193_103548345	ERCC5	NER	chr13	103541909	rs116982997:103541909:C:T	C	T	0.0338675	0.31	0.09	3.43	0.000605428	1.36	1.14	1.62
chr2_152246396_152374727	RIF1	Other	chr2	152319458	rs137963675:152319458:G:A	G	A	0.0047929	0.66	0.19	3.42	0.000627213	1.94	1.33	2.84
chr4_178210989_178304097	NEIL3	BER	chr4	178264909	rs188774205:178264909:T:A	T	A	0.00733768	0.88	0.26	3.42	0.00063409	2.4	1.45	3.97
chr19_7664410_7714451	XAB2	NER	chr19	7708058	rs117761837:7708058:C:T	C	T	0.0132392	0.61	0.18	3.38	0.000715239	1.85	1.29	2.64
chr15_91240557_91378692	BLM	HR/FA	chr15	91250799	rs112195319:91250799:T:C	T	C	0.00790293	-0.78	0.23	-3.38	0.000721038	0.46	0.29	0.72
chr19_48598701_48693860	LIG1	Other	chr19	48663093	rs10420285:48663093:T:G	T	G	0.497552	-0.11	0.03	-3.38	0.000737782	0.9	0.85	0.96
chr16_1335547_1397019	UBE2I	TLS	chr16	1368586	rs117743059:1368586:C:T	C	T	0.00148064	1.96	0.58	3.36	0.000767437	7.08	2.26	22.13
chr4_178210989_178304097	NEIL3	BER	chr4	178228892	rs6552226:178228892:A:T	A	T	0.0929608	0.12	0.04	3.36	0.000773584	1.13	1.05	1.21
chr4_178210989_178304097	NEIL3	BER	chr4	178295142	rs77610998:178295142:C:A	C	A	0.0141787	0.66	0.2	3.36	0.000779685	1.94	1.32	2.86
chr16_1335547_1397019	UBE2I	TLS	chr16	1378346	rs151227448:1378346:A:G	A	G	0.00145642	1.95	0.58	3.36	0.000784086	7.05	2.25	22.02
chr19_48598701_48693860	LIG1	Other	chr19	48665154	rs3730857:48665154:A:G	A	G	0.497434	-0.11	0.03	-3.35	0.000801686	0.9	0.85	0.96
chr19_48598701_48693860	LIG1	Other	chr19	48665109	rs3730858:48665109:A:G	A	G	0.497432	-0.11	0.03	-3.35	0.000801691	0.9	0.85	0.96
chr19_48598701_48693860	LIG1	Other	chr19	48665965	rs1971775:48665965:A:G	A	G	0.497479	-0.11	0.03	-3.35	0.000802024	0.9	0.85	0.96
chr3_148727913_148824341	HLTF	TLS	chr3	148823617	rs142810819:148823617:G:A	G	A	0.00220597	1.13	0.34	3.35	0.000804328	3.1	1.6	6.01
chr9_32952603_33045108	APTX	Other	chr9	33022134	rs77671907:33022134:G:A	G	A	0.00466306	0.99	0.3	3.34	0.000843635	2.68	1.5	4.78
chr4_178210989_178304097	NEIL3	BER	chr4	178294686	rs78441755:178294686:T:G	T	G	0.0147729	0.63	0.19	3.32	0.000898965	1.88	1.3	2.74
chr19_48598701_48693860	LIG1	Other	chr19	48662593	rs12986286:48662593:T:C	T	C	0.498238	-0.1	0.03	-3.32	0.000904234	0.9	0.85	0.96
chr3_9771627_9828421	OGG1	BER	chr3	9803027	rs11715850:9803027:G:T	G	T	0.003174	1.18	0.36	3.32	0.00090805	3.25	1.62	6.53
chr15_91240557_91378692	BLM	HR/FA	chr15	91267216	rs78627523:91267216:T:A	T	A	0.00616759	-0.85	0.26	-3.31	0.000936081	0.43	0.26	0.71
chr3_8898759_9025186	RAD18	TLS	chr3	8995432	rs139889080:8995432:T:A	T	A	0.00482455	0.94	0.29	3.31	0.000944626	2.57	1.47	4.5
chr14_68266495_69216935	RAD51B	HR/FA	chr14	69094851	rs145157255:69094851:T:C	T	C	0.00156588	1.19	0.36	3.3	0.000972125	3.29	1.62	6.69
chr15_91240557_91378692	BLM	HR/FA	chr15	91271711	rs34780515:91271711:A:G	A	G	0.00570145	-0.89	0.27	-3.3	0.000984078	0.41	0.24	0.7
chr15_91240557_91378692	BLM	HR/FA	chr15	91272356	rs77733666:91272356:C:T	C	T	0.00563501	-0.89	0.27	-3.29	0.000991663	0.41	0.24	0.7
chr3_8898759_9025186	RAD18	TLS	chr3	8959733	rs7612332:8959733:G:A	G	A	0.00414182	1.06	0.32	3.29	0.001002	2.88	1.53	5.4
chr15_91240557_91378692	BLM	HR/FA	chr15	91272595	rs78572921:91272595:A:T	A	T	0.00562911	-0.89	0.27	-3.29	0.00101946	0.41	0.24	0.7
chr19_48598701_48693860	LIG1	Other	chr19	48661623	rs34864830:48661623:G:GCCT	G	GCCT	0.486913	-0.1	0.03	-3.28	0.00103611	0.9	0.85	0.96
chr15_91240557_91378692	BLM	HR/FA	chr15	91272833	rs77158317:91272833:T:G	T	G	0.0056246	-0.89	0.27	-3.28	0.00104514	0.41	0.24	0.7
chr2_47902668_48057240	MSH6	MMR	chr2	47953778	rs59663239:47953778:T:C	T	C	0.0831983	-0.26	0.08	-3.28	0.00104867	0.77	0.66	0.9
chr5_131872615_132000313	RAD50	HR/FA	chr5	131879916	rs2069812	A	G	0.197052	-0.11	0.03	-3.28	0.00105269	0.9	0.84	0.96
chr6_43523886_43606701	POLH	TLS	chr6	43537778	6:43537778:A:G	A	G	0.00223836	1.4	0.43	3.27	0.00106192	4.07	1.76	9.42
chr15_91240557_91378692	BLM	HR/FA	chr15	91273079	rs78898771:91273079:T:C	T	C	0.00561763	-0.88	0.27	-3.27	0.0010756	0.41	0.24	0.7
chr10_14919357_15016431	DCLRE1C	NHEJ	chr10	14931866	rs4750564:14931866:A:C	A	C	0.00147427	1.12	0.34	3.27	0.00109154	3.05	1.56	5.96
chr1_114427762_114476708	DCLRE1B	XLR	chr1	114448860	rs200290551:114448860:TG:T	TG	T	0.00275375	0.96	0.29	3.26	0.00109592	2.61	1.47	4.65
chr15_91240557_91378692	BLM	HR/FA	chr15	91252411	rs60434753:91252411:T:C	T	C	0.00793965	-0.74	0.23	-3.25	0.00113649	0.48	0.31	0.75
chr12_1001242_1119219	RAD52	HR/FA	chr12	1110689	12:1110689:G:C	G	C	0.0469391	-0.26	0.08	-3.25	0.00114425	0.77	0.66	0.9
chr19_48598701_48693860	LIG1	Other	chr19	48667201	rs36027045:48667201:CA:C	CA	C	0.011961	-0.11	0.03	-3.25	0.00114591	0.89	0.84	0.96
chr5_133686869_133747683	UBE2B	TLS	chr5	133707164	rs376526735:133707164:TCGG:T	TCGG	T	0.0390073	-0.4	0.12	-3.24	0.00117898	0.67	0.53	0.85
chr15_91240557_91378692	BLM	HR/FA	chr15	91262087	rs6496720:91262087:G:A	G	A	0.00728945	-0.74	0.23	-3.24	0.00118471	0.48	0.3	0.75
chr4_178210989_178304097	NEIL3	BER	chr4	178293041	rs61123543:178293041:A:G	A	G	0.0144177	0.63	0.19	3.24	0.00118554	1.87	1.28	2.73
chr10_14919357_15016431	DCLRE1C	NHEJ	chr10	14962158	rs143529713:14962158:C:T	C	T	0.00147484	1.11	0.34	3.24	0.00118743	3.02	1.55	5.9
chr16_89783956_89903065	FANCA	HR/FA	chr16	89817393	rs183459087:89817393:G:A	G	A	0.0182501	0.41	0.13	3.24	0.00120278	1.51	1.18	1.94
chr12_1001242_1119219	RAD52	HR/FA	chr12	1102309	12:1102309:T:C	T	C	0.0469105	-0.26	0.08	-3.24	0.00120636	0.77	0.66	0.9
chr19_48598701_48693860	LIG1	Other	chr19	48683031	rs11083918	A	G	0.0201099	-0.1	0.03	-3.24	0.00120683	0.9	0.85	0.96
chr15_91240557_91378692	BLM	HR/FA	chr15	91260966	rs7163132:91260966:G:C	G	C	0.0083424	-0.71	0.22	-3.23	0.00123573	0.49	0.32	0.76
chr12_1001242_1119219	RAD52	HR/FA	chr12	1100259	12:1100259:G:A	G	A	0.0468132	-0.26	0.08	-3.23	0.0012408	0.77	0.66	0.9
chr19_48598701_48693860	LIG1	Other	chr19	48683604	rs7251332:48683604:G:A	G	A	0.0200982	-0.1	0.03	-3.22	0.00126239	0.9	0.85	0.96
chr15_91240557_91378692	BLM	HR/FA	chr15	91274433	rs116942433:91274433:G:A	G	A	0.00558618	-0.86	0.27	-3.22	0.00126569	0.42	0.25	0.71
chr15_91240557_91378692	BLM	HR/FA	chr15	91260945	rs7163120:91260945:G:C	G	C	0.0082789	-0.71	0.22	-3.21	0.00130753	0.49	0.32	0.76
chr15_91240557_91378692	BLM	HR/FA	chr15	91261767	rs7170454:91261767:C:G	C	G	0.00834241	-0.71	0.22	-3.21	0.00132248	0.49	0.32	0.76
chr9_97841335_98099984	FANCC	HR/FA	chr9	98046704	9:98046704:C:G	C	G	0.00129414	1.7	0.53	3.21	0.00133585	5.5	1.94	15.57
chr1_46693366_46764145	RAD54L	HR/FA	chr1	46701516	rs71062747:46701516:CA:C	CA	C	0.325355	-0.16	0.05	-3.21	0.00134515	0.85	0.77	0.94
chr12_1001242_1119219	RAD52	HR/FA	chr12	1113569	12:1113569:T:C	T	C	0.047141	-0.26	0.08	-3.21	0.00134956	0.77	0.66	0.9
chr15_91240557_91378692	BLM	HR/FA	chr15	91263540	rs7183308:91263540:A:G	A	G	0.00827246	-0.71	0.22	-3.2	0.00136216	0.49	0.32	0.76
chr14_68266495_69216935	RAD51B	HR/FA	chr14	69132736	rs144566132:69132736:G:A	G	A	0.00168679	1.18	0.37	3.2	0.00137024	3.26	1.58	6.72
chr4_178210989_178304097	NEIL3	BER	chr4	178291141	rs75835363:178291141:G:A	G	A	0.0138168	0.63	0.2	3.2	0.00138981	1.87	1.27	2.75
chr4_178210989_178304097	NEIL3	BER	chr4	178293682	rs78433717:178293682:G:T	G	T	0.0138042	0.63	0.2	3.19	0.00139982	1.87	1.27	2.75
chr13_103477193_103548345	ERCC5	NER	chr13	103504331	rs41548912:103504331:T:C	T	C	0.0304563	0.3	0.1	3.19	0.00140374	1.36	1.12	1.63
chr15_91240557_91378692	BLM	HR/FA	chr15	91262008	rs8032275	A	C	0.0059222	-0.79	0.25	-3.19	0.00141247	0.45	0.28	0.74
chr4_178210989_178304097	NEIL3	BER	chr4	178263573	rs146013330:178263573:A:G	A	G	0.0065226	0.83	0.26	3.19	0.00141427	2.29	1.38	3.8
chr4_178210989_178304097	NEIL3	BER	chr4	178292430	rs75635681:178292430:T:A	T	A	0.0138889	0.62	0.2	3.19	0.00141977	1.87	1.27	2.74
chr12_1001242_1119219	RAD52	HR/FA	chr12	1098038	12:1098038:A:T	A	T	0.0542512	-0.24	0.08	-3.19	0.00143358	0.79	0.68	0.91
chr12_1001242_1119219	RAD52	HR/FA	chr12	1097749	12:1097749:G:A	G	A	0.0542429	-0.24	0.08	-3.19	0.00144667	0.79	0.68	0.91
chr6_111600233_111824915	REV3L	TLS	chr6	111772638	rs147647841:111772638:C:T	C	T	0.0189656	0.42	0.13	3.19	0.00144701	1.52	1.17	1.96
chr12_1001242_1119219	RAD52	HR/FA	chr12	1081728	12:1081728:C:G	C	G	0.0571993	-0.24	0.07	-3.18	0.00145208	0.79	0.68	0.91
chr12_1001242_1119219	RAD52	HR/FA	chr12	1097096	12:1097096:A:G	A	G	0.0543172	-0.24	0.08	-3.18	0.00146517	0.79	0.68	0.91
chr12_1001242_1119219	RAD52	HR/FA	chr12	1097237	12:1097237:G:C	G	C	0.0542279	-0.24	0.08	-3.18	0.00147116	0.79	0.68	0.91
chr12_1001242_1119219	RAD52	HR/FA	chr12	1097116	12:1097116:G:A	G	A	0.0542245	-0.24	0.08	-3.18	0.00147754	0.79	0.68	0.91
chr12_1001242_1119219	RAD52	HR/FA	chr12	1094111	12:1094111:G:A	G	A	0.0541061	-0.24	0.08	-3.18	0.00148871	0.79	0.68	0.91
chr20_5075598_5127272	PCNA	Other	chr20	5075921	rs373792551:5075921:A:T	A	T	0.00417818	-1.75	0.55	-3.18	0.00149468	0.17	0.06	0.51
chr19_48598701_48693860	LIG1	Other	chr19	48678148	rs274869	G	A	0.0211538	-0.1	0.03	-3.18	0.0014969	0.91	0.85	0.96
chr12_1001242_1119219	RAD52	HR/FA	chr12	1096550	12:1096550:G:A	G	A	0.0542076	-0.24	0.08	-3.17	0.00150366	0.79	0.68	0.91
chr12_1001242_1119219	RAD52	HR/FA	chr12	1095737	12:1095737:T:C	T	C	0.0541838	-0.24	0.08	-3.17	0.00154653	0.79	0.68	0.91
chr3_8898759_9025186	RAD18	TLS	chr3	8974467	rs45565431:8974467:G:T	G	T	0.00465197	0.92	0.29	3.16	0.00155556	2.51	1.42	4.45
chr15_91240557_91378692	BLM	HR/FA	chr15	91264809	rs150111956:91264809:T:C	T	C	0.00850341	-0.69	0.22	-3.16	0.00158773	0.5	0.33	0.77
chr14_68266495_69216935	RAD51B	HR/FA	chr14	68276929	rs183039724:68276929:C:G	C	G	0.00394311	0.84	0.27	3.16	0.00159099	2.31	1.37	3.9
chr19_48598701_48693860	LIG1	Other	chr19	48609715	rs380359	C	T	0.0465042	0.23	0.07	3.16	0.0016021	1.25	1.09	1.44
chr12_1001242_1119219	RAD52	HR/FA	chr12	1094495	12:1094495:A:G	A	G	0.0541483	-0.24	0.08	-3.15	0.00161341	0.79	0.68	0.91
chr4_178210989_178304097	NEIL3	BER	chr4	178275220	rs13140743:178275220:T:C	T	C	0.284859	0.12	0.04	3.15	0.00161858	1.13	1.05	1.22
chr15_91240557_91378692	BLM	HR/FA	chr15	91277384	rs74251773:91277384:T:A	T	A	0.00552912	-0.85	0.27	-3.15	0.00161948	0.43	0.25	0.72
chr19_48598701_48693860	LIG1	Other	chr19	48605640	rs10421018:48605640:T:C	T	C	0.0481457	0.23	0.07	3.15	0.00163402	1.25	1.09	1.44
chr10_131245447_131586271	MGMT	BER	chr10	131444885	rs146956547:131444885:G:A	G	A	0.012879	0.63	0.2	3.15	0.00164085	1.88	1.27	2.8
chr4_178210989_178304097	NEIL3	BER	chr4	178232986	rs35590146:178232986:A:G	A	G	0.00657324	0.82	0.26	3.15	0.00166015	2.28	1.36	3.8
chr4_178210989_178304097	NEIL3	BER	chr4	178234827	rs36071320:178234827:T:C	T	C	0.00656992	0.82	0.26	3.14	0.00166316	2.28	1.36	3.8
chr12_1001242_1119219	RAD52	HR/FA	chr12	1093610	12:1093610:T:C	T	C	0.0541223	-0.24	0.08	-3.14	0.00166326	0.79	0.68	0.91
chr19_48598701_48693860	LIG1	Other	chr19	48609047	rs13344824:48609047:C:A	C	A	0.0464777	0.22	0.07	3.14	0.00167106	1.25	1.09	1.44
chr3_142148078_142317668	ATR	ATM	chr3	142285471	3:142285471:TA:T	TA	T	0.039872	0.32	0.1	3.14	0.0016787	1.37	1.13	1.68
chr19_48598701_48693860	LIG1	Other	chr19	48608891	rs1653555:48608891:T:C	T	C	0.0463871	0.22	0.07	3.14	0.00168861	1.25	1.09	1.44
chr12_1001242_1119219	RAD52	HR/FA	chr12	1093123	12:1093123:T:C	T	C	0.054108	-0.24	0.08	-3.14	0.00169236	0.79	0.68	0.91
chr14_20903349_20945927	APEX1	BER	chr14	20906321	rs149456923:20906321:C:T	C	T	0.00156496	1.67	0.53	3.14	0.00169312	5.31	1.87	15.07
chr12_1001242_1119219	RAD52	HR/FA	chr12	1093092	12:1093092:C:A	C	A	0.0541072	-0.24	0.08	-3.14	0.00169416	0.79	0.68	0.91
chr19_48598701_48693860	LIG1	Other	chr19	48684216	rs11083919:48684216:A:T	A	T	0.00962328	-0.1	0.03	-3.13	0.00172496	0.91	0.85	0.96
chr19_48598701_48693860	LIG1	Other	chr19	48608598	rs2307279:48608598:C:G	C	G	0.0464745	0.22	0.07	3.13	0.00174491	1.25	1.09	1.44
chr15_89839533_89898092	POLG	BER	chr15	89888483	rs74342862:89888483:A:G	A	G	0.00734684	-0.89	0.28	-3.13	0.00174683	0.41	0.23	0.72
chr8_95364187_95507337	RAD54B	HR/FA	chr8	95478535	rs3133655:95478535:G:A	G	A	0.389515	0.18	0.06	3.13	0.00176822	1.2	1.07	1.34
chr8_95364187_95507337	RAD54B	HR/FA	chr8	95453848	rs3019283:95453848:A:T	A	T	0.391294	0.18	0.06	3.12	0.00179195	1.2	1.07	1.34
chr6_111600233_111824915	REV3L	TLS	chr6	111801193	rs139786216:111801193:G:A	G	A	0.0070054	0.55	0.18	3.12	0.00182912	1.74	1.23	2.46
chr3_8898759_9025186	RAD18	TLS	chr3	9017489	rs140101702:9017489:C:G	C	G	0.0048312	0.9	0.29	3.12	0.00183012	2.47	1.4	4.36
chr12_1001242_1119219	RAD52	HR/FA	chr12	1104915	12:1104915:G:A	G	A	0.00174225	1.4	0.45	3.11	0.0018435	4.04	1.68	9.74
chr12_1001242_1119219	RAD52	HR/FA	chr12	1094589	12:1094589:C:A	C	A	0.0536693	-0.24	0.08	-3.11	0.00184562	0.79	0.68	0.92
chr19_48598701_48693860	LIG1	Other	chr19	48660243	rs3730867:48660243:GAAGGGGCA:G	GAAGGGGCA	G	0.493387	-0.1	0.03	-3.11	0.0018779	0.91	0.85	0.96
chr3_37014822_37127380	MLH1	MMR	chr3	37120254	rs75226990:37120254:G:A	G	A	0.0218056	0.32	0.1	3.11	0.00189925	1.37	1.12	1.68
chr13_32869610_32993805	BRCA2	HR/FA	chr13	32890726	rs11571574:32890726:T:G	T	G	0.0016845	1.3	0.42	3.1	0.00191472	3.67	1.61	8.34
chr19_48598701_48693860	LIG1	Other	chr19	48670810	rs10424875:48670810:A:G	A	G	0.0215977	-0.1	0.03	-3.1	0.0019221	0.91	0.85	0.96
chr3_196175653_196250639	RNF168	Other	chr3	196177606	rs149533865:196177606:G:A	G	A	0.00810104	0.61	0.2	3.1	0.00192323	1.83	1.25	2.69
chr2_68674692_68877856	APLF	BER	chr2	68784269	rs114398394:68784269:G:A	G	A	0.00586148	-1.21	0.39	-3.1	0.00195239	0.3	0.14	0.64
chr19_48598701_48693860	LIG1	Other	chr19	48671075	rs12463269:48671075:C:T	C	T	0.0211914	-0.1	0.03	-3.1	0.00196459	0.91	0.85	0.96
chr19_48598701_48693860	LIG1	Other	chr19	48672142	rs4801750:48672142:G:A	G	A	0.0212245	-0.1	0.03	-3.09	0.00199699	0.91	0.85	0.97
chr19_48598701_48693860	LIG1	Other	chr19	48671589	rs10426471:48671589:A:C	A	C	0.0212428	-0.1	0.03	-3.09	0.00199975	0.91	0.85	0.97
chr12_1001242_1119219	RAD52	HR/FA	chr12	1086713	12:1086713:G:C	G	C	0.0538727	-0.23	0.08	-3.09	0.00200772	0.79	0.68	0.92
chr17_59738626_59960882	BRIP1	HR/FA	chr17	59809917	rs138278069:59809917:C:T	C	T	0.0221755	0.31	0.1	3.09	0.00202008	1.36	1.12	1.66
chr19_48598701_48693860	LIG1	Other	chr19	48666180	rs11444392:48666180:C:CT	C	CT	0.00449946	-0.1	0.03	-3.09	0.00202743	0.91	0.85	0.96
chr10_14919357_15016431	DCLRE1C	NHEJ	chr10	14972191	rs191131583:14972191:A:G	A	G	0.00156291	1.05	0.34	3.08	0.00205441	2.84	1.46	5.53
chr19_48598701_48693860	LIG1	Other	chr19	48666458	rs34430527:48666458:T:A	T	A	0.021511	-0.1	0.03	-3.08	0.00206049	0.91	0.85	0.97
chr19_48598701_48693860	LIG1	Other	chr19	48605620	rs139285164:48605620:C:T	C	T	0.046477	0.22	0.07	3.08	0.0020812	1.25	1.08	1.44
chr19_48598701_48693860	LIG1	Other	chr19	48669374	rs2386521:48669374:T:C	T	C	0.0213403	-0.1	0.03	-3.08	0.00209289	0.91	0.85	0.97
chr4_178210989_178304097	NEIL3	BER	chr4	178274565	rs2048074:178274565:A:G	A	G	0.255542	0.11	0.04	3.08	0.00209336	1.12	1.04	1.21
chr14_68266495_69216935	RAD51B	HR/FA	chr14	69140243	rs114930036:69140243:G:A	G	A	0.00264224	0.1	0.03	3.08	0.00209595	1.1	1.04	1.18
chr1_76242566_76398923	MSH4	MMR	chr1	76376372	rs150336829:76376372:G:A	G	A	0.0139549	0.49	0.16	3.08	0.00209781	1.64	1.2	2.24
chr4_178210989_178304097	NEIL3	BER	chr4	178293054	rs58111468:178293054:A:G	A	G	0.0145053	0.59	0.19	3.08	0.00209989	1.81	1.24	2.63
chr19_48598701_48693860	LIG1	Other	chr19	48605677	rs388147:48605677:A:G	A	G	0.0485699	0.22	0.07	3.08	0.00210064	1.25	1.08	1.43
chr19_48598701_48693860	LIG1	Other	chr19	48668709	rs3730850:48668709:A:G	A	G	0.0213686	-0.1	0.03	-3.07	0.00216831	0.91	0.85	0.97
chr19_48598701_48693860	LIG1	Other	chr19	48607385	rs365571:48607385:C:T	C	T	0.0464201	0.22	0.07	3.07	0.00217466	1.25	1.08	1.43
chr4_178210989_178304097	NEIL3	BER	chr4	178274750	rs13112358	C	T	0.255262	0.11	0.04	3.06	0.00219414	1.12	1.04	1.21
chr16_2069815_2117867	NTHL1	BER	chr16	2101303	rs184122266:2101303:G:A	G	A	0.00394899	-1.13	0.37	-3.06	0.00220102	0.32	0.16	0.67
chr12_109505995_109551277	ALKBH2	BER	chr12	109527141	12:109527141:G:A	G	A	0.275182	0.13	0.04	3.06	0.00220391	1.14	1.05	1.24
chr19_48598701_48693860	LIG1	Other	chr19	48605510	rs378294:48605510:A:G	A	G	0.0486943	0.22	0.07	3.06	0.00220565	1.24	1.08	1.43
chr19_48598701_48693860	LIG1	Other	chr19	48605469	rs368223:48605469:C:T	C	T	0.0486956	0.22	0.07	3.06	0.00220899	1.24	1.08	1.43
chr4_178210989_178304097	NEIL3	BER	chr4	178274835	rs13112390	A	C	0.283893	0.12	0.04	3.06	0.00221546	1.13	1.04	1.22
chr19_48598701_48693860	LIG1	Other	chr19	48666840	rs12979997:48666840:C:T	C	T	0.0212003	-0.1	0.03	-3.06	0.0022322	0.91	0.85	0.97
chr15_91240557_91378692	BLM	HR/FA	chr15	91277876	rs12443116:91277876:G:A	G	A	0.00615432	-0.79	0.26	-3.05	0.0022754	0.45	0.27	0.75
chr19_48598701_48693860	LIG1	Other	chr19	48606778	rs143759134:48606778:TCA:T	TCA	T	0.046383	0.22	0.07	3.05	0.00228553	1.24	1.08	1.43
chr15_91240557_91378692	BLM	HR/FA	chr15	91280735	rs74437715:91280735:A:G	A	G	0.00544911	-0.82	0.27	-3.05	0.00232511	0.44	0.26	0.75
chr12_1001242_1119219	RAD52	HR/FA	chr12	1082330	12:1082330:G:A	G	A	0.0491357	-0.24	0.08	-3.04	0.00236964	0.79	0.67	0.92
chr11_118944563_118986177	H2AFX	ATM	chr11	118944909	rs563162:118944909:T:C	T	C	0.418339	0.19	0.06	3.04	0.00237433	1.2	1.07	1.36
chr4_178210989_178304097	NEIL3	BER	chr4	178238574	rs145651261:178238574:G:A	G	A	0.0277602	0.34	0.11	3.04	0.00240178	1.4	1.13	1.74
chr5_68510699_68593250	CDK7	Other	chr5	68545316	rs112258974:68545316:G:A	G	A	0.00163287	1.41	0.46	3.03	0.00241429	4.09	1.65	10.17
chr19_48598701_48693860	LIG1	Other	chr19	48605618	rs146726998:48605618:C:G	C	G	0.0484351	0.22	0.07	3.03	0.00243144	1.24	1.08	1.43
chr19_48598701_48693860	LIG1	Other	chr19	48605609	rs388212:48605609:A:G	A	G	0.0484362	0.22	0.07	3.03	0.00243345	1.24	1.08	1.43
chr19_48598701_48693860	LIG1	Other	chr19	48605608	rs382845:48605608:C:T	C	T	0.0484362	0.22	0.07	3.03	0.00243391	1.24	1.08	1.43
chr19_48598701_48693860	LIG1	Other	chr19	48605622	rs150007368:48605622:T:C	T	C	0.0484348	0.22	0.07	3.03	0.00243438	1.24	1.08	1.43
chr15_91240557_91378692	BLM	HR/FA	chr15	91281285	rs74251774:91281285:T:C	T	C	0.00544119	-0.82	0.27	-3.03	0.00243767	0.44	0.26	0.75
chr9_97841335_98099984	FANCC	HR/FA	chr9	97992376	rs5899251:97992376:T:TA	T	TA	0.446094	-0.1	0.03	-3.03	0.00244848	0.91	0.85	0.97
chr9_97841335_98099984	FANCC	HR/FA	chr9	97871191	rs59777183:97871191:CT:C	CT	C	0.450258	-0.1	0.03	-3.03	0.00245282	0.9	0.85	0.96
chr3_39073488_39158155	WDR48	HR/FA	chr3	39084974	rs34032181:39084974:CA:C	CA	C	0.179163	0.15	0.05	3.03	0.00245982	1.16	1.05	1.27
chr4_178210989_178304097	NEIL3	BER	chr4	178235960	rs144968219:178235960:G:A	G	A	0.006613	0.79	0.26	3.02	0.00249144	2.2	1.32	3.68
chr2_47902668_48057240	MSH6	MMR	chr2	47919258	rs58809531:47919258:G:A	G	A	0.0501975	0.3	0.1	3.02	0.00250669	1.35	1.11	1.64
chr19_48598701_48693860	LIG1	Other	chr19	48648471	rs10500298:48648471:T:C	T	C	0.379896	-0.1	0.03	-3.02	0.00250807	0.91	0.85	0.97
chr4_178210989_178304097	NEIL3	BER	chr4	178225675	rs2135617:178225675:G:T	G	T	0.120216	0.11	0.04	3.02	0.00251487	1.12	1.04	1.2
chr19_48598701_48693860	LIG1	Other	chr19	48656670	rs3730894:48656670:GA:G	GA	G	0.379403	-0.1	0.03	-3.02	0.00253477	0.91	0.85	0.97
chr2_47902668_48057240	MSH6	MMR	chr2	47904023	rs77204584:47904023:C:T	C	T	0.0496342	0.27	0.09	3.02	0.00256727	1.31	1.1	1.57
chr19_48598701_48693860	LIG1	Other	chr19	48679709	rs274873	C	T	0.00957565	-0.09	0.03	-3.01	0.00257951	0.91	0.86	0.97
chr15_91240557_91378692	BLM	HR/FA	chr15	91285519	rs112320362:91285519:C:CACTG	C	CACTG	0.00716141	-0.76	0.25	-3.01	0.0025875	0.47	0.28	0.77
chr19_48598701_48693860	LIG1	Other	chr19	48651190	rs16981519:48651190:C:T	C	T	0.379175	-0.1	0.03	-3.01	0.00263364	0.91	0.85	0.97
chr19_48598701_48693860	LIG1	Other	chr19	48679395	rs274872:48679395:G:A	G	A	0.0285019	-0.09	0.03	-3.01	0.0026389	0.91	0.86	0.97
chr11_47216492_47280767	DDB2	NER	chr11	47277122	11:47277122:T:C	T	C	0.020759	0.34	0.11	3.01	0.00263964	1.41	1.13	1.76
chr14_68266495_69216935	RAD51B	HR/FA	chr14	69140240	rs115136489:69140240:C:T	C	T	0.478744	0.1	0.03	3.01	0.0026466	1.1	1.03	1.17
chr4_178210989_178304097	NEIL3	BER	chr4	178274694	rs10007075	T	G	0.24804	0.11	0.04	3	0.00265845	1.12	1.04	1.2
chr12_1001242_1119219	RAD52	HR/FA	chr12	1083436	12:1083436:C:T	C	T	0.0564512	-0.22	0.07	-3	0.00265898	0.8	0.69	0.93
chr19_48598701_48693860	LIG1	Other	chr19	48679079	rs274871:48679079:C:A	C	A	0.028534	-0.09	0.03	-3	0.00268425	0.91	0.86	0.97
chr17_33406810_33467063	RAD51D	HR/FA	chr17	33448818	rs1871892	T	C	0.17642	-0.1	0.03	-3	0.00269085	0.9	0.85	0.97
chr3_133299416_133400737	TOPBP1	ATM	chr3	133378608	rs2589273:133378608:A:T	A	T	0.365662	0.15	0.05	3	0.00269159	1.16	1.05	1.28
chr19_4382658_4463389	CHAF1A	Other	chr19	4449618	19:4449618:G:T	G	T	0.00147945	1.66	0.55	3	0.00269955	5.24	1.78	15.44
chr10_131245447_131586271	MGMT	BER	chr10	131513834	rs12763287:131513834:T:G	T	G	0.137681	-0.2	0.07	-3	0.00270758	0.82	0.72	0.93
chr19_48598701_48693860	LIG1	Other	chr19	48644553	rs2060233:48644553:A:T	A	T	0.379504	-0.1	0.03	-3	0.00271781	0.91	0.85	0.97
chr19_48598701_48693860	LIG1	Other	chr19	48644548	rs2060234:48644548:G:A	G	A	0.379504	-0.1	0.03	-3	0.00271791	0.91	0.85	0.97
chr11_67139422_67185881	RAD9A	ATM	chr11	67159608	rs3764878:67159608:C:T	C	T	0.00115923	1.82	0.61	3	0.00273701	6.18	1.88	20.35
chr2_47902668_48057240	MSH6	MMR	chr2	47917334	rs113814684:47917334:TCTTG:T	TCTTG	T	0.0493259	0.3	0.1	2.99	0.0027644	1.35	1.11	1.64
chr16_23594490_23672631	PALB2	HR/FA	chr16	23668443	rs78207655:23668443:T:C	T	C	0.0153977	0.42	0.14	2.99	0.00276705	1.52	1.15	1.99
chr19_48598701_48693860	LIG1	Other	chr19	48651384	rs12461815:48651384:C:A	C	A	0.379203	-0.1	0.03	-2.99	0.00282064	0.91	0.85	0.97
chr19_48598701_48693860	LIG1	Other	chr19	48670159	rs8109984:48670159:T:C	T	C	0.0105755	-0.09	0.03	-2.98	0.00283657	0.91	0.86	0.97
chr17_33406810_33467063	RAD51D	HR/FA	chr17	33450099	rs8077720:33450099:A:G	A	G	0.176298	-0.1	0.03	-2.98	0.00283794	0.9	0.85	0.97
chr19_48598701_48693860	LIG1	Other	chr19	48651321	rs138675469:48651321:A:AAGGGAG	A	AAGGGAG	0.369756	-0.1	0.03	-2.98	0.00290322	0.91	0.85	0.97
chr19_48598701_48693860	LIG1	Other	chr19	48669272	rs2386522	T	C	0.0106301	-0.09	0.03	-2.98	0.00290414	0.91	0.86	0.97
chr3_37014822_37127380	MLH1	MMR	chr3	37110463	rs6765424:37110463:A:G	A	G	0.0220458	0.3	0.1	2.98	0.00290641	1.35	1.11	1.65
chr4_178210989_178304097	NEIL3	BER	chr4	178240576	rs35565155:178240576:A:T	A	T	0.00726355	0.76	0.25	2.97	0.00293396	2.13	1.29	3.51
chr19_48598701_48693860	LIG1	Other	chr19	48648838	rs12462811:48648838:T:C	T	C	0.379335	-0.1	0.03	-2.97	0.00293672	0.91	0.85	0.97
chr12_1001242_1119219	RAD52	HR/FA	chr12	1082161	12:1082161:G:GA	G	GA	0.0658359	-0.2	0.07	-2.97	0.00293876	0.82	0.71	0.93
chr19_48598701_48693860	LIG1	Other	chr19	48649862	rs274896:48649862:G:A	G	A	0.379381	-0.1	0.03	-2.97	0.0029799	0.91	0.85	0.97
chr7_7656148_7778238	RPA3	Other	chr7	7663372	rs80222979:7663372:A:T	A	T	0.00885261	0.57	0.19	2.97	0.00300977	1.77	1.21	2.58
chr3_37014822_37127380	MLH1	MMR	chr3	37099883	rs45562534:37099883:G:A	G	A	0.020478	0.31	0.11	2.97	0.00302414	1.37	1.11	1.68
chr3_37014822_37127380	MLH1	MMR	chr3	37098005	rs148502904:37098005:C:T	C	T	0.0204775	0.31	0.11	2.96	0.00302866	1.37	1.11	1.68
chr19_48598701_48693860	LIG1	Other	chr19	48677720	rs274868:48677720:T:C	T	C	0.0296333	-0.09	0.03	-2.96	0.0030361	0.91	0.86	0.97
chr19_48598701_48693860	LIG1	Other	chr19	48648323	rs3730924:48648323:C:T	C	T	0.37934	-0.1	0.03	-2.96	0.00303636	0.91	0.85	0.97
chr3_133299416_133400737	TOPBP1	ATM	chr3	133397695	rs58868125:133397695:T:TTTTTG	T	TTTTTG	0.220639	0.11	0.04	2.96	0.00307173	1.12	1.04	1.21
chr4_178210989_178304097	NEIL3	BER	chr4	178285305	rs34772042:178285305:G:A	G	A	0.0138805	0.58	0.2	2.96	0.00307691	1.79	1.22	2.63
chr19_48598701_48693860	LIG1	Other	chr19	48648385	rs3730922:48648385:G:A	G	A	0.379287	-0.1	0.03	-2.96	0.0030822	0.91	0.85	0.97
chr12_1001242_1119219	RAD52	HR/FA	chr12	1082361	12:1082361:A:G	A	G	0.0661182	-0.2	0.07	-2.96	0.00309188	0.82	0.71	0.93
chr19_48598701_48693860	LIG1	Other	chr19	48646033	rs3730942:48646033:C:T	C	T	0.379104	-0.1	0.03	-2.96	0.00310291	0.91	0.85	0.97
chr19_48598701_48693860	LIG1	Other	chr19	48645976	rs3730945:48645976:C:G	C	G	0.379103	-0.1	0.03	-2.96	0.00310399	0.91	0.85	0.97
chr4_178210989_178304097	NEIL3	BER	chr4	178252050	rs74691422:178252050:T:G	T	G	0.00736079	0.75	0.25	2.96	0.00310906	2.12	1.29	3.49
chr19_48598701_48693860	LIG1	Other	chr19	48645422	rs12974614:48645422:C:T	C	T	0.379097	-0.1	0.03	-2.96	0.00311445	0.91	0.85	0.97
chr13_32869610_32993805	BRCA2	HR/FA	chr13	32898192	rs11571604:32898192:A:G	A	G	0.001731	1.23	0.42	2.96	0.00311456	3.41	1.51	7.71
chr19_48598701_48693860	LIG1	Other	chr19	48644191	rs2060235:48644191:C:T	C	T	0.379135	-0.1	0.03	-2.95	0.00313656	0.91	0.85	0.97
chr2_47902668_48057240	MSH6	MMR	chr2	47921118	rs112471398:47921118:C:T	C	T	0.0489554	0.3	0.1	2.95	0.00314283	1.34	1.1	1.64
chr1_11714536_11771707	MAD2L2	TLS	chr1	11720317	rs111931059:11720317:C:A	C	A	0.0461842	0.26	0.09	2.95	0.00314797	1.29	1.09	1.53
chr2_47902668_48057240	MSH6	MMR	chr2	47921294	rs68027909:47921294:G:T	G	T	0.0515549	0.29	0.1	2.95	0.00315226	1.34	1.1	1.62
chr10_131245447_131586271	MGMT	BER	chr10	131449207	10:131449207:T:A	T	A	0.00110268	1.98	0.67	2.95	0.00315259	7.26	1.95	27.09
chr4_178210989_178304097	NEIL3	BER	chr4	178278921	rs7682807:178278921:C:G	C	G	0.198938	-0.14	0.05	-2.95	0.00315725	0.87	0.8	0.96
chr17_33406810_33467063	RAD51D	HR/FA	chr17	33450695	rs2128242:33450695:C:T	C	T	0.175971	-0.1	0.03	-2.95	0.00315928	0.91	0.85	0.97
chr19_48598701_48693860	LIG1	Other	chr19	48648803	rs148354800:48648803:T:TGATGC	T	TGATGC	0.378791	-0.1	0.03	-2.95	0.00316359	0.91	0.85	0.97
chr19_48598701_48693860	LIG1	Other	chr19	48642811	rs3730951:48642811:G:C	G	C	0.379122	-0.1	0.03	-2.95	0.00317219	0.91	0.85	0.97
chr3_37014822_37127380	MLH1	MMR	chr3	37092173	rs193922366:37092173:GTTC:G	GTTC	G	0.0209862	0.31	0.1	2.95	0.00317841	1.36	1.11	1.67
chr9_97841335_98099984	FANCC	HR/FA	chr9	98095708	rs1027710:98095708:G:C	G	C	0.402314	-0.1	0.03	-2.95	0.00317961	0.91	0.85	0.97
chr4_178210989_178304097	NEIL3	BER	chr4	178286473	rs79942901:178286473:G:A	G	A	0.0137373	0.58	0.2	2.95	0.00318176	1.79	1.21	2.63
chr2_47902668_48057240	MSH6	MMR	chr2	47903395	rs76244477:47903395:A:T	A	T	0.0495741	0.27	0.09	2.95	0.00318501	1.31	1.09	1.56
chr4_178210989_178304097	NEIL3	BER	chr4	178284630	rs36048671:178284630:AG:A	AG	A	0.0137418	0.58	0.2	2.95	0.00320484	1.78	1.21	2.62
chr19_48598701_48693860	LIG1	Other	chr19	48636534	rs2288883:48636534:T:G	T	G	0.379165	-0.1	0.03	-2.95	0.00320742	0.91	0.85	0.97
chr19_48598701_48693860	LIG1	Other	chr19	48643050	rs41545337:48643050:CCT:C	CCT	C	0.379101	-0.1	0.03	-2.94	0.00323483	0.91	0.85	0.97
chr19_48598701_48693860	LIG1	Other	chr19	48634960	rs3730990:48634960:T:C	T	C	0.378665	-0.1	0.03	-2.94	0.00323596	0.91	0.85	0.97
chr15_91240557_91378692	BLM	HR/FA	chr15	91276064	rs59804754:91276064:T:C	T	C	0.00880849	-0.65	0.22	-2.94	0.00323737	0.52	0.34	0.81
chr16_3611181_3681599	SLX4	HR/FA	chr16	3627538	rs28756312:3627538:T:C	T	C	0.00230301	-2.93	1	-2.94	0.00324865	0.05	0.01	0.38
chr19_48598701_48693860	LIG1	Other	chr19	48626938	rs156644:48626938:G:A	G	A	0.378753	-0.1	0.03	-2.94	0.00325216	0.91	0.85	0.97
chr15_91240557_91378692	BLM	HR/FA	chr15	91284277	rs28745023:91284277:T:TA	T	TA	0.00536728	-0.79	0.27	-2.94	0.00325412	0.45	0.27	0.77
chr19_48598701_48693860	LIG1	Other	chr19	48646732	rs3730938:48646732:A:G	A	G	0.378853	-0.1	0.03	-2.94	0.00325716	0.91	0.85	0.97
chr19_48598701_48693860	LIG1	Other	chr19	48639694	rs3730974:48639694:G:A	G	A	0.379119	-0.1	0.03	-2.94	0.00327653	0.91	0.85	0.97
chr4_178210989_178304097	NEIL3	BER	chr4	178247245	rs80010658:178247245:C:G	C	G	0.00739957	0.75	0.25	2.94	0.0032769	2.11	1.28	3.47
chr20_5075598_5127272	PCNA	Other	chr20	5096099	rs17353:5096099:G:C	G	C	0.0042105	-1.54	0.52	-2.94	0.0032805	0.21	0.08	0.6
chr19_48598701_48693860	LIG1	Other	chr19	48679014	rs274870:48679014:T:C	T	C	0.0277349	-0.09	0.03	-2.94	0.0032966	0.91	0.86	0.97
chr19_48598701_48693860	LIG1	Other	chr19	48630018	rs251699:48630018:T:G	T	G	0.377928	-0.1	0.03	-2.94	0.00330893	0.91	0.85	0.97
chr7_96090937_96359203	SHFM1	HR/FA	chr7	96273034	rs184095488:96273034:G:A	G	A	0.0041045	0.86	0.29	2.94	0.00331639	2.37	1.33	4.2
chr11_61540108_61584716	FEN1	Other	chr11	61570073	rs75938339:61570073:T:C	T	C	0.00926226	0.59	0.2	2.93	0.00334309	1.8	1.22	2.66
chr19_48598701_48693860	LIG1	Other	chr19	48639235	rs2288882:48639235:G:A	G	A	0.379245	-0.1	0.03	-2.93	0.00335607	0.91	0.85	0.97
chr19_48598701_48693860	LIG1	Other	chr19	48631408	rs156641	C	T	0.379074	-0.1	0.03	-2.93	0.00340814	0.91	0.85	0.97
chr19_48598701_48693860	LIG1	Other	chr19	48635980	rs3730986:48635980:G:A	G	A	0.379096	-0.1	0.03	-2.93	0.00341208	0.91	0.85	0.97
chr13_103477193_103548345	ERCC5	NER	chr13	103481376	rs7334890:103481376:A:T	A	T	0.475248	-0.39	0.13	-2.93	0.00341411	0.68	0.53	0.88
chr9_97841335_98099984	FANCC	HR/FA	chr9	98096074	rs10821458:98096074:A:T	A	T	0.402334	-0.1	0.03	-2.93	0.00341684	0.91	0.85	0.97
chr11_125475035_125566150	CHEK1	ATM	chr11	125501929	rs12576279:125501929:T:G	T	G	0.00931115	-0.75	0.26	-2.93	0.00342197	0.47	0.28	0.78
chr19_48598701_48693860	LIG1	Other	chr19	48635910	rs3730989:48635910:C:T	C	T	0.37915	-0.1	0.03	-2.93	0.00343109	0.91	0.85	0.97
chr19_48598701_48693860	LIG1	Other	chr19	48634164	rs2241721	T	C	0.379255	-0.1	0.03	-2.92	0.00344828	0.91	0.85	0.97
chr19_48598701_48693860	LIG1	Other	chr19	48681840	rs145321616:48681840:T:TTTC	T	TTTC	0.0278575	-0.09	0.03	-2.92	0.00345698	0.91	0.86	0.97
chr8_42175972_42249326	POLB	BER	chr8	42227897	rs3136807:42227897:G:T	G	T	0.00317692	0.87	0.3	2.92	0.00348801	2.38	1.33	4.27
chr3_37014822_37127380	MLH1	MMR	chr3	37101893	rs1819816:37101893:G:A	G	A	0.0214424	0.3	0.1	2.92	0.00350136	1.35	1.1	1.66
chr17_33406810_33467063	RAD51D	HR/FA	chr17	33464864	rs7215209:33464864:C:T	C	T	0.216337	-0.1	0.04	-2.92	0.00353184	0.9	0.84	0.97
chr19_48598701_48693860	LIG1	Other	chr19	48666482	rs34148826:48666482:AT:A	AT	A	0.0116269	-0.09	0.03	-2.92	0.00353244	0.91	0.86	0.97
chr2_219920038_220045575	NHEJ1	NHEJ	chr2	220016094	rs12619165:220016094:T:C	T	C	0.0200607	-0.39	0.13	-2.92	0.00353399	0.68	0.52	0.88
chr14_68266495_69216935	RAD51B	HR/FA	chr14	68892062	rs28655994:68892062:A:T	A	T	0.0593106	0.19	0.06	2.92	0.00354521	1.21	1.06	1.37
chr2_47902668_48057240	MSH6	MMR	chr2	47918518	rs9679007:47918518:G:T	G	T	0.0523779	0.29	0.1	2.92	0.00355223	1.33	1.1	1.61
chr4_178210989_178304097	NEIL3	BER	chr4	178268547	rs77233922:178268547:C:A	C	A	0.0128915	0.57	0.2	2.92	0.00355441	1.77	1.21	2.6
chr19_48598701_48693860	LIG1	Other	chr19	48625212	rs156645:48625212:G:A	G	A	0.376598	-0.1	0.03	-2.91	0.00356221	0.91	0.85	0.97
chr12_133180347_133283945	POLE	MMR	chr12	133180611	12:133180611:C:G	C	G	0.00201144	1.53	0.52	2.91	0.00356436	4.6	1.65	12.86
chr14_68266495_69216935	RAD51B	HR/FA	chr14	68907463	rs201860256:68907463:C:CA	C	CA	0.0591758	0.19	0.06	2.91	0.00357214	1.21	1.06	1.37
chr19_48598701_48693860	LIG1	Other	chr19	48639472	rs3730976:48639472:T:C	T	C	0.378563	-0.1	0.03	-2.91	0.00358056	0.91	0.85	0.97
chr3_196175653_196250639	RNF168	Other	chr3	196197775	rs111798974:196197775:G:A	G	A	0.012531	0.49	0.17	2.91	0.00359085	1.64	1.17	2.28
chr7_44091845_44142139	POLM	NHEJ	chr7	44123133	rs117924175:44123133:A:C	A	C	0.0137939	0.41	0.14	2.91	0.00361735	1.5	1.14	1.98
chr5_131872615_132000313	RAD50	HR/FA	chr5	131949959	rs78641293:131949959:A:G	A	G	0.0448163	0.28	0.1	2.91	0.00362642	1.32	1.09	1.59
chr13_103477193_103548345	ERCC5	NER	chr13	103484335	rs112012879:103484335:C:CA	C	CA	0.486331	0.64	0.22	2.91	0.00362681	1.9	1.23	2.92
chr14_68266495_69216935	RAD51B	HR/FA	chr14	68897019	rs150546163:68897019:T:G	T	G	0.0594191	0.19	0.06	2.91	0.00363441	1.21	1.06	1.37
chr14_68266495_69216935	RAD51B	HR/FA	chr14	68897025	rs138824396:68897025:G:A	G	A	0.0593658	0.19	0.06	2.91	0.00363441	1.21	1.06	1.37
chr19_48598701_48693860	LIG1	Other	chr19	48624726	rs251690:48624726:G:A	G	A	0.379056	-0.09	0.03	-2.91	0.00364501	0.91	0.85	0.97
chr19_48598701_48693860	LIG1	Other	chr19	48627935	rs153021:48627935:T:C	T	C	0.379126	-0.09	0.03	-2.91	0.00365246	0.91	0.85	0.97
chr17_48430580_48478844	EME1	HR/FA	chr17	48452978	rs3060668:48452978:A:AAGC	A	AAGC	0.47169	0.09	0.03	2.9	0.00368159	1.1	1.03	1.17
chr19_48598701_48693860	LIG1	Other	chr19	48649179	rs175628:48649179:A:G	A	G	0.379689	-0.09	0.03	-2.9	0.0037046	0.91	0.85	0.97
chr14_68266495_69216935	RAD51B	HR/FA	chr14	68904059	rs1570107:68904059:A:G	A	G	0.0593632	0.19	0.06	2.9	0.00370855	1.2	1.06	1.37
chr14_68266495_69216935	RAD51B	HR/FA	chr14	68897806	rs149976940:68897806:T:C	T	C	0.0559713	0.2	0.07	2.9	0.00377281	1.22	1.07	1.39
chr10_115574487_115634142	DCLRE1A	XLR	chr10	115590177	rs7084758:115590177:G:T	G	T	0.150118	0.14	0.05	2.9	0.00378039	1.15	1.05	1.27
chr14_68266495_69216935	RAD51B	HR/FA	chr14	68897828	rs144236852:68897828:A:G	A	G	0.0558963	0.2	0.07	2.9	0.00378139	1.22	1.07	1.39
chr3_133299416_133400737	TOPBP1	ATM	chr3	133398099	rs7626210:133398099:G:A	G	A	0.455845	0.09	0.03	2.9	0.00378522	1.1	1.03	1.16
chr1_36165818_36255568	CLSPN	ATM	chr1	36166215	rs376926753:36166215:GTTTT:G	GTTTT	G	0.00483059	0.85	0.29	2.89	0.00379232	2.33	1.31	4.13
chr2_219920038_220045575	NHEJ1	NHEJ	chr2	220033353	rs78500598:220033353:C:T	C	T	0.00749086	0.57	0.2	2.89	0.00379351	1.76	1.2	2.59
chr3_133299416_133400737	TOPBP1	ATM	chr3	133398786	rs2718815:133398786:A:G	A	G	0.455755	0.09	0.03	2.89	0.00380108	1.1	1.03	1.16
chr13_32869610_32993805	BRCA2	HR/FA	chr13	32941441	rs117384844:32941441:C:T	C	T	0.00100807	1.39	0.48	2.89	0.0038102	4.01	1.56	10.26
chr10_131245447_131586271	MGMT	BER	chr10	131582096	rs7075383:131582096:C:T	C	T	0.215843	0.14	0.05	2.89	0.00381953	1.15	1.05	1.27
chr2_47902668_48057240	MSH6	MMR	chr2	47918519	rs9679708:47918519:T:G	T	G	0.0976614	0.21	0.07	2.89	0.00382975	1.24	1.07	1.43
chr19_48598701_48693860	LIG1	Other	chr19	48681930	rs11670094:48681930:T:C	T	C	0.0845439	-0.21	0.07	-2.89	0.00387163	0.81	0.71	0.94
chr5_79930466_80192279	MSH3	MMR	chr5	80004289	rs182569686:80004289:T:A	T	A	0.00354316	-1.2	0.42	-2.89	0.00390191	0.3	0.13	0.68
chr15_91240557_91378692	BLM	HR/FA	chr15	91274478	rs61493433:91274478:G:A	G	A	0.00859061	-0.63	0.22	-2.89	0.00391001	0.53	0.35	0.82
chr2_47902668_48057240	MSH6	MMR	chr2	47921463	rs68046778:47921463:A:G	A	G	0.0499392	0.29	0.1	2.88	0.00392872	1.33	1.1	1.62
chr17_34225069_34277777	RDM1	Other	chr17	34230759	17:34230759:G:A	G	A	0.00490984	-1.15	0.4	-2.88	0.00393551	0.32	0.14	0.69
chr19_48598701_48693860	LIG1	Other	chr19	48621547	rs156648:48621547:G:A	G	A	0.379095	-0.09	0.03	-2.88	0.00395009	0.91	0.85	0.97
chr1_226528391_226615780	PARP1	BER	chr1	226573683	rs115717703:226573683:A:G	A	G	0.0096934	-0.66	0.23	-2.88	0.00395655	0.52	0.33	0.81
chr16_107017_155841	MPG	BER	chr16	112112	rs216601:112112:G:A	G	A	0.100413	0.19	0.07	2.88	0.00397128	1.21	1.06	1.37
chr3_133299416_133400737	TOPBP1	ATM	chr3	133396753	rs2589275:133396753:A:G	A	G	0.455924	0.09	0.03	2.88	0.00398772	1.09	1.03	1.16
chr13_103477193_103548345	ERCC5	NER	chr13	103545135	rs201501527:103545135:C:CTA	C	CTA	0.0157251	0.39	0.14	2.88	0.00399636	1.48	1.13	1.93
chr15_91240557_91378692	BLM	HR/FA	chr15	91253531	rs75711720:91253531:C:T	C	T	0.00819948	-0.62	0.22	-2.88	0.00400348	0.54	0.35	0.82
chr3_133299416_133400737	TOPBP1	ATM	chr3	133399212	rs2718813:133399212:A:G	A	G	0.455885	0.09	0.03	2.88	0.00401201	1.09	1.03	1.16
chr16_30185224_30228882	SLX1A	HR/FA	chr16	30190891	rs79623117:30190891:G:A	G	A	0.04964	0.25	0.09	2.88	0.00401319	1.28	1.08	1.51
chr3_133299416_133400737	TOPBP1	ATM	chr3	133399702	rs2718812:133399702:C:T	C	T	0.455877	0.09	0.03	2.88	0.00401773	1.09	1.03	1.16
chr4_2053644_2263848	POLN	XLR	chr4	2259145	4:2259145:G:T	G	T	0.00245398	0.97	0.34	2.87	0.00407963	2.64	1.36	5.12
chr14_68266495_69216935	RAD51B	HR/FA	chr14	68884754	rs73276276:68884754:A:C	A	C	0.0582885	0.19	0.06	2.87	0.00408851	1.2	1.06	1.37
chr14_68266495_69216935	RAD51B	HR/FA	chr14	68908860	rs10131303:68908860:G:A	G	A	0.0584036	0.19	0.06	2.87	0.00409249	1.2	1.06	1.37
chr3_133299416_133400737	TOPBP1	ATM	chr3	133366253	rs76107896:133366253:A:C	A	C	0.0513843	0.21	0.07	2.87	0.0041528	1.23	1.07	1.42
chr17_48430580_48478844	EME1	HR/FA	chr17	48433081	rs886568:48433081:G:A	G	A	0.465086	0.09	0.03	2.86	0.00420009	1.09	1.03	1.16
chr17_48430580_48478844	EME1	HR/FA	chr17	48430694	rs2097844:48430694:G:A	G	A	0.465218	0.09	0.03	2.86	0.00420806	1.09	1.03	1.17
chr16_23594490_23672631	PALB2	HR/FA	chr16	23612121	rs17743858	T	A	0.0336053	-0.27	0.09	-2.86	0.00423935	0.76	0.64	0.92
chr17_33287512_33352083	LIG3	BER	chr17	33337764	rs59246535:33337764:C:CA	C	CA	0.401023	0.1	0.04	2.86	0.00425314	1.11	1.03	1.19
chr14_68266495_69216935	RAD51B	HR/FA	chr14	68891794	rs10151245:68891794:T:C	T	C	0.0583376	0.18	0.06	2.86	0.00425494	1.2	1.06	1.37
chr14_68266495_69216935	RAD51B	HR/FA	chr14	68891496	rs33936830:68891496:CT:C	CT	C	0.0578036	0.19	0.07	2.86	0.00427731	1.2	1.06	1.37
chr17_48430580_48478844	EME1	HR/FA	chr17	48458925	rs17741:48458925:C:T	C	T	0.459066	0.09	0.03	2.86	0.00427855	1.09	1.03	1.17
chr14_68266495_69216935	RAD51B	HR/FA	chr14	68892157	rs7142184:68892157:G:C	G	C	0.0583397	0.18	0.06	2.86	0.00428315	1.2	1.06	1.37
chr2_47902668_48057240	MSH6	MMR	chr2	47921088	rs111330299:47921088:G:C	G	C	0.0531695	0.28	0.1	2.86	0.00429148	1.32	1.09	1.6
chr2_47902668_48057240	MSH6	MMR	chr2	47913665	rs72815902:47913665:T:A	T	A	0.155324	0.17	0.06	2.85	0.00431352	1.18	1.05	1.33
chr17_33406810_33467063	RAD51D	HR/FA	chr17	33456008	rs1138723:33456008:G:A	G	A	0.175174	-0.1	0.03	-2.85	0.00435436	0.91	0.85	0.97
chr7_47982884_48039150	HUS1	ATM	chr7	48009763	7:48009763:G:A	G	A	0.0039941	0.65	0.23	2.85	0.0043623	1.92	1.23	3.02
chr14_68266495_69216935	RAD51B	HR/FA	chr14	68581854	rs28534048:68581854:A:G	A	G	0.00225623	0.91	0.32	2.85	0.00438949	2.49	1.33	4.66
chr2_47902668_48057240	MSH6	MMR	chr2	48034806	rs11314400:48034806:TA:T	TA	T	0.171643	-0.1	0.03	-2.85	0.00441339	0.91	0.85	0.97
chr14_68266495_69216935	RAD51B	HR/FA	chr14	68893845	rs10145446	A	C	0.0583486	0.18	0.06	2.85	0.00441629	1.2	1.06	1.36
chr14_68266495_69216935	RAD51B	HR/FA	chr14	68897872	rs369331062:68897872:G:A	G	A	0.058385	0.18	0.06	2.85	0.00443857	1.2	1.06	1.36
chr19_48598701_48693860	LIG1	Other	chr19	48679760	rs274874:48679760:G:A	G	A	0.0178909	-0.09	0.03	-2.84	0.00444303	0.91	0.86	0.97
chr19_48598701_48693860	LIG1	Other	chr19	48685630	rs67163501:48685630:T:TA	T	TA	0.390326	-0.1	0.03	-2.84	0.0044458	0.91	0.85	0.97
chr5_133686869_133747683	UBE2B	TLS	chr5	133730228	rs150056465:133730228:G:T	G	T	0.0045039	-1.05	0.37	-2.84	0.00445122	0.35	0.17	0.72
chr14_68266495_69216935	RAD51B	HR/FA	chr14	68901276	rs11626013:68901276:T:C	T	C	0.0583895	0.18	0.06	2.84	0.0044586	1.2	1.06	1.36
chr14_68266495_69216935	RAD51B	HR/FA	chr14	68902972	rs11846851:68902972:A:G	A	G	0.0583916	0.18	0.06	2.84	0.0044684	1.2	1.06	1.36
chr5_133686869_133747683	UBE2B	TLS	chr5	133696331	rs193275682:133696331:G:T	G	T	0.00450026	-1.05	0.37	-2.84	0.00447638	0.35	0.17	0.72
chr14_68266495_69216935	RAD51B	HR/FA	chr14	68904312	rs11625077:68904312:C:T	C	T	0.0583934	0.18	0.06	2.84	0.00447682	1.2	1.06	1.36
chr6_37301747_37382514	RNF8	ATM	chr6	37382442	rs146667565:37382442:C:A	C	A	0.00713863	-0.77	0.27	-2.84	0.00451675	0.46	0.27	0.79
chr12_1001242_1119219	RAD52	HR/FA	chr12	1104260	12:1104260:TC:T	TC	T	0.185904	0.13	0.05	2.84	0.00455672	1.14	1.04	1.25
chr9_97841335_98099984	FANCC	HR/FA	chr9	97965660	rs35089595:97965660:C:CAAA	C	CAAA	0.0602795	0.1	0.03	2.84	0.00457476	1.1	1.03	1.17
chr8_42175972_42249326	POLB	BER	chr8	42208709	rs200998296:42208709:C:CT	C	CT	0.0234149	-0.4	0.14	-2.83	0.00458703	0.67	0.51	0.89
chr19_45833094_45893876	ERCC2	NER	chr19	45854735	rs140285667:45854735:A:G	A	G	0.00191608	0.98	0.35	2.83	0.00459342	2.67	1.35	5.27
chr17_48430580_48478844	EME1	HR/FA	chr17	48449270	rs11868055:48449270:A:G	A	G	0.470018	0.09	0.03	2.83	0.00460548	1.09	1.03	1.16
chr5_34885368_34939094	RAD1	ATM	chr5	34921994	rs76724502:34921994:A:C	A	C	0.00348895	0.77	0.27	2.83	0.00460845	2.15	1.27	3.66
chr15_91240557_91378692	BLM	HR/FA	chr15	91255194	rs8033093:91255194:A:T	A	T	0.0088742	-0.59	0.21	-2.83	0.00461152	0.56	0.37	0.83
chr2_58366377_58488490	FANCL	HR/FA	chr2	58474549	2:58474549:G:GT	G	GT	0.00580241	0.56	0.2	2.83	0.00463952	1.75	1.19	2.57
chr16_23594490_23672631	PALB2	HR/FA	chr16	23612910	rs79232608:23612910:A:C	A	C	0.0334581	-0.27	0.09	-2.83	0.00466692	0.77	0.64	0.92
chr18_20493277_20626451	RBBP8	HR/FA	chr18	20607753	rs183895295:20607753:T:C	T	C	0.00183199	1.3	0.46	2.83	0.00468526	3.65	1.49	8.96
chr4_178210989_178304097	NEIL3	BER	chr4	178255161	rs11733153:178255161:T:C	T	C	0.275697	0.1	0.04	2.83	0.00470412	1.11	1.03	1.19
chr18_20493277_20626451	RBBP8	HR/FA	chr18	20625882	rs78911470:20625882:C:T	C	T	0.00183321	1.3	0.46	2.83	0.00470659	3.65	1.49	8.97
chr2_47902668_48057240	MSH6	MMR	chr2	47921427	rs72875064:47921427:T:C	T	C	0.0532565	0.28	0.1	2.83	0.00471198	1.32	1.09	1.6
chr2_47902668_48057240	MSH6	MMR	chr2	47921185	rs113204427:47921185:A:G	A	G	0.0532571	0.28	0.1	2.83	0.00472403	1.32	1.09	1.6
chr14_68266495_69216935	RAD51B	HR/FA	chr14	69018128	c14_pos68087881	T	G	0.0349793	0.23	0.08	2.82	0.0047452	1.26	1.07	1.47
chr2_47902668_48057240	MSH6	MMR	chr2	47966677	rs75342628:47966677:A:C	A	C	0.0851465	-0.21	0.08	-2.82	0.00475651	0.81	0.7	0.94
chr15_43679406_43822812	TP53BP1	ATM	chr15	43689494	rs186788196:43689494:C:T	C	T	0.00592676	-0.91	0.32	-2.82	0.00476509	0.4	0.22	0.76
chr3_133299416_133400737	TOPBP1	ATM	chr3	133399738	rs2718811:133399738:T:A	T	A	0.455705	0.09	0.03	2.82	0.00480503	1.09	1.03	1.16
chr2_47902668_48057240	MSH6	MMR	chr2	47917794	rs17036858:47917794:A:T	A	T	0.0499163	0.28	0.1	2.82	0.00481217	1.33	1.09	1.62
chr17_48430580_48478844	EME1	HR/FA	chr17	48432681	rs2526538:48432681:G:A	G	A	0.0291999	-0.09	0.03	-2.82	0.00486634	0.91	0.86	0.97
chr17_48430580_48478844	EME1	HR/FA	chr17	48442121	rs2586475:48442121:G:T	G	T	0.0301722	-0.09	0.03	-2.81	0.00493076	0.91	0.86	0.97
chr9_97841335_98099984	FANCC	HR/FA	chr9	98095263	rs7026047:98095263:A:C	A	C	0.401765	-0.09	0.03	-2.81	0.00493345	0.91	0.86	0.97
chr2_47902668_48057240	MSH6	MMR	chr2	47922769	rs13407972:47922769:A:G	A	G	0.0533102	0.27	0.1	2.81	0.00496989	1.32	1.09	1.59
chr19_48598701_48693860	LIG1	Other	chr19	48619515	19:48619515:AC:A	AC	A	0.00342534	0.84	0.3	2.81	0.00500981	2.31	1.29	4.15
chr2_47902668_48057240	MSH6	MMR	chr2	47903488	rs75095531:47903488:C:T	C	T	0.0446655	0.26	0.09	2.81	0.0050108	1.3	1.08	1.56
chr17_8023789_8079678	PER1	Other	chr17	8039789	rs58446205:8039789:T:TC	T	TC	0.494158	-0.62	0.22	-2.81	0.0050108	0.54	0.35	0.83
chr17_48430580_48478844	EME1	HR/FA	chr17	48438055	rs2526537:48438055:G:T	G	T	0.0298696	-0.09	0.03	-2.81	0.00501541	0.92	0.86	0.97
chr9_97841335_98099984	FANCC	HR/FA	chr9	98094970	rs72752356:98094970:T:A	T	A	0.0215765	0.3	0.11	2.8	0.0050358	1.35	1.09	1.66
chr2_47902668_48057240	MSH6	MMR	chr2	47906325	rs111941539:47906325:A:C	A	C	0.0446741	0.26	0.09	2.8	0.00503595	1.3	1.08	1.56
chr17_59738626_59960882	BRIP1	HR/FA	chr17	59911001	rs145797181:59911001:C:T	C	T	0.0393733	-0.24	0.09	-2.8	0.00505865	0.78	0.66	0.93
chr3_142148078_142317668	ATR	ATM	chr3	142203085	3:142203085:G:T	G	T	0.00276568	-1.64	0.59	-2.8	0.00511268	0.19	0.06	0.61
chr17_48430580_48478844	EME1	HR/FA	chr17	48454453	rs917030:48454453:T:A	T	A	0.469041	0.09	0.03	2.8	0.00516141	1.09	1.03	1.16
chr4_178210989_178304097	NEIL3	BER	chr4	178254453	rs118165747:178254453:C:T	C	T	0.00708255	0.73	0.26	2.79	0.00520911	2.08	1.24	3.47
chr17_7545096_7610856	TP53	ATM	chr17	7567721	17:7567721:C:T	C	T	0.00190193	0.93	0.33	2.79	0.00523036	2.54	1.32	4.9
chr17_78368966_78431886	ENDOV	Other	chr17	78422544	rs56168303:78422544:C:T	C	T	0.132737	-0.19	0.07	-2.79	0.00523319	0.82	0.72	0.94
chr3_133299416_133400737	TOPBP1	ATM	chr3	133307642	rs200976911:133307642:T:G	T	G	0.321973	0.12	0.04	2.79	0.00525027	1.13	1.04	1.23
chr19_44027191_44100158	XRCC1	BER	chr19	44063363	rs148942769:44063363:C:T	C	T	0.00368807	0.84	0.3	2.79	0.00525714	2.32	1.28	4.19
chr19_7664410_7714451	XAB2	NER	chr19	7678488	rs117029024:7678488:G:A	G	A	0.0139836	0.49	0.18	2.79	0.0052645	1.63	1.16	2.3
chr19_48598701_48693860	LIG1	Other	chr19	48660445	rs274862:48660445:T:C	T	C	0.388185	-0.09	0.03	-2.79	0.00526966	0.91	0.86	0.97
chr4_178210989_178304097	NEIL3	BER	chr4	178279411	rs77622138:178279411:C:T	C	T	0.0136515	0.55	0.2	2.79	0.00532162	1.73	1.18	2.55
chr4_178210989_178304097	NEIL3	BER	chr4	178265751	rs6823747:178265751:G:C	G	C	0.282146	0.11	0.04	2.79	0.00532927	1.12	1.03	1.21
chr2_47902668_48057240	MSH6	MMR	chr2	47907776	rs77828998:47907776:A:G	A	G	0.0447102	0.26	0.09	2.78	0.00535897	1.3	1.08	1.56
chr5_79930466_80192279	MSH3	MMR	chr5	79972970	rs181590602:79972970:G:A	G	A	0.00220582	-2.01	0.72	-2.78	0.00536537	0.13	0.03	0.55
chr19_48598701_48693860	LIG1	Other	chr19	48603735	rs140435276:48603735:G:A	G	A	0.00992108	0.44	0.16	2.78	0.0053817	1.55	1.14	2.11
chr20_5075598_5127272	PCNA	Other	chr20	5105706	rs117269362:5105706:C:T	C	T	0.0045128	0.92	0.33	2.78	0.0054157	2.52	1.31	4.84
chr5_131872615_132000313	RAD50	HR/FA	chr5	131955528	rs11954099:131955528:C:A	C	A	0.357839	0.1	0.04	2.78	0.00541903	1.11	1.03	1.19
chr1_226528391_226615780	PARP1	BER	chr1	226565801	rs114154260:226565801:A:C	A	C	0.0086466	-0.67	0.24	-2.78	0.00542098	0.51	0.32	0.82
chr5_79930466_80192279	MSH3	MMR	chr5	79956440	rs148500687:79956440:C:A	C	A	0.00220746	-2.01	0.72	-2.78	0.00543449	0.13	0.03	0.55
chr19_48598701_48693860	LIG1	Other	chr19	48689042	rs2436159:48689042:G:A	G	A	0.0513698	-0.09	0.03	-2.78	0.00543642	0.91	0.86	0.97
chr4_178210989_178304097	NEIL3	BER	chr4	178228317	rs188802974:178228317:G:A	G	A	0.00709054	0.7	0.25	2.78	0.00543722	2.02	1.23	3.32
chr5_82353316_82669606	XRCC4	NHEJ	chr5	82520605	rs183451769:82520605:A:G	A	G	0.00301965	-1.3	0.47	-2.78	0.00544911	0.27	0.11	0.68
chr8_42175972_42249326	POLB	BER	chr8	42248872	8:42248872:C:A	C	A	0.00334568	-1.19	0.43	-2.78	0.00544913	0.31	0.13	0.7
chr4_178210989_178304097	NEIL3	BER	chr4	178280946	rs34885569:178280946:A:G	A	G	0.0141464	0.54	0.2	2.78	0.00544937	1.72	1.17	2.52
chr6_24630204_24687261	TDP2	Other	chr6	24651352	rs67414927:24651352:TA:T	TA	T	0.330567	0.12	0.04	2.78	0.00546429	1.12	1.04	1.22
chr19_4382658_4463389	CHAF1A	Other	chr19	4398298	rs146834725:4398298:C:G	C	G	0.00283819	1.27	0.46	2.78	0.00549796	3.54	1.45	8.66
chr19_48598701_48693860	LIG1	Other	chr19	48651081	rs58305640:48651081:GA:G	GA	G	0.0471058	0.2	0.07	2.78	0.00550339	1.22	1.06	1.41
chr1_114427762_114476708	DCLRE1B	XLR	chr1	114464254	rs112662274:114464254:C:T	C	T	0.00200459	1.23	0.44	2.78	0.00550434	3.41	1.43	8.12
chr12_109505995_109551277	ALKBH2	BER	chr12	109511144	12:109511144:T:C	T	C	0.310974	0.13	0.05	2.77	0.00553675	1.14	1.04	1.24
chr17_59738626_59960882	BRIP1	HR/FA	chr17	59911493	rs16945665	G	A	0.0399749	-0.24	0.09	-2.77	0.00557868	0.79	0.66	0.93
chr14_68266495_69216935	RAD51B	HR/FA	chr14	68857605	rs111435087:68857605:T:C	T	C	0.0067693	0.55	0.2	2.77	0.00560501	1.73	1.17	2.55
chr2_58366377_58488490	FANCL	HR/FA	chr2	58424390	2:58424390:C:A	C	A	0.00413475	0.71	0.26	2.77	0.00562206	2.04	1.23	3.37
chr5_60149657_60260885	ERCC8	NER	chr5	60171720	rs10661271:60171720:C:CT	C	CT	0.0421412	0.22	0.08	2.77	0.0056402	1.25	1.07	1.46
chr18_51775773_51844602	POLI	TLS	chr18	51828056	rs145116077:51828056:C:T	C	T	0.0113613	0.38	0.14	2.77	0.00566443	1.47	1.12	1.92
chr18_51775773_51844602	POLI	TLS	chr18	51824565	rs140611898:51824565:A:G	A	G	0.0113612	0.38	0.14	2.77	0.00566619	1.47	1.12	1.92
chr17_59738626_59960882	BRIP1	HR/FA	chr17	59950654	rs62068844:59950654:G:A	G	A	0.00259836	1.17	0.42	2.76	0.00571093	3.21	1.4	7.35
chr14_68266495_69216935	RAD51B	HR/FA	chr14	69016002	rs113671762:69016002:A:G	A	G	0.0197072	0.31	0.11	2.76	0.00571288	1.37	1.09	1.7
chr17_59738626_59960882	BRIP1	HR/FA	chr17	59901717	rs72843708:59901717:C:A	C	A	0.0395211	-0.24	0.09	-2.76	0.00572246	0.79	0.66	0.93
chr16_89783956_89903065	FANCA	HR/FA	chr16	89879817	rs34267963:89879817:T:TA	T	TA	0.274492	-0.1	0.04	-2.76	0.00573041	0.9	0.84	0.97
chr2_17915124_17986632	GEN1	HR/FA	chr2	17981072	rs111964567:17981072:G:T	G	T	0.0156808	0.42	0.15	2.76	0.00573498	1.53	1.13	2.06
chr1_2095916_2164159	C1orf86	HR/FA	chr1	2137328	1:2137328:C:A	C	A	0.0014383	1.54	0.56	2.76	0.00575209	4.65	1.56	13.82
chr2_47902668_48057240	MSH6	MMR	chr2	48007836	rs34666692:48007836:TA:T	TA	T	0.219032	-0.1	0.04	-2.76	0.00576135	0.91	0.84	0.97
chr17_59738626_59960882	BRIP1	HR/FA	chr17	59755913	rs75555026:59755913:T:C	T	C	0.00134015	-4.11	1.49	-2.76	0.00584579	0.02	0	0.31
chr3_37014822_37127380	MLH1	MMR	chr3	37015660	rs79362144:37015660:A:T	A	T	0.00721233	0.55	0.2	2.75	0.0058698	1.73	1.17	2.56
chr2_47902668_48057240	MSH6	MMR	chr2	47918054	rs17038387:47918054:C:T	C	T	0.0473334	0.28	0.1	2.75	0.00587802	1.33	1.08	1.62
chr10_131245447_131586271	MGMT	BER	chr10	131314805	10:131314805:A:G	A	G	0.00169209	-2.35	0.85	-2.75	0.00590549	0.1	0.02	0.51
chr1_241991481_242073241	EXO1	Other	chr1	242030607	rs186926668:242030607:T:A	T	A	0.00354383	0.69	0.25	2.75	0.00592102	1.99	1.22	3.26
chr17_48430580_48478844	EME1	HR/FA	chr17	48450227	rs11871126:48450227:C:T	C	T	0.468222	0.09	0.03	2.75	0.00595253	1.09	1.03	1.16
chr4_178210989_178304097	NEIL3	BER	chr4	178226706	rs142734032:178226706:A:G	A	G	0.00715073	0.7	0.25	2.75	0.00596506	2.01	1.22	3.3
chr4_178210989_178304097	NEIL3	BER	chr4	178287845	rs74288349:178287845:G:A	G	A	0.0135161	0.54	0.2	2.75	0.00599664	1.72	1.17	2.54
chr9_97841335_98099984	FANCC	HR/FA	chr9	98049372	rs72752346:98049372:C:T	C	T	0.0110611	0.39	0.14	2.74	0.006084	1.48	1.12	1.95
chr3_51956360_52002883	PARP3	BER	chr3	52000845	rs184942477:52000845:G:A	G	A	0.00302868	-1.43	0.52	-2.74	0.00614794	0.24	0.09	0.67
chr1_28198034_28261257	RPA2	Other	chr1	28200529	rs7511927:28200529:C:G	C	G	0.0567899	0.19	0.07	2.74	0.00615481	1.21	1.06	1.39
chr17_48430580_48478844	EME1	HR/FA	chr17	48445699	rs2586438:48445699:C:T	C	T	0.0317121	-0.09	0.03	-2.74	0.0061769	0.92	0.86	0.98
chr19_7664410_7714451	XAB2	NER	chr19	7692058	rs794084:7692058:G:A	G	A	0.0966681	0.11	0.04	2.74	0.00619276	1.11	1.03	1.2
chr14_68266495_69216935	RAD51B	HR/FA	chr14	68887667	rs10132294	T	C	0.201099	0.1	0.04	2.74	0.00621609	1.11	1.03	1.2
chr2_47902668_48057240	MSH6	MMR	chr2	47917312	rs13414967:47917312:C:A	C	A	0.0535284	0.27	0.1	2.73	0.00625769	1.31	1.08	1.58
chr7_7656148_7778238	RPA3	Other	chr7	7691562	rs189588559:7691562:C:A	C	A	0.00509276	0.58	0.21	2.73	0.00625776	1.79	1.18	2.71
chr2_47902668_48057240	MSH6	MMR	chr2	47916074	rs6753949:47916074:A:G	A	G	0.0544741	0.27	0.1	2.73	0.00627169	1.3	1.08	1.58
chr19_7664410_7714451	XAB2	NER	chr19	7691867	rs794083:7691867:C:G	C	G	0.0973909	0.11	0.04	2.73	0.00627238	1.11	1.03	1.2
chr11_61046922_61120838	DDB1	NER	chr11	61088878	rs59592773:61088878:CT:C	CT	C	0.114322	0.18	0.07	2.73	0.00630415	1.2	1.05	1.36
chr11_125475035_125566150	CHEK1	ATM	chr11	125492698	rs76958676:125492698:C:T	C	T	0.00533535	-1.13	0.42	-2.73	0.00633119	0.32	0.14	0.73
chr14_20791740_20846064	PARP2	BER	chr14	20827905	rs145220909:20827905:C:T	C	T	0.00130092	1.59	0.58	2.73	0.00635369	4.88	1.56	15.25
chr14_20791740_20846064	PARP2	BER	chr14	20828036	rs117306877:20828036:T:C	T	C	0.00130085	1.59	0.58	2.73	0.00635425	4.88	1.56	15.25
chr17_33406810_33467063	RAD51D	HR/FA	chr17	33431531	rs112677858:33431531:A:T	A	T	0.00456426	-0.9	0.33	-2.73	0.00637247	0.41	0.21	0.78
chr14_68266495_69216935	RAD51B	HR/FA	chr14	69035800	rs143022673:69035800:C:T	C	T	0.00498056	-0.74	0.27	-2.73	0.00642939	0.47	0.28	0.81
chr17_8023789_8079678	PER1	Other	chr17	8024758	rs114049508:8024758:C:A	C	A	0.00802796	0.45	0.16	2.72	0.00643338	1.56	1.13	2.16
chr7_7656148_7778238	RPA3	Other	chr7	7678842	7:7678842:A:G	A	G	0.00246237	0.94	0.35	2.72	0.00644782	2.57	1.3	5.07
chr19_48598701_48693860	LIG1	Other	chr19	48612967	rs11083914:48612967:C:T	C	T	0.478087	-0.09	0.03	-2.72	0.00645125	0.92	0.86	0.98
chr19_48598701_48693860	LIG1	Other	chr19	48612971	rs11083915:48612971:G:A	G	A	0.478087	-0.09	0.03	-2.72	0.00645282	0.92	0.86	0.98
chr5_60149657_60260885	ERCC8	NER	chr5	60208325	rs150633142:60208325:C:T	C	T	0.0204202	-0.35	0.13	-2.72	0.00646365	0.71	0.55	0.91
chr5_60149657_60260885	ERCC8	NER	chr5	60222865	rs199955793:60222865:T:TA	T	TA	0.0203966	-0.35	0.13	-2.72	0.00647726	0.71	0.55	0.91
chr19_48598701_48693860	LIG1	Other	chr19	48688368	rs10421339:48688368:C:G	C	G	0.0195001	-0.09	0.03	-2.72	0.00647898	0.92	0.86	0.98
chr19_7664410_7714451	XAB2	NER	chr19	7696295	rs794086:7696295:T:G	T	G	0.153918	0.11	0.04	2.72	0.00649656	1.12	1.03	1.21
chr15_91240557_91378692	BLM	HR/FA	chr15	91255757	rs74673628:91255757:T:C	T	C	0.00845745	-0.57	0.21	-2.72	0.00650573	0.57	0.38	0.85
chr7_96090937_96359203	SHFM1	HR/FA	chr7	96156877	rs4397320:96156877:G:A	G	A	0.450557	0.24	0.09	2.72	0.00655681	1.27	1.07	1.5
chr11_43882388_43961762	ALKBH3	BER	chr11	43891694	rs2862999:43891694:C:T	C	T	0.355856	0.13	0.05	2.72	0.00656196	1.14	1.04	1.26
chr15_91240557_91378692	BLM	HR/FA	chr15	91254899	rs10706951:91254899:CT:C	CT	C	0.00845862	-0.57	0.21	-2.72	0.00658522	0.57	0.38	0.85
chr19_44027191_44100158	XRCC1	BER	chr19	44042078	rs192981198:44042078:C:A	C	A	0.00432694	0.57	0.21	2.72	0.00660133	1.77	1.17	2.66
chr12_109505995_109551277	ALKBH2	BER	chr12	109511256	12:109511256:T:C	T	C	0.303038	0.12	0.05	2.71	0.00666795	1.13	1.04	1.24
chr8_48665668_48892743	PRKDC	NHEJ	chr8	48697592	rs62539156:48697592:C:G	C	G	0.00554942	0.76	0.28	2.71	0.00668178	2.13	1.23	3.67
chr2_47902668_48057240	MSH6	MMR	chr2	47934681	rs741088:47934681:G:A	G	A	0.0521019	0.26	0.1	2.71	0.00668718	1.3	1.08	1.57
chr4_2450663_2537584	RNF4	Other	chr4	2465304	rs846252:2465304:G:A	G	A	0.134929	0.1	0.04	2.71	0.00668719	1.1	1.03	1.18
chr11_43882388_43961762	ALKBH3	BER	chr11	43953741	rs147785122:43953741:A:G	A	G	0.00251698	-2.29	0.84	-2.71	0.00672589	0.1	0.02	0.53
chr8_48665668_48892743	PRKDC	NHEJ	chr8	48737622	rs185940045:48737622:A:C	A	C	0.00160482	1.6	0.59	2.71	0.00673232	4.96	1.56	15.77
chr2_47902668_48057240	MSH6	MMR	chr2	47909200	rs111381734:47909200:G:A	G	A	0.0448456	0.25	0.09	2.71	0.00680449	1.29	1.07	1.55
chr3_133299416_133400737	TOPBP1	ATM	chr3	133383475	rs181156882:133383475:C:T	C	T	0.00435964	0.66	0.25	2.71	0.00682305	1.94	1.2	3.15
chr5_82353316_82669606	XRCC4	NHEJ	chr5	82530903	rs149451234:82530903:G:A	G	A	0.00131861	1.13	0.42	2.71	0.00682703	3.11	1.37	7.06
chr5_68510699_68593250	CDK7	Other	chr5	68590345	rs4484386:68590345:C:G	C	G	0.0177213	0.4	0.15	2.7	0.00686266	1.5	1.12	2.01
chr3_133299416_133400737	TOPBP1	ATM	chr3	133395690	rs2589276:133395690:A:T	A	T	0.402754	0.15	0.06	2.7	0.00689117	1.16	1.04	1.3
chr5_70310783_70383479	GTF2H2	NER	chr5	70375261	rs200627984:70375261:CG:C	CG	C	0.013218	-0.63	0.23	-2.7	0.00691067	0.53	0.34	0.84
chr19_33443126_33489128	C19orf40	HR/FA	chr19	33462558	19:33462558:G:T	G	T	0.00400235	0.84	0.31	2.7	0.00692955	2.31	1.26	4.24
chr10_50643413_50767072	ERCC6	NER	chr10	50714556	rs4253097:50714556:A:G	A	G	0.00534752	0.72	0.27	2.7	0.00693183	2.05	1.22	3.47
chr2_47902668_48057240	MSH6	MMR	chr2	47924760	rs144251133:47924760:A:AG	A	AG	0.0855464	-0.22	0.08	-2.7	0.00694368	0.81	0.69	0.94
chr14_68266495_69216935	RAD51B	HR/FA	chr14	69086178	rs371311594:69086178:C:CA	C	CA	0.452738	0.09	0.03	2.7	0.00695075	1.09	1.02	1.16
chr16_89783956_89903065	FANCA	HR/FA	chr16	89802652	16:89802652:C:T	C	T	0.00253805	0.84	0.31	2.7	0.00695103	2.32	1.26	4.26
chr17_48430580_48478844	EME1	HR/FA	chr17	48445674	rs147592975:48445674:CCTGGTCAG:C	CCTGGTCAG	C	0.467838	0.09	0.03	2.7	0.00696242	1.09	1.02	1.16
chr2_216952186_217091026	XRCC5	NHEJ	chr2	217005842	rs45465402:217005842:T:C	T	C	0.00536642	0.65	0.24	2.7	0.00696418	1.92	1.2	3.08
chr19_48598701_48693860	LIG1	Other	chr19	48637009	rs41555716:48637009:C:T	C	T	0.0608154	-0.23	0.09	-2.7	0.00697396	0.79	0.67	0.94
chr17_48430580_48478844	EME1	HR/FA	chr17	48441589	rs8067510:48441589:A:G	A	G	0.467891	0.09	0.03	2.7	0.00698775	1.09	1.02	1.16
chr8_145716666_145763229	RECQL4	RECQ	chr8	145747618	rs3834368:145747618:A:AC	A	AC	0.406158	0.1	0.04	2.7	0.00698874	1.11	1.03	1.19
chr8_48665668_48892743	PRKDC	NHEJ	chr8	48878174	rs181536105:48878174:A:G	A	G	0.00153029	1.61	0.6	2.7	0.00700641	4.98	1.55	16.02
chr12_1001242_1119219	RAD52	HR/FA	chr12	1113621	12:1113621:G:A	G	A	0.172508	-0.11	0.04	-2.7	0.00703436	0.89	0.82	0.97
chr22_41997122_42080044	XRCC6	NHEJ	chr22	42003621	rs138511475:42003621:A:G	A	G	0.00580217	0.57	0.21	2.7	0.00703483	1.76	1.17	2.66
chr9_97841335_98099984	FANCC	HR/FA	chr9	98062357	rs10993506:98062357:C:G	C	G	0.0127935	0.36	0.13	2.7	0.00703679	1.44	1.1	1.87
chr16_89783956_89903065	FANCA	HR/FA	chr16	89875391	rs188017732:89875391:G:A	G	A	0.00252149	0.84	0.31	2.69	0.00704754	2.32	1.26	4.27
chr2_99996937_100126497	REV1	TLS	chr2	100074282	rs185489522:100074282:G:A	G	A	0.00163006	1.43	0.53	2.69	0.00707353	4.17	1.47	11.77
chr1_226528391_226615780	PARP1	BER	chr1	226537244	rs367797484:226537244:C:T	C	T	0.114816	0.14	0.05	2.69	0.00707998	1.15	1.04	1.27
chr12_109505995_109551277	ALKBH2	BER	chr12	109528198	12:109528198:C:T	C	T	0.0478081	-0.24	0.09	-2.69	0.00710676	0.79	0.66	0.94
chr11_61540108_61584716	FEN1	Other	chr11	61549658	11:61549658:G:C	G	C	0.00106099	2.04	0.76	2.69	0.00712019	7.68	1.74	33.88
chr15_91240557_91378692	BLM	HR/FA	chr15	91256883	15:91256883:G:GTGTGTT	G	GTGTGTT	0.00251883	-1.59	0.59	-2.69	0.00712767	0.2	0.06	0.65
chr19_48598701_48693860	LIG1	Other	chr19	48655449	rs8113271:48655449:G:A	G	A	0.0450076	0.2	0.07	2.69	0.00713198	1.22	1.05	1.4
chr10_131245447_131586271	MGMT	BER	chr10	131315562	rs148305820:131315562:T:C	T	C	0.0118705	0.55	0.21	2.69	0.00714826	1.74	1.16	2.6
chr6_43523886_43606701	POLH	TLS	chr6	43597361	rs181104577:43597361:G:A	G	A	0.00288508	-1.34	0.5	-2.69	0.00714831	0.26	0.1	0.7
chr19_48598701_48693860	LIG1	Other	chr19	48673168	rs35030999:48673168:T:TTC	T	TTC	0.386832	-0.09	0.03	-2.69	0.00719544	0.92	0.86	0.98
chr2_190629106_190762355	PMS1	MMR	chr2	190757083	rs137977162:190757083:T:C	T	C	0.00274281	-2.15	0.8	-2.69	0.00720772	0.12	0.02	0.56
chr8_42175972_42249326	POLB	BER	chr8	42202781	8:42202781:C:G	C	G	0.00112964	2.36	0.88	2.69	0.00723209	10.55	1.89	58.91
chr12_1001242_1119219	RAD52	HR/FA	chr12	1110336	12:1110336:G:A	G	A	0.256976	0.1	0.04	2.69	0.00724446	1.1	1.03	1.19
chr3_133299416_133400737	TOPBP1	ATM	chr3	133299440	rs111916702:133299440:G:A	G	A	0.0419713	0.22	0.08	2.68	0.00725966	1.24	1.06	1.46
chr19_48598701_48693860	LIG1	Other	chr19	48633847	rs754948	C	T	0.0465255	0.19	0.07	2.68	0.00726327	1.21	1.05	1.4
chr17_78368966_78431886	ENDOV	Other	chr17	78427033	rs13341123:78427033:G:T	G	T	0.187966	-0.16	0.06	-2.68	0.00726637	0.85	0.76	0.96
chr17_78368966_78431886	ENDOV	Other	chr17	78421351	17:78421351:T:A	T	A	0.133634	-0.19	0.07	-2.68	0.00729938	0.83	0.73	0.95
chr11_67139422_67185881	RAD9A	ATM	chr11	67183330	rs368225452:67183330:C:T	C	T	0.0029051	0.99	0.37	2.68	0.00730462	2.68	1.3	5.51
chr14_68266495_69216935	RAD51B	HR/FA	chr14	68583582	rs8011367:68583582:T:A	T	A	0.00320276	0.7	0.26	2.68	0.00732767	2.01	1.21	3.36
chr15_89767179_89880492	FANCI	HR/FA	chr15	89774603	rs191363307:89774603:C:T	C	T	0.00282259	0.97	0.36	2.68	0.00733327	2.63	1.3	5.32
chr10_131245447_131586271	MGMT	BER	chr10	131466076	rs117948076:131466076:C:T	C	T	0.00720965	0.63	0.23	2.68	0.00736851	1.87	1.18	2.97
chr2_47902668_48057240	MSH6	MMR	chr2	47909949	rs79829485:47909949:G:C	G	C	0.0449155	0.25	0.09	2.68	0.00737853	1.29	1.07	1.55
chr16_2069815_2117867	NTHL1	BER	chr16	2100880	rs143422597:2100880:G:A	G	A	0.00891056	-0.64	0.24	-2.68	0.00738084	0.53	0.33	0.84
chr4_178210989_178304097	NEIL3	BER	chr4	178228273	rs1489952:178228273:A:C	A	C	0.303895	0.09	0.03	2.68	0.00738313	1.09	1.02	1.17
chr18_51775773_51844602	POLI	TLS	chr18	51781113	rs139314578:51781113:G:A	G	A	0.00397005	0.78	0.29	2.68	0.00739104	2.19	1.23	3.88
chr19_48598701_48693860	LIG1	Other	chr19	48628761	rs66525371:48628761:GA:G	GA	G	0.0464926	0.19	0.07	2.68	0.00740248	1.21	1.05	1.4
chr19_48598701_48693860	LIG1	Other	chr19	48613018	rs251697:48613018:T:C	T	C	0.477641	-0.09	0.03	-2.68	0.00741549	0.92	0.86	0.98
chr3_196175653_196250639	RNF168	Other	chr3	196241629	rs113485420:196241629:T:C	T	C	0.00168112	1.59	0.59	2.68	0.00743256	4.9	1.53	15.66
chr19_48598701_48693860	LIG1	Other	chr19	48630244	rs35408335:48630244:T:C	T	C	0.046593	0.19	0.07	2.68	0.00744671	1.21	1.05	1.4
chr7_152321863_152393250	XRCC2	HR/FA	chr7	152328821	rs34391955:152328821:C:CA	C	CA	0.124993	-0.12	0.04	-2.68	0.007459	0.89	0.82	0.97
chr8_48665668_48892743	PRKDC	NHEJ	chr8	48692431	rs62539155:48692431:G:C	G	C	0.00916832	0.68	0.25	2.67	0.00748674	1.97	1.2	3.22
chr12_54555058_54602778	SMUG1	BER	chr12	54593124	12:54593124:C:T	C	T	0.0359038	0.29	0.11	2.67	0.007494	1.33	1.08	1.65
chr19_48598701_48693860	LIG1	Other	chr19	48637863	rs7247570:48637863:T:G	T	G	0.0465398	0.19	0.07	2.67	0.00752134	1.21	1.05	1.4
chr2_47610107_47809450	MSH2	MMR	chr2	47788135	rs115627482:47788135:G:A	G	A	0.0037711	0.71	0.27	2.67	0.00753237	2.04	1.21	3.43
chr19_48598701_48693860	LIG1	Other	chr19	48638687	rs3729520:48638687:C:T	C	T	0.0465428	0.19	0.07	2.67	0.00757788	1.21	1.05	1.4
chr19_48598701_48693860	LIG1	Other	chr19	48623948	rs3731030:48623948:G:A	G	A	0.0463825	0.19	0.07	2.67	0.00758199	1.21	1.05	1.4
chr19_48598701_48693860	LIG1	Other	chr19	48623953	rs3731029:48623953:C:G	C	G	0.0463825	0.19	0.07	2.67	0.00758199	1.21	1.05	1.4
chr17_41176311_41297500	BRCA1	HR/FA	chr17	41284875	rs11655212:41284875:G:A	G	A	0.0162669	0.34	0.13	2.67	0.00760306	1.41	1.09	1.81
chr19_48598701_48693860	LIG1	Other	chr19	48657620	rs274860	G	A	0.0446082	0.19	0.07	2.67	0.00767043	1.22	1.05	1.4
chr19_48598701_48693860	LIG1	Other	chr19	48662617	rs274863:48662617:A:G	A	G	0.0318736	-0.08	0.03	-2.67	0.00768895	0.92	0.86	0.98
chr9_97841335_98099984	FANCC	HR/FA	chr9	97905969	rs3780568	A	G	0.427751	-0.09	0.03	-2.66	0.00771528	0.92	0.86	0.98
chr5_82353316_82669606	XRCC4	NHEJ	chr5	82364498	rs77864540:82364498:T:A	T	A	0.0106134	-0.5	0.19	-2.66	0.0077474	0.61	0.42	0.88
chr2_47902668_48057240	MSH6	MMR	chr2	48031688	rs138593458:48031688:AAG:A	AAG	A	0.15405	-0.09	0.03	-2.66	0.00776865	0.92	0.86	0.98
chr19_48598701_48693860	LIG1	Other	chr19	48655552	rs2915637:48655552:A:G	A	G	0.0483866	-0.08	0.03	-2.66	0.00777115	0.92	0.86	0.98
chr17_78368966_78431886	ENDOV	Other	chr17	78406371	rs6565689:78406371:C:T	C	T	0.00815935	-0.12	0.05	-2.66	0.00778369	0.88	0.81	0.97
chr2_47610107_47809450	MSH2	MMR	chr2	47778244	rs72872826:47778244:G:A	G	A	0.0272656	-0.33	0.13	-2.66	0.00785814	0.72	0.56	0.92
chr5_131872615_132000313	RAD50	HR/FA	chr5	131886017	5:131886017:CT:C	CT	C	0.108405	0.18	0.07	2.66	0.00786529	1.19	1.05	1.36
chr19_48598701_48693860	LIG1	Other	chr19	48686803	rs754381:48686803:T:C	T	C	0.393628	-0.09	0.03	-2.66	0.00788971	0.92	0.86	0.98
chr3_196175653_196250639	RNF168	Other	chr3	196241158	rs73075040:196241158:C:T	C	T	0.00168019	1.58	0.59	2.66	0.00789514	4.85	1.51	15.55
chr17_33406810_33467063	RAD51D	HR/FA	chr17	33440328	rs8075740:33440328:A:G	A	G	0.0386971	-0.08	0.03	-2.66	0.00790988	0.92	0.86	0.98
chr9_97841335_98099984	FANCC	HR/FA	chr9	97883932	rs3780564:97883932:G:A	G	A	0.419533	-0.09	0.03	-2.66	0.00791244	0.92	0.86	0.98
chr16_3611181_3681599	SLX4	HR/FA	chr16	3662903	rs142631602:3662903:TGA:T	TGA	T	0.00216748	-2.32	0.87	-2.66	0.00791706	0.1	0.02	0.54
chr4_84308495_84397009	HELQ	Other	chr4	84326610	rs79294964:84326610:T:A	T	A	0.00664944	-0.74	0.28	-2.65	0.00793854	0.48	0.27	0.82
chr2_47902668_48057240	MSH6	MMR	chr2	47958119	2:47958119:CT:C	CT	C	0.0478945	0.26	0.1	2.65	0.00802308	1.3	1.07	1.57
chr16_89783956_89903065	FANCA	HR/FA	chr16	89849918	rs192627753:89849918:C:A	C	A	0.0227795	0.26	0.1	2.65	0.00802345	1.3	1.07	1.57
chr4_178210989_178304097	NEIL3	BER	chr4	178229925	rs10009807:178229925:G:A	G	A	0.299883	0.09	0.03	2.65	0.00804252	1.1	1.02	1.17
chr12_104339581_104402652	TDG	BER	chr12	104348517	12:104348517:G:A	G	A	0.0243288	0.26	0.1	2.65	0.00805058	1.29	1.07	1.56
chr7_75117074_75177453	PMS2P3	MMR	chr7	75139166	7:75139166:T:C	T	C	0.00170428	1.29	0.49	2.65	0.00805204	3.65	1.4	9.49
chr2_47902668_48057240	MSH6	MMR	chr2	47936807	rs143519959:47936807:C:CT	C	CT	0.0522713	0.26	0.1	2.65	0.00805895	1.29	1.07	1.56
chr4_178210989_178304097	NEIL3	BER	chr4	178228189	rs13118333	A	G	0.304205	0.09	0.03	2.65	0.00809466	1.09	1.02	1.17
chr17_33406810_33467063	RAD51D	HR/FA	chr17	33440166	rs8075760	T	C	0.038718	-0.08	0.03	-2.65	0.00811208	0.92	0.87	0.98
chr17_48430580_48478844	EME1	HR/FA	chr17	48433958	rs4794136	T	C	0.469026	0.08	0.03	2.65	0.00814728	1.09	1.02	1.16
chr2_47902668_48057240	MSH6	MMR	chr2	47920541	rs6713362:47920541:A:G	A	G	0.0533845	0.26	0.1	2.64	0.00820398	1.3	1.07	1.57
chr4_178210989_178304097	NEIL3	BER	chr4	178230110	rs10031984:178230110:A:G	A	G	0.439562	0.09	0.03	2.64	0.0082789	1.09	1.02	1.16
chr16_2069815_2117867	NTHL1	BER	chr16	2073253	rs185075187:2073253:C:G	C	G	0.00340629	-1.04	0.4	-2.64	0.00828034	0.35	0.16	0.76
chr19_48598701_48693860	LIG1	Other	chr19	48659409	rs436303:48659409:G:A	G	A	0.0453871	0.19	0.07	2.64	0.00829016	1.21	1.05	1.4
chr19_48598701_48693860	LIG1	Other	chr19	48661607	rs12975748:48661607:C:T	C	T	0.389006	-0.09	0.03	-2.64	0.00830154	0.92	0.86	0.98
chr19_48598701_48693860	LIG1	Other	chr19	48687209	rs35807450:48687209:A:AT	A	AT	0.390012	-0.09	0.03	-2.64	0.00831052	0.92	0.86	0.98
chr3_14166646_14240283	XPC	NER	chr3	14191259	rs79354862:14191259:C:T	C	T	0.0083923	-0.71	0.27	-2.64	0.00831207	0.49	0.29	0.83
chr14_68266495_69216935	RAD51B	HR/FA	chr14	68908216	rs10130623:68908216:G:A	G	A	0.0602427	0.17	0.06	2.64	0.00832152	1.18	1.04	1.34
chr14_68266495_69216935	RAD51B	HR/FA	chr14	69140593	14:69140593:G:GCACACACAC	G	GCACACACAC	0.358475	0.09	0.03	2.64	0.00834976	1.09	1.02	1.16
chr14_68266495_69216935	RAD51B	HR/FA	chr14	68581784	rs28523673:68581784:C:A	C	A	0.00374287	0.63	0.24	2.64	0.00838858	1.87	1.17	2.98
chr14_68266495_69216935	RAD51B	HR/FA	chr14	69138371	rs10483820	A	G	0.359358	0.09	0.03	2.64	0.00840895	1.09	1.02	1.16
chr9_97841335_98099984	FANCC	HR/FA	chr9	98028220	rs72752341:98028220:G:A	G	A	0.0112377	0.37	0.14	2.64	0.00840952	1.45	1.1	1.9
chr2_47902668_48057240	MSH6	MMR	chr2	47933108	rs67193929:47933108:C:A	C	A	0.052341	0.25	0.1	2.63	0.00841479	1.29	1.07	1.56
chr17_78368966_78431886	ENDOV	Other	chr17	78426532	rs60868711:78426532:C:T	C	T	0.132269	-0.18	0.07	-2.63	0.00841528	0.83	0.73	0.95
chr19_48598701_48693860	LIG1	Other	chr19	48688683	rs12460905:48688683:T:C	T	C	0.401371	-0.09	0.03	-2.63	0.00842131	0.92	0.86	0.98
chr5_79930466_80192279	MSH3	MMR	chr5	79957277	5:79957277:G:A	G	A	0.00156839	-3.2	1.21	-2.63	0.00843442	0.04	0	0.44
chr16_2069815_2117867	NTHL1	BER	chr16	2092614	16:2092614:G:A	G	A	0.0037428	0.71	0.27	2.63	0.00843595	2.03	1.2	3.44
chr3_196175653_196250639	RNF168	Other	chr3	196239631	rs112545883:196239631:G:A	G	A	0.00164601	1.58	0.6	2.63	0.00844003	4.85	1.5	15.72
chr16_89783956_89903065	FANCA	HR/FA	chr16	89846081	rs17232756:89846081:G:A	G	A	0.0226782	0.26	0.1	2.63	0.00844885	1.3	1.07	1.57
chr4_2053644_2263848	POLN	XLR	chr4	2107119	rs183846531:2107119:T:C	T	C	0.00161573	1.08	0.41	2.63	0.00845945	2.93	1.32	6.54
chr13_108839786_108890716	LIG4	NHEJ	chr13	108887783	rs185993660:108887783:A:G	A	G	0.00151869	1.4	0.53	2.63	0.00847159	4.04	1.43	11.44
chr4_178210989_178304097	NEIL3	BER	chr4	178290677	rs76304709:178290677:G:A	G	A	0.0393121	0.25	0.09	2.63	0.00848818	1.28	1.07	1.54
chr17_38524767_38594202	TOP2A	ATM	chr17	38536176	rs139901801:38536176:C:T	C	T	0.020952	0.31	0.12	2.63	0.00849004	1.36	1.08	1.72
chr2_58366377_58488490	FANCL	HR/FA	chr2	58394341	rs138302416:58394341:G:A	G	A	0.00614861	0.53	0.2	2.63	0.00849781	1.7	1.15	2.53
chr19_48598701_48693860	LIG1	Other	chr19	48692054	rs2436462:48692054:T:C	T	C	0.444843	0.1	0.04	2.63	0.00851391	1.1	1.02	1.18
chr2_47902668_48057240	MSH6	MMR	chr2	47933563	rs17036890:47933563:C:T	C	T	0.0524096	0.25	0.1	2.63	0.00855682	1.29	1.07	1.56
chr19_48598701_48693860	LIG1	Other	chr19	48662783	rs12610623:48662783:G:A	G	A	0.390089	-0.09	0.03	-2.63	0.00859532	0.92	0.86	0.98
chr3_10048097_10163614	FANCD2	HR/FA	chr3	10115033	rs35495399:10115033:G:T	G	T	0.0237326	0.33	0.12	2.63	0.00859727	1.39	1.09	1.77
chr14_20903349_20945927	APEX1	BER	chr14	20905287	rs61994170:20905287:G:C	G	C	0.088575	0.15	0.06	2.63	0.00864136	1.16	1.04	1.29
chr17_78368966_78431886	ENDOV	Other	chr17	78418906	rs56066320:78418906:C:G	C	G	0.187261	-0.16	0.06	-2.63	0.00866097	0.85	0.76	0.96
chr16_3611181_3681599	SLX4	HR/FA	chr16	3648546	rs11646156:3648546:G:C	G	C	0.0344334	-0.25	0.1	-2.62	0.0086744	0.78	0.65	0.94
chr1_62881974_62937475	USP1	HR/FA	chr1	62892228	rs584998:62892228:A:G	A	G	0.0242124	0.09	0.03	2.62	0.00868889	1.09	1.02	1.16
chr15_91240557_91378692	BLM	HR/FA	chr15	91318456	rs77261512:91318456:G:A	G	A	0.00498863	-0.69	0.26	-2.62	0.00870035	0.5	0.3	0.84
chr12_1001242_1119219	RAD52	HR/FA	chr12	1042279	12:1042279:C:A	C	A	0.00242872	1.17	0.45	2.62	0.00874967	3.23	1.34	7.75
chr15_91240557_91378692	BLM	HR/FA	chr15	91318893	rs8034264:91318893:C:T	C	T	0.00510939	-0.69	0.26	-2.62	0.00875122	0.5	0.3	0.84
chr15_91240557_91378692	BLM	HR/FA	chr15	91318894	rs8033056:91318894:G:T	G	T	0.00510938	-0.69	0.26	-2.62	0.00875212	0.5	0.3	0.84
chr5_79930466_80192279	MSH3	MMR	chr5	80005257	rs185628864:80005257:T:C	T	C	0.00466123	0.64	0.24	2.62	0.00875737	1.89	1.17	3.03
chr4_84308495_84397009	HELQ	Other	chr4	84331246	rs139959341:84331246:C:T	C	T	0.00658999	-0.73	0.28	-2.62	0.0088083	0.48	0.28	0.83
chr15_91240557_91378692	BLM	HR/FA	chr15	91319397	rs8033935:91319397:G:A	G	A	0.00510193	-0.69	0.26	-2.62	0.00883487	0.5	0.3	0.84
chr15_91240557_91378692	BLM	HR/FA	chr15	91302729	rs116871918:91302729:C:T	C	T	0.0048906	-0.69	0.26	-2.62	0.00886253	0.5	0.3	0.84
chr9_97841335_98099984	FANCC	HR/FA	chr9	98064177	rs186428893:98064177:G:A	G	A	0.0113004	0.37	0.14	2.62	0.00890359	1.45	1.1	1.91
chr19_48598701_48693860	LIG1	Other	chr19	48629244	rs56362940:48629244:CA:C	CA	C	0.459462	-0.09	0.03	-2.62	0.00890919	0.92	0.86	0.98
chr9_97841335_98099984	FANCC	HR/FA	chr9	98089311	rs201866914:98089311:TA:T	TA	T	0.00620655	-0.78	0.3	-2.61	0.00893066	0.46	0.25	0.82
chr19_44027191_44100158	XRCC1	BER	chr19	44084675	19:44084675:T:C	T	C	0.00320036	0.6	0.23	2.61	0.0089318	1.82	1.16	2.86
chr15_91240557_91378692	BLM	HR/FA	chr15	91303411	rs28385009:91303411:T:C	T	C	0.00488785	-0.69	0.26	-2.61	0.00894419	0.5	0.3	0.84
chr13_32869610_32993805	BRCA2	HR/FA	chr13	32897288	rs60198096:32897288:ATT:A	ATT	A	0.301939	-0.1	0.04	-2.61	0.00896608	0.91	0.85	0.98
chr9_97841335_98099984	FANCC	HR/FA	chr9	98099718	rs60864267:98099718:G:C	G	C	0.0275338	0.25	0.09	2.61	0.00898427	1.28	1.06	1.54
chr4_178210989_178304097	NEIL3	BER	chr4	178270916	rs2048073	A	G	0.299551	0.1	0.04	2.61	0.00899509	1.11	1.03	1.2
chr4_178210989_178304097	NEIL3	BER	chr4	178247400	rs12642885:178247400:G:A	G	A	0.149352	-0.12	0.05	-2.61	0.00900839	0.89	0.81	0.97
chr12_1001242_1119219	RAD52	HR/FA	chr12	1105505	12:1105505:T:C	T	C	0.25696	0.1	0.04	2.61	0.00901134	1.1	1.02	1.19
chr19_48598701_48693860	LIG1	Other	chr19	48676145	rs36052415:48676145:C:CA	C	CA	0.389523	-0.08	0.03	-2.61	0.00908402	0.92	0.86	0.98
chr16_89783956_89903065	FANCA	HR/FA	chr16	89859462	rs17232512:89859462:C:G	C	G	0.022099	0.26	0.1	2.61	0.00910244	1.3	1.07	1.58
chr19_48598701_48693860	LIG1	Other	chr19	48663671	rs11672629:48663671:C:T	C	T	0.389071	-0.08	0.03	-2.61	0.00911489	0.92	0.86	0.98
chr19_48598701_48693860	LIG1	Other	chr19	48664798	rs3730862	G	A	0.389214	-0.08	0.03	-2.61	0.00914811	0.92	0.86	0.98
chr2_47902668_48057240	MSH6	MMR	chr2	47932569	rs17036883:47932569:A:G	A	G	0.0543237	0.25	0.1	2.61	0.00914845	1.29	1.06	1.55
chr16_89783956_89903065	FANCA	HR/FA	chr16	89868535	rs11644521:89868535:C:T	C	T	0.0224063	0.26	0.1	2.61	0.00915873	1.3	1.07	1.57
chr19_48598701_48693860	LIG1	Other	chr19	48656879	rs12985215:48656879:C:A	C	A	0.0444518	0.19	0.07	2.61	0.0091724	1.21	1.05	1.4
chr19_48598701_48693860	LIG1	Other	chr19	48654887	rs3730901:48654887:C:T	C	T	0.0444037	0.19	0.07	2.61	0.00918519	1.21	1.05	1.4
chr19_48598701_48693860	LIG1	Other	chr19	48656334	rs7248694:48656334:C:T	C	T	0.044409	0.19	0.07	2.6	0.00919784	1.21	1.05	1.4
chr15_43679406_43822812	TP53BP1	ATM	chr15	43690481	rs2012459:43690481:A:T	A	T	0.00975709	0.37	0.14	2.6	0.00919958	1.45	1.1	1.92
chr2_239132678_239218743	PER2	Other	chr2	239155206	2:239155206:ATC:A	ATC	A	0.00611729	0.59	0.23	2.6	0.00920122	1.81	1.16	2.84
chr2_47902668_48057240	MSH6	MMR	chr2	47940423	rs111686878:47940423:CTAG:C	CTAG	C	0.052203	0.25	0.1	2.6	0.0092213	1.29	1.06	1.56
chr19_48598701_48693860	LIG1	Other	chr19	48693393	rs10419565:48693393:G:A	G	A	0.441081	0.1	0.04	2.6	0.00922403	1.1	1.02	1.18
chr19_48598701_48693860	LIG1	Other	chr19	48653800	rs3730908:48653800:G:A	G	A	0.044408	0.19	0.07	2.6	0.00923517	1.21	1.05	1.4
chr14_68266495_69216935	RAD51B	HR/FA	chr14	68619683	rs149333936:68619683:T:C	T	C	0.0113001	0.43	0.16	2.6	0.009264	1.53	1.11	2.12
chr14_68266495_69216935	RAD51B	HR/FA	chr14	68615037	rs150521442:68615037:C:G	C	G	0.0113003	0.43	0.16	2.6	0.00926823	1.53	1.11	2.12
chr3_10048097_10163614	FANCD2	HR/FA	chr3	10160922	rs113989462:10160922:C:G	C	G	0.0155363	-0.4	0.15	-2.6	0.00930977	0.67	0.5	0.91
chr15_91240557_91378692	BLM	HR/FA	chr15	91306623	rs12442356:91306623:C:G	C	G	0.00487676	-0.69	0.26	-2.6	0.00933286	0.5	0.3	0.84
chr15_43679406_43822812	TP53BP1	ATM	chr15	43761853	15:43761853:TA:T	TA	T	0.0103268	0.41	0.16	2.6	0.00933414	1.51	1.11	2.05
chr1_155212658_155267501	CLK2	Other	chr1	155213856	rs190716448:155213856:T:G	T	G	0.00297393	0.73	0.28	2.6	0.00937128	2.08	1.2	3.61
chr5_82353316_82669606	XRCC4	NHEJ	chr5	82367474	rs116714505:82367474:T:A	T	A	0.0037069	-1.17	0.45	-2.6	0.00937649	0.31	0.13	0.75
chr11_47216492_47280767	DDB2	NER	chr11	47217906	rs61897853:47217906:C:T	C	T	0.0896103	0.14	0.05	2.6	0.00938064	1.15	1.04	1.28
chr19_48598701_48693860	LIG1	Other	chr19	48673458	rs3730840:48673458:G:A	G	A	0.389441	-0.08	0.03	-2.6	0.00938179	0.92	0.86	0.98
chr14_68266495_69216935	RAD51B	HR/FA	chr14	68596097	rs17105001:68596097:C:T	C	T	0.00217025	0.75	0.29	2.6	0.00939518	2.13	1.2	3.76
chr15_91240557_91378692	BLM	HR/FA	chr15	91315661	rs78055945:91315661:A:T	A	T	0.00484267	-0.69	0.26	-2.6	0.00940945	0.5	0.3	0.85
chr11_43882388_43961762	ALKBH3	BER	chr11	43954857	rs118080718:43954857:A:G	A	G	0.00262246	-1.78	0.69	-2.6	0.00941006	0.17	0.04	0.65
chr12_109505995_109551277	ALKBH2	BER	chr12	109526808	12:109526808:T:C	T	C	0.24684	0.11	0.04	2.6	0.00941316	1.11	1.03	1.21
chr2_47902668_48057240	MSH6	MMR	chr2	47995130	2:47995130:C:G	C	G	0.00172722	-2.36	0.91	-2.6	0.00943828	0.09	0.02	0.56
chr6_111600233_111824915	REV3L	TLS	chr6	111750959	rs17510527:111750959:C:A	C	A	0.00636226	0.61	0.24	2.6	0.00944931	1.85	1.16	2.94
chr6_111600233_111824915	REV3L	TLS	chr6	111749452	rs141701792:111749452:G:A	G	A	0.00636228	0.61	0.24	2.6	0.00945223	1.85	1.16	2.94
chr16_89783956_89903065	FANCA	HR/FA	chr16	89884649	rs116190892:89884649:G:A	G	A	0.0249638	0.25	0.09	2.59	0.00946182	1.28	1.06	1.54
chr15_91240557_91378692	BLM	HR/FA	chr15	91309278	rs28385032:91309278:G:A	G	A	0.00485574	-0.68	0.26	-2.59	0.00947335	0.5	0.3	0.85
chr12_1001242_1119219	RAD52	HR/FA	chr12	1108730	12:1108730:G:A	G	A	0.120445	-0.13	0.05	-2.59	0.00947811	0.88	0.8	0.97
chr6_30647583_30705666	MDC1	ATM	chr6	30659200	rs181721865:30659200:C:T	C	T	0.00592155	0.5	0.19	2.59	0.00949437	1.64	1.13	2.39
chr18_51775773_51844602	POLI	TLS	chr18	51817277	rs150530603:51817277:C:G	C	G	0.00242161	0.78	0.3	2.59	0.0094987	2.19	1.21	3.95
chr19_48598701_48693860	LIG1	Other	chr19	48671403	rs12611390:48671403:G:A	G	A	0.389795	-0.08	0.03	-2.59	0.00953606	0.92	0.86	0.98
chr19_48598701_48693860	LIG1	Other	chr19	48671603	rs12611384:48671603:A:G	A	G	0.389525	-0.08	0.03	-2.59	0.00956555	0.92	0.86	0.98
chr17_59738626_59960882	BRIP1	HR/FA	chr17	59775949	rs11871134	T	C	0.0346491	0.21	0.08	2.59	0.0095767	1.24	1.05	1.45
chr9_97841335_98099984	FANCC	HR/FA	chr9	98086218	rs4744454:98086218:G:C	G	C	0.419232	-0.08	0.03	-2.59	0.0095881	0.92	0.86	0.98
chr14_68266495_69216935	RAD51B	HR/FA	chr14	69148778	rs7145032:69148778:A:G	A	G	0.364758	0.09	0.03	2.59	0.00961134	1.09	1.02	1.16
chr3_142148078_142317668	ATR	ATM	chr3	142210003	rs147439276:142210003:AG:A	AG	A	0.0196824	0.33	0.13	2.59	0.009654	1.39	1.08	1.78
chr14_68266495_69216935	RAD51B	HR/FA	chr14	68590262	rs144536837:68590262:C:G	C	G	0.00223759	0.75	0.29	2.59	0.00966724	2.12	1.2	3.74
chr19_48598701_48693860	LIG1	Other	chr19	48670713	rs12978112:48670713:G:A	G	A	0.389456	-0.08	0.03	-2.59	0.00968557	0.92	0.86	0.98
chr14_68266495_69216935	RAD51B	HR/FA	chr14	68452167	rs144885419:68452167:C:T	C	T	0.00583775	-0.74	0.29	-2.59	0.00968898	0.48	0.27	0.84
chr19_48598701_48693860	LIG1	Other	chr19	48670216	rs59675364:48670216:CA:C	CA	C	0.437846	-0.09	0.03	-2.59	0.00969377	0.92	0.86	0.98
chr9_97841335_98099984	FANCC	HR/FA	chr9	97875973	rs7874310:97875973:T:C	T	C	0.423756	-0.08	0.03	-2.59	0.00970044	0.92	0.86	0.98
chr4_178210989_178304097	NEIL3	BER	chr4	178247246	rs28862591:178247246:G:T	G	T	0.149504	-0.12	0.05	-2.59	0.00970989	0.89	0.81	0.97
chr14_45585142_45690090	FANCM	HR/FA	chr14	45588158	rs117778976:45588158:T:C	T	C	0.005443	0.65	0.25	2.59	0.00971048	1.92	1.17	3.15
chr12_56598108_56643638	NABP2	Other	chr12	56605220	12:56605220:A:T	A	T	0.00328225	-1.53	0.59	-2.59	0.00971375	0.22	0.07	0.69
chr14_68266495_69216935	RAD51B	HR/FA	chr14	68589681	rs28716846:68589681:C:A	C	A	0.00223785	0.75	0.29	2.59	0.00971959	2.12	1.2	3.74
chr1_114427762_114476708	DCLRE1B	XLR	chr1	114450178	rs1217399:114450178:G:A	G	A	0.00761963	0.5	0.19	2.59	0.0097238	1.65	1.13	2.41
chr22_38894953_38986291	DMC1	HR/FA	chr22	38911014	rs62228901:38911014:A:G	A	G	0.0215054	-0.31	0.12	-2.58	0.00981341	0.73	0.58	0.93
chr4_84308495_84397009	HELQ	Other	chr4	84365669	rs142696490:84365669:G:A	G	A	0.00821929	-0.61	0.24	-2.58	0.00982877	0.54	0.34	0.86
chr19_48598701_48693860	LIG1	Other	chr19	48669748	rs3730844:48669748:C:T	C	T	0.389494	-0.08	0.03	-2.58	0.00983173	0.92	0.86	0.98
chr12_1001242_1119219	RAD52	HR/FA	chr12	1112137	12:1112137:C:CCA	C	CCA	0.120797	-0.13	0.05	-2.58	0.00983727	0.88	0.8	0.97
chr17_33406810_33467063	RAD51D	HR/FA	chr17	33429461	rs77699085:33429461:AT:A	AT	A	0.482548	-0.08	0.03	-2.58	0.00984644	0.92	0.87	0.98
chr2_239132678_239218743	PER2	Other	chr2	239204620	rs11687399:239204620:A:G	A	G	0.284301	-0.11	0.04	-2.58	0.00985379	0.89	0.82	0.97
chr14_68266495_69216935	RAD51B	HR/FA	chr14	68991278	rs149687106:68991278:C:T	C	T	0.00383456	0.6	0.23	2.58	0.00988085	1.82	1.15	2.86
chr5_82353316_82669606	XRCC4	NHEJ	chr5	82467632	rs188672784:82467632:A:G	A	G	0.00563943	-0.67	0.26	-2.58	0.00988854	0.51	0.31	0.85
chr2_47902668_48057240	MSH6	MMR	chr2	47934451	2:47934451:C:CA	C	CA	0.0493165	0.27	0.11	2.58	0.00992308	1.31	1.07	1.61
chr14_75460466_75538235	MLH3	MMR	chr14	75489462	rs28757041:75489462:C:G	C	G	0.00635052	0.52	0.2	2.58	0.00992676	1.68	1.13	2.49
chr1_2095916_2164159	C1orf86	HR/FA	chr1	2114271	c1_pos2104131	C	T	0.0607452	-0.17	0.07	-2.58	0.00992682	0.84	0.74	0.96
chr19_48598701_48693860	LIG1	Other	chr19	48666548	rs34969875:48666548:G:A	G	A	0.389286	-0.08	0.03	-2.58	0.00995704	0.92	0.86	0.98
chr19_48598701_48693860	LIG1	Other	chr19	48666467	rs35879443:48666467:G:A	G	A	0.389282	-0.08	0.03	-2.58	0.00995768	0.92	0.86	0.98
chr19_48598701_48693860	LIG1	Other	chr19	48667374	rs5025733:48667374:G:A	G	A	0.389317	-0.08	0.03	-2.58	0.00995947	0.92	0.86	0.98
chr19_48598701_48693860	LIG1	Other	chr19	48668795	rs3730849:48668795:G:A	G	A	0.389384	-0.08	0.03	-2.58	0.00995962	0.92	0.86	0.98
chr19_48598701_48693860	LIG1	Other	chr19	48666919	rs12980617:48666919:G:T	G	T	0.389309	-0.08	0.03	-2.58	0.009962	0.92	0.86	0.98
chr19_48598701_48693860	LIG1	Other	chr19	48665059	rs3730859:48665059:G:A	G	A	0.389243	-0.08	0.03	-2.58	0.00997785	0.92	0.86	0.98
chr12_1001242_1119219	RAD52	HR/FA	chr12	1107830	rs11064633	A	G	0.173086	-0.11	0.04	-2.58	0.0100125	0.9	0.83	0.97
chr7_152321863_152393250	XRCC2	HR/FA	chr7	152328322	rs138169309:152328322:G:A	G	A	0.00763091	-0.68	0.27	-2.58	0.0100136	0.5	0.3	0.85
chr4_178210989_178304097	NEIL3	BER	chr4	178230786	rs34715119:178230786:A:T	A	T	0.0359681	-0.25	0.1	-2.58	0.0100223	0.78	0.64	0.94
chr5_82353316_82669606	XRCC4	NHEJ	chr5	82425724	5:82425724:A:G	A	G	0.0110659	-0.47	0.18	-2.57	0.0100273	0.63	0.44	0.89
chr17_33406810_33467063	RAD51D	HR/FA	chr17	33452066	17:33452066:C:A	C	A	0.041143	-0.3	0.12	-2.57	0.0100319	0.74	0.59	0.93
chr15_43679406_43822812	TP53BP1	ATM	chr15	43796733	15:43796733:G:A	G	A	0.00117315	1.3	0.5	2.57	0.0100387	3.67	1.36	9.86
chr15_91240557_91378692	BLM	HR/FA	chr15	91314213	rs74492724:91314213:A:G	A	G	0.00479593	-0.68	0.26	-2.57	0.0100407	0.51	0.3	0.85
chr19_7664410_7714451	XAB2	NER	chr19	7679224	19:7679224:T:G	T	G	0.215557	0.13	0.05	2.57	0.0100577	1.13	1.03	1.25
chr1_231452849_231510769	SPRTN	Other	chr1	231478797	rs192861543:231478797:A:G	A	G	0.00198835	1.15	0.45	2.57	0.0100631	3.15	1.31	7.56
chr5_79930466_80192279	MSH3	MMR	chr5	80109948	5:80109948:G:A	G	A	0.00269513	0.93	0.36	2.57	0.010075	2.54	1.25	5.18
chr5_79930466_80192279	MSH3	MMR	chr5	80109949	rs199636037:80109949:A:G	A	G	0.00269513	0.93	0.36	2.57	0.010075	2.54	1.25	5.18
chr11_47216492_47280767	DDB2	NER	chr11	47225730	rs74898661:47225730:G:A	G	A	0.0895119	0.14	0.05	2.57	0.0100806	1.15	1.03	1.28
chr10_131245447_131586271	MGMT	BER	chr10	131340864	rs150567818:131340864:G:A	G	A	0.00206126	-1.73	0.67	-2.57	0.0100934	0.18	0.05	0.66
chr9_97841335_98099984	FANCC	HR/FA	chr9	98085979	rs7043632:98085979:T:C	T	C	0.0140741	0.33	0.13	2.57	0.0100996	1.39	1.08	1.79
chr16_2069815_2117867	NTHL1	BER	chr16	2110608	rs12927333:2110608:G:A	G	A	0.0684922	-0.17	0.07	-2.57	0.0101013	0.84	0.74	0.96
chr2_47902668_48057240	MSH6	MMR	chr2	47936615	rs10427344:47936615:A:C	A	C	0.0538207	0.25	0.1	2.57	0.0101015	1.28	1.06	1.54
chr11_47216492_47280767	DDB2	NER	chr11	47225996	rs17197710:47225996:T:C	T	C	0.089511	0.14	0.05	2.57	0.0101023	1.15	1.03	1.28
chr19_48598701_48693860	LIG1	Other	chr19	48692832	rs10418095:48692832:C:A	C	A	0.444199	0.09	0.04	2.57	0.0101348	1.1	1.02	1.18
chr16_89783956_89903065	FANCA	HR/FA	chr16	89896601	16:89896601:G:A	G	A	0.00202533	0.88	0.34	2.57	0.0101499	2.42	1.23	4.75
chr17_78368966_78431886	ENDOV	Other	chr17	78413025	rs4589614:78413025:C:T	C	T	0.239182	-0.13	0.05	-2.57	0.01016	0.88	0.79	0.97
chr14_68266495_69216935	RAD51B	HR/FA	chr14	69148298	rs1884807:69148298:G:A	G	A	0.364491	0.08	0.03	2.57	0.0101649	1.09	1.02	1.16
chr14_20903349_20945927	APEX1	BER	chr14	20926192	rs374345168:20926192:ATACACATCAGTTC:A	ATACACATCAGTTC	A	0.00119803	1.52	0.59	2.57	0.010174	4.59	1.44	14.68
chr2_47902668_48057240	MSH6	MMR	chr2	47934349	rs58563662:47934349:T:C	T	C	0.053575	0.25	0.1	2.57	0.0101854	1.28	1.06	1.54
chr11_47216492_47280767	DDB2	NER	chr11	47228023	rs61897854:47228023:G:A	G	A	0.0895045	0.14	0.05	2.57	0.0101893	1.15	1.03	1.28
chr9_97841335_98099984	FANCC	HR/FA	chr9	97898220	rs3780567:97898220:A:G	A	G	0.424297	-0.08	0.03	-2.57	0.0101971	0.92	0.87	0.98
chr11_47216492_47280767	DDB2	NER	chr11	47228403	rs78998999:47228403:A:T	A	T	0.0895017	0.14	0.05	2.57	0.0102042	1.15	1.03	1.28
chr2_47902668_48057240	MSH6	MMR	chr2	47934094	rs3888666:47934094:C:T	C	T	0.0536573	0.25	0.1	2.57	0.0102218	1.28	1.06	1.54
chr2_47902668_48057240	MSH6	MMR	chr2	48033551	rs3136367:48033551:C:G	C	G	0.222189	-0.09	0.04	-2.57	0.0102416	0.91	0.85	0.98
chr2_47902668_48057240	MSH6	MMR	chr2	47967231	rs77519895:47967231:G:C	G	C	0.0733944	-0.21	0.08	-2.57	0.0102478	0.81	0.69	0.95
chr11_47216492_47280767	DDB2	NER	chr11	47235263	rs61897858:47235263:A:T	A	T	0.089431	0.14	0.05	2.57	0.0102478	1.15	1.03	1.28
chr19_7664410_7714451	XAB2	NER	chr19	7691793	rs794082:7691793:C:T	C	T	0.209444	0.13	0.05	2.57	0.0102534	1.13	1.03	1.25
chr17_59738626_59960882	BRIP1	HR/FA	chr17	59935935	rs55991589:59935935:C:T	C	T	0.148748	0.11	0.04	2.57	0.0102684	1.12	1.03	1.22
chr12_54555058_54602778	SMUG1	BER	chr12	54580675	12:54580675:A:G	A	G	0.00564378	0.49	0.19	2.57	0.0102885	1.64	1.12	2.39
chr11_47216492_47280767	DDB2	NER	chr11	47231040	rs61897855:47231040:C:T	C	T	0.0894921	0.14	0.05	2.57	0.0103024	1.15	1.03	1.28
chr9_97841335_98099984	FANCC	HR/FA	chr9	97891309	rs7872648:97891309:T:C	T	C	0.42424	-0.08	0.03	-2.56	0.0103187	0.92	0.87	0.98
chr10_103318638_103368027	POLL	NHEJ	chr10	103336683	rs11191054:103336683:T:C	T	C	0.352479	0.11	0.04	2.56	0.010329	1.12	1.03	1.21
chr5_68645123_68730628	RAD17	ATM	chr5	68682647	rs17229957:68682647:T:A	T	A	0.00342376	-1.56	0.61	-2.56	0.0103343	0.21	0.06	0.69
chr15_91240557_91378692	BLM	HR/FA	chr15	91315837	rs58665872:91315837:C:A	C	A	0.00481566	-0.68	0.26	-2.56	0.0103475	0.51	0.3	0.85
chr2_47902668_48057240	MSH6	MMR	chr2	47918034	rs13415750:47918034:C:G	C	G	0.0529949	0.25	0.1	2.56	0.0103477	1.29	1.06	1.56
chr2_47902668_48057240	MSH6	MMR	chr2	47918030	rs13415748:47918030:C:G	C	G	0.0529949	0.25	0.1	2.56	0.0103487	1.29	1.06	1.56
chr19_48598701_48693860	LIG1	Other	chr19	48693460	rs34456808:48693460:CA:C	CA	C	0.496658	-0.1	0.04	-2.56	0.0103568	0.91	0.84	0.98
chr2_47902668_48057240	MSH6	MMR	chr2	47936436	rs10427209:47936436:C:T	C	T	0.0538436	0.25	0.1	2.56	0.0103667	1.28	1.06	1.54
chr2_47902668_48057240	MSH6	MMR	chr2	47939774	rs72875086:47939774:A:G	A	G	0.0536768	0.25	0.1	2.56	0.0103695	1.28	1.06	1.54
chr2_47902668_48057240	MSH6	MMR	chr2	47936753	rs10427346:47936753:A:G	A	G	0.0538258	0.25	0.1	2.56	0.0103821	1.28	1.06	1.54
chr11_47216492_47280767	DDB2	NER	chr11	47232821	rs61897856:47232821:G:C	G	C	0.0894851	0.14	0.05	2.56	0.0103895	1.15	1.03	1.28
chr19_48598701_48693860	LIG1	Other	chr19	48691242	rs80249360:48691242:T:C	T	C	0.041367	0.25	0.1	2.56	0.0104025	1.29	1.06	1.56
chr12_56598108_56643638	NABP2	Other	chr12	56624897	12:56624897:C:T	C	T	0.00229682	-2.12	0.83	-2.56	0.0104154	0.12	0.02	0.61
chr13_32869610_32993805	BRCA2	HR/FA	chr13	32912008	rs1799952	G	A	0.00391973	0.54	0.21	2.56	0.0104384	1.72	1.14	2.61
chr8_95364187_95507337	RAD54B	HR/FA	chr8	95372970	8:95372970:G:A	G	A	0.00381553	-0.94	0.37	-2.56	0.0104491	0.39	0.19	0.8
chr19_48598701_48693860	LIG1	Other	chr19	48655759	rs8100261	T	C	0.0322952	-0.08	0.03	-2.56	0.0104726	0.92	0.87	0.98
chr15_91240557_91378692	BLM	HR/FA	chr15	91316477	rs113201773:91316477:C:T	C	T	0.00497017	-0.68	0.26	-2.56	0.0104777	0.51	0.3	0.85
chr11_47216492_47280767	DDB2	NER	chr11	47234601	rs12578030:47234601:A:G	A	G	0.0894804	0.14	0.05	2.56	0.0104783	1.15	1.03	1.28
chr10_50643413_50767072	ERCC6	NER	chr10	50720795	rs138980917:50720795:T:C	T	C	0.00326468	0.64	0.25	2.56	0.0104792	1.91	1.16	3.12
chr9_97841335_98099984	FANCC	HR/FA	chr9	97904344	rs13295862:97904344:G:A	G	A	0.421008	-0.08	0.03	-2.56	0.0104842	0.92	0.87	0.98
chr12_93779448_93856038	UBE2N	ATM	chr12	93808023	12:93808023:C:T	C	T	0.00139779	-2.66	1.04	-2.56	0.0104886	0.07	0.01	0.54
chr4_178210989_178304097	NEIL3	BER	chr4	178246429	rs35918515:178246429:A:G	A	G	0.267812	0.1	0.04	2.56	0.0105495	1.1	1.02	1.19
chr4_178210989_178304097	NEIL3	BER	chr4	178250251	rs10006742:178250251:T:A	T	A	0.148753	-0.12	0.05	-2.56	0.0105501	0.89	0.81	0.97
chr15_91240557_91378692	BLM	HR/FA	chr15	91316608	rs149196123:91316608:C:T	C	T	0.00477123	-0.67	0.26	-2.56	0.0105678	0.51	0.3	0.85
chr4_178210989_178304097	NEIL3	BER	chr4	178246486	rs35955456:178246486:C:T	C	T	0.267811	0.1	0.04	2.56	0.0105744	1.1	1.02	1.19
chr10_103318638_103368027	POLL	NHEJ	chr10	103342895	10:103342895:GACCTTGTCATCTTCATCCTT:G	GACCTTGTCATCTTCATCCTT	G	0.00886072	-0.66	0.26	-2.56	0.0106042	0.52	0.31	0.86
chr9_97841335_98099984	FANCC	HR/FA	chr9	97911747	rs10115247:97911747:T:C	T	C	0.423908	-0.08	0.03	-2.56	0.0106108	0.92	0.87	0.98
chr1_231452849_231510769	SPRTN	Other	chr1	231486913	1:231486913:T:A	T	A	0.00714353	0.63	0.25	2.55	0.0106205	1.88	1.16	3.05
chr1_241991481_242073241	EXO1	Other	chr1	241992902	rs12037438:241992902:A:T	A	T	0.0371425	-0.23	0.09	-2.55	0.0106247	0.8	0.67	0.95
chr1_241991481_242073241	EXO1	Other	chr1	241992642	rs12047688:241992642:C:T	C	T	0.0371346	-0.23	0.09	-2.55	0.0106562	0.8	0.67	0.95
chr19_48598701_48693860	LIG1	Other	chr19	48646883	rs2288878	T	C	0.0475587	-0.08	0.03	-2.55	0.0106648	0.92	0.87	0.98
chr12_1001242_1119219	RAD52	HR/FA	chr12	1105105	12:1105105:G:A	G	A	0.173034	-0.11	0.04	-2.55	0.0106719	0.9	0.83	0.98
chr13_32869610_32993805	BRCA2	HR/FA	chr13	32942936	rs12869093:32942936:T:G	T	G	0.106284	-0.14	0.05	-2.55	0.0106734	0.87	0.78	0.97
chr6_146185942_146305525	SHPRH	TLS	chr6	146301119	rs118111414:146301119:C:T	C	T	0.0143579	0.42	0.17	2.55	0.0106781	1.53	1.1	2.11
chr2_47902668_48057240	MSH6	MMR	chr2	47928648	rs72817908:47928648:T:C	T	C	0.0422221	0.27	0.1	2.55	0.010687	1.31	1.06	1.61
chr1_62881974_62937475	USP1	HR/FA	chr1	62893531	rs12023351:62893531:C:T	C	T	0.0230921	0.08	0.03	2.55	0.0107155	1.09	1.02	1.16
chr3_133299416_133400737	TOPBP1	ATM	chr3	133334967	3:133334967:T:C	T	C	0.0158516	-0.36	0.14	-2.55	0.0107316	0.7	0.53	0.92
chr19_48598701_48693860	LIG1	Other	chr19	48691592	rs111624511:48691592:G:T	G	T	0.349367	0.1	0.04	2.55	0.0107465	1.11	1.02	1.2
chr14_68266495_69216935	RAD51B	HR/FA	chr14	68587126	rs115368542:68587126:G:T	G	T	0.00224201	0.74	0.29	2.55	0.0107558	2.1	1.19	3.7
chr5_82353316_82669606	XRCC4	NHEJ	chr5	82497590	rs112627406:82497590:C:T	C	T	0.00151952	1.1	0.43	2.55	0.0107729	3.01	1.29	7.04
chr1_62881974_62937475	USP1	HR/FA	chr1	62893209	rs56941198:62893209:A:AT	A	AT	0.0232693	0.08	0.03	2.55	0.0107743	1.09	1.02	1.16
chr6_30855960_30901883	GTF2H4	Other	chr6	30865052	6:30865052:T:G	T	G	0.00149302	1.45	0.57	2.55	0.0107858	4.28	1.4	13.1
chr7_7656148_7778238	RPA3	Other	chr7	7722620	rs17468300:7722620:C:T	C	T	0.0164934	0.29	0.12	2.55	0.0107991	1.34	1.07	1.68
chr19_48598701_48693860	LIG1	Other	chr19	48687779	rs4801751:48687779:T:C	T	C	0.390949	-0.08	0.03	-2.55	0.0108	0.92	0.86	0.98
chr19_7664410_7714451	XAB2	NER	chr19	7712474	rs794074:7712474:G:A	G	A	0.0927388	0.1	0.04	2.55	0.0108207	1.1	1.02	1.19
chr22_38894953_38986291	DMC1	HR/FA	chr22	38951844	rs11570400:38951844:T:A	T	A	0.0224372	-0.31	0.12	-2.55	0.0108249	0.73	0.58	0.93
chr2_47902668_48057240	MSH6	MMR	chr2	47936872	rs57300426:47936872:G:A	G	A	0.0518121	0.25	0.1	2.55	0.0108317	1.28	1.06	1.55
chr12_133180347_133283945	POLE	MMR	chr12	133262950	12:133262950:C:T	C	T	0.0170064	0.32	0.13	2.55	0.0108631	1.38	1.08	1.76
chr2_47902668_48057240	MSH6	MMR	chr2	47939462	rs72875085:47939462:G:A	G	A	0.051545	0.25	0.1	2.55	0.0108821	1.28	1.06	1.55
chr2_47902668_48057240	MSH6	MMR	chr2	47931464	rs72817911:47931464:A:G	A	G	0.0473266	0.26	0.1	2.55	0.0108993	1.29	1.06	1.58
chr16_107017_155841	MPG	BER	chr16	113924	rs216605:113924:A:G	A	G	0.102814	0.16	0.06	2.55	0.0109016	1.18	1.04	1.34
chr1_36165818_36255568	CLSPN	ATM	chr1	36169313	rs58350664:36169313:G:T	G	T	0.0205342	0.27	0.11	2.55	0.0109027	1.31	1.06	1.62
chr17_78368966_78431886	ENDOV	Other	chr17	78414307	rs3936187:78414307:G:A	G	A	0.238939	-0.13	0.05	-2.55	0.0109118	0.88	0.79	0.97
chr8_48665668_48892743	PRKDC	NHEJ	chr8	48867491	rs116023790:48867491:G:A	G	A	0.00253014	1.17	0.46	2.55	0.0109277	3.23	1.31	7.96
chr3_142148078_142317668	ATR	ATM	chr3	142231990	rs78212380:142231990:T:C	T	C	0.0322321	0.25	0.1	2.54	0.010937	1.28	1.06	1.54
chr9_97841335_98099984	FANCC	HR/FA	chr9	97952972	rs7034538:97952972:C:G	C	G	0.422763	-0.08	0.03	-2.54	0.0109511	0.92	0.87	0.98
chr6_30647583_30705666	MDC1	ATM	chr6	30693847	rs190831284:30693847:C:T	C	T	0.00414437	0.57	0.22	2.54	0.010962	1.76	1.14	2.73
chr11_61046922_61120838	DDB1	NER	chr11	61092477	rs7118030:61092477:G:A	G	A	0.0374849	0.25	0.1	2.54	0.011028	1.28	1.06	1.54
chr7_152321863_152393250	XRCC2	HR/FA	chr7	152373847	rs3218376:152373847:A:T	A	T	0.00515124	-1.02	0.4	-2.54	0.0110365	0.36	0.16	0.79
chr1_2095916_2164159	C1orf86	HR/FA	chr1	2122723	rs115906375:2122723:C:G	C	G	0.0617406	-0.17	0.07	-2.54	0.0110736	0.84	0.74	0.96
chr4_178210989_178304097	NEIL3	BER	chr4	178242990	rs10034015:178242990:G:A	G	A	0.266904	0.1	0.04	2.54	0.0110777	1.1	1.02	1.18
chr2_47902668_48057240	MSH6	MMR	chr2	47934826	rs2018541:47934826:T:C	T	C	0.0537497	0.24	0.1	2.54	0.01108	1.28	1.06	1.54
chr3_133299416_133400737	TOPBP1	ATM	chr3	133346781	rs142871351:133346781:C:A	C	A	0.0138415	-0.38	0.15	-2.54	0.0111144	0.68	0.51	0.92
chr10_50643413_50767072	ERCC6	NER	chr10	50716220	rs181150197:50716220:T:C	T	C	0.00400435	-1.28	0.5	-2.54	0.0111337	0.28	0.1	0.75
chr16_89783956_89903065	FANCA	HR/FA	chr16	89876963	rs11648309:89876963:G:C	G	C	0.0233989	0.25	0.1	2.54	0.0111471	1.28	1.06	1.55
chr15_91240557_91378692	BLM	HR/FA	chr15	91311292	rs12439865:91311292:C:T	C	T	0.00462815	-0.68	0.27	-2.54	0.0111501	0.51	0.3	0.86
chr2_190629106_190762355	PMS1	MMR	chr2	190726126	rs11295204:190726126:CT:C	CT	C	0.145744	0.13	0.05	2.54	0.0111571	1.14	1.03	1.26
chr15_91240557_91378692	BLM	HR/FA	chr15	91320979	rs12440874:91320979:A:G	A	G	0.00471007	-0.67	0.26	-2.54	0.011171	0.51	0.31	0.86
chr7_152321863_152393250	XRCC2	HR/FA	chr7	152390742	rs74637593:152390742:T:C	T	C	0.00422961	-1.03	0.41	-2.54	0.0111738	0.36	0.16	0.79
chr7_152321863_152393250	XRCC2	HR/FA	chr7	152390746	7:152390746:T:C	T	C	0.00422959	-1.03	0.41	-2.54	0.0111738	0.36	0.16	0.79
chr3_48468136_48527115	ATRIP	ATM	chr3	48475754	rs143643909:48475754:C:T	C	T	0.0133306	0.42	0.17	2.54	0.011184	1.53	1.1	2.12
chr2_47902668_48057240	MSH6	MMR	chr2	47941811	2:47941811:CTTTTTT:C	CTTTTTT	C	0.440432	0.11	0.04	2.53	0.0112529	1.11	1.02	1.2
chr15_91240557_91378692	BLM	HR/FA	chr15	91321818	rs78574772:91321818:G:T	G	T	0.00470384	-0.67	0.26	-2.53	0.0112587	0.51	0.31	0.86
chr16_89783956_89903065	FANCA	HR/FA	chr16	89880140	rs138343149:89880140:C:G	C	G	0.0233816	0.25	0.1	2.53	0.0112664	1.28	1.06	1.55
chr10_5911534_5999556	FBXO18	TLS	chr10	5982100	rs150970646:5982100:C:A	C	A	0.00242543	-1.67	0.66	-2.53	0.01127	0.19	0.05	0.68
chr9_97841335_98099984	FANCC	HR/FA	chr9	97953172	rs7023007:97953172:T:C	T	C	0.423323	-0.08	0.03	-2.53	0.0112945	0.92	0.87	0.98
chr10_131245447_131586271	MGMT	BER	chr10	131583829	rs77403496:131583829:C:T	C	T	0.0447194	-0.24	0.1	-2.53	0.011325	0.78	0.65	0.95
chr16_89783956_89903065	FANCA	HR/FA	chr16	89835118	rs11641220:89835118:A:G	A	G	0.0226422	0.25	0.1	2.53	0.0113309	1.28	1.06	1.56
chr16_89783956_89903065	FANCA	HR/FA	chr16	89882102	rs17232098:89882102:G:C	G	C	0.023427	0.25	0.1	2.53	0.01135	1.28	1.06	1.55
chr13_32869610_32993805	BRCA2	HR/FA	chr13	32943342	rs68016733:32943342:TAA:T	TAA	T	0.106073	-0.14	0.05	-2.53	0.0113509	0.87	0.78	0.97
chr19_48598701_48693860	LIG1	Other	chr19	48687088	rs11083920:48687088:C:G	C	G	0.389778	-0.08	0.03	-2.53	0.011369	0.92	0.86	0.98
chr17_34225069_34277777	RDM1	Other	chr17	34249072	17:34249072:C:A	C	A	0.00251997	-1.38	0.54	-2.53	0.0114001	0.25	0.09	0.73
chr15_89767179_89880492	FANCI	HR/FA	chr15	89800304	15:89800304:A:AT	A	AT	0.00429495	0.78	0.31	2.53	0.0114213	2.18	1.19	3.99
chr7_152321863_152393250	XRCC2	HR/FA	chr7	152354564	rs3218484:152354564:T:C	T	C	0.459604	-0.19	0.08	-2.53	0.0114395	0.82	0.71	0.96
chr9_97841335_98099984	FANCC	HR/FA	chr9	97966874	rs10739992:97966874:A:G	A	G	0.423512	-0.08	0.03	-2.53	0.0114432	0.92	0.87	0.98
chr9_97841335_98099984	FANCC	HR/FA	chr9	98053681	rs7019043:98053681:A:G	A	G	0.423561	-0.08	0.03	-2.53	0.0114499	0.92	0.87	0.98
chr16_89783956_89903065	FANCA	HR/FA	chr16	89884492	rs77060767:89884492:G:C	G	C	0.0234591	0.25	0.1	2.53	0.0114549	1.28	1.06	1.55
chr2_47902668_48057240	MSH6	MMR	chr2	47934051	rs66923158:47934051:G:A	G	A	0.0540962	0.24	0.1	2.53	0.0114779	1.27	1.06	1.54
chr16_89783956_89903065	FANCA	HR/FA	chr16	89885415	rs139296050:89885415:G:C	G	C	0.0234448	0.25	0.1	2.53	0.0114882	1.28	1.06	1.55
chr16_89783956_89903065	FANCA	HR/FA	chr16	89886195	rs145177994:89886195:G:A	G	A	0.0234414	0.25	0.1	2.53	0.0115035	1.28	1.06	1.55
chr16_89783956_89903065	FANCA	HR/FA	chr16	89887398	rs148542610:89887398:A:G	A	G	0.0234384	0.25	0.1	2.53	0.0115127	1.28	1.06	1.55
chr9_97841335_98099984	FANCC	HR/FA	chr9	97936359	rs7850958:97936359:A:G	A	G	0.42346	-0.08	0.03	-2.53	0.0115154	0.92	0.87	0.98
chr2_47902668_48057240	MSH6	MMR	chr2	47936002	rs66495538:47936002:A:G	A	G	0.0542454	0.24	0.1	2.53	0.0115612	1.27	1.06	1.53
chr16_89783956_89903065	FANCA	HR/FA	chr16	89888659	16:89888659:T:C	T	C	0.0234324	0.25	0.1	2.53	0.011569	1.28	1.06	1.55
chr9_97841335_98099984	FANCC	HR/FA	chr9	97908440	rs2166402:97908440:G:T	G	T	0.423714	-0.08	0.03	-2.52	0.0115705	0.92	0.87	0.98
chr16_89783956_89903065	FANCA	HR/FA	chr16	89891307	rs200987483:89891307:A:AT	A	AT	0.0234472	0.25	0.1	2.52	0.0115944	1.28	1.06	1.55
chr16_89783956_89903065	FANCA	HR/FA	chr16	89891314	16:89891314:A:T	A	T	0.0234471	0.25	0.1	2.52	0.0115952	1.28	1.06	1.55
chr12_1001242_1119219	RAD52	HR/FA	chr12	1116958	12:1116958:TC:T	TC	T	0.12053	-0.13	0.05	-2.52	0.0115961	0.88	0.8	0.97
chr4_178210989_178304097	NEIL3	BER	chr4	178252862	rs7662870:178252862:G:A	G	A	0.2676	0.1	0.04	2.52	0.0116051	1.1	1.02	1.18
chr4_178210989_178304097	NEIL3	BER	chr4	178235386	rs6818141:178235386:A:T	A	T	0.262135	0.1	0.04	2.52	0.0116224	1.1	1.02	1.19
chr4_178210989_178304097	NEIL3	BER	chr4	178230980	rs34403901:178230980:G:T	G	T	0.0339309	-0.25	0.1	-2.52	0.0116336	0.78	0.64	0.95
chr13_32869610_32993805	BRCA2	HR/FA	chr13	32917185	rs35324259:32917185:GA:G	GA	G	0.257991	-0.1	0.04	-2.52	0.011634	0.91	0.84	0.98
chr9_97841335_98099984	FANCC	HR/FA	chr9	98029522	rs142906347:98029522:C:T	C	T	0.0014267	1.1	0.44	2.52	0.0116341	3.01	1.28	7.07
chr9_97841335_98099984	FANCC	HR/FA	chr9	97961593	rs11268312:97961593:TCTGCAGCCCCACC:T	TCTGCAGCCCCACC	T	0.419535	-0.08	0.03	-2.52	0.0116606	0.92	0.87	0.98
chr2_216952186_217091026	XRCC5	NHEJ	chr2	217003202	2:217003202:C:T	C	T	0.00182997	1.11	0.44	2.52	0.0116746	3.04	1.28	7.23
chr9_97841335_98099984	FANCC	HR/FA	chr9	97940968	rs2297596:97940968:C:T	C	T	0.421203	-0.08	0.03	-2.52	0.0116811	0.92	0.87	0.98
chr7_152321863_152393250	XRCC2	HR/FA	chr7	152350022	rs3218517:152350022:C:A	C	A	0.0278964	-0.3	0.12	-2.52	0.0116887	0.74	0.58	0.93
chr17_34225069_34277777	RDM1	Other	chr17	34261249	17:34261249:C:T	C	T	0.00177375	1.54	0.61	2.52	0.0117058	4.64	1.41	15.33
chr9_97841335_98099984	FANCC	HR/FA	chr9	97971598	rs6479601:97971598:A:T	A	T	0.423535	-0.08	0.03	-2.52	0.0117201	0.92	0.87	0.98
chr2_47902668_48057240	MSH6	MMR	chr2	47940050	rs67068403:47940050:C:T	C	T	0.0524336	0.24	0.1	2.52	0.0117202	1.28	1.06	1.54
chr12_1001242_1119219	RAD52	HR/FA	chr12	1073199	12:1073199:G:A	G	A	0.00107518	1.21	0.48	2.52	0.0117266	3.36	1.31	8.6
chr14_68266495_69216935	RAD51B	HR/FA	chr14	69074016	rs10143573	T	C	0.0159026	0.08	0.03	2.52	0.011729	1.08	1.02	1.15
chr19_48598701_48693860	LIG1	Other	chr19	48649283	rs274897:48649283:C:G	C	G	0.0497221	-0.08	0.03	-2.52	0.0117881	0.92	0.87	0.98
chr15_31176054_31255311	FAN1	Other	chr15	31222051	15:31222051:T:TATATA	T	TATATA	0.00217671	0.9	0.36	2.52	0.0117898	2.46	1.22	4.97
chr22_41997122_42080044	XRCC6	NHEJ	chr22	42019581	rs141241605:42019581:C:T	C	T	0.0377522	-0.23	0.09	-2.52	0.0118768	0.8	0.67	0.95
chr3_133299416_133400737	TOPBP1	ATM	chr3	133400241	rs2718810:133400241:T:C	T	C	0.484729	0.36	0.14	2.52	0.0118782	1.44	1.08	1.9
chr2_239132678_239218743	PER2	Other	chr2	239138172	rs141131126:239138172:G:A	G	A	0.00197757	-2.06	0.82	-2.51	0.0119052	0.13	0.03	0.64
chr9_97841335_98099984	FANCC	HR/FA	chr9	97972393	rs4647459:97972393:A:G	A	G	0.423531	-0.08	0.03	-2.51	0.0119172	0.92	0.87	0.98
chr5_82353316_82669606	XRCC4	NHEJ	chr5	82599314	rs188129043:82599314:T:A	T	A	0.00502486	0.54	0.21	2.51	0.0119602	1.71	1.13	2.6
chr5_82353316_82669606	XRCC4	NHEJ	chr5	82415596	rs10036501:82415596:G:C	G	C	0.00233172	0.82	0.33	2.51	0.0119888	2.28	1.2	4.33
chr9_97841335_98099984	FANCC	HR/FA	chr9	97933252	rs3737142	T	C	0.42234	-0.08	0.03	-2.51	0.0119938	0.92	0.87	0.98
chr1_241991481_242073241	EXO1	Other	chr1	242066512	rs4040802:242066512:C:G	C	G	0.464057	0.25	0.1	2.51	0.0119938	1.29	1.06	1.57
chr17_8023789_8079678	PER1	Other	chr17	8072798	rs74662116:8072798:T:C	T	C	0.00461177	0.51	0.2	2.51	0.0120045	1.67	1.12	2.5
chr14_20791740_20846064	PARP2	BER	chr14	20833435	rs10546196:20833435:CT:C	CT	C	0.086352	-0.17	0.07	-2.51	0.0120058	0.84	0.74	0.96
chr17_78368966_78431886	ENDOV	Other	chr17	78413429	rs4318264:78413429:A:G	A	G	0.242094	-0.13	0.05	-2.51	0.012009	0.88	0.79	0.97
chr7_152321863_152393250	XRCC2	HR/FA	chr7	152363992	rs10241035:152363992:T:C	T	C	0.459203	-0.19	0.08	-2.51	0.0120681	0.83	0.71	0.96
chr22_29063730_29158410	CHEK2	ATM	chr22	29076798	rs186917280:29076798:T:C	T	C	0.00589849	-0.63	0.25	-2.51	0.0120768	0.53	0.33	0.87
chr15_31176054_31255311	FAN1	Other	chr15	31193947	15:31193947:G:A	G	A	0.00398164	0.7	0.28	2.51	0.0120773	2.01	1.17	3.47
chr9_97841335_98099984	FANCC	HR/FA	chr9	97882275	rs11283189:97882275:G:GTGAGTT	G	GTGAGTT	0.422177	-0.08	0.03	-2.51	0.0120863	0.92	0.87	0.98
chr13_32869610_32993805	BRCA2	HR/FA	chr13	32893207	c13_pos31791207	T	A	0.00257765	0.69	0.28	2.51	0.0120965	1.99	1.16	3.42
chr7_40145621_40194258	MPLKIP	Other	chr7	40158348	rs180870855:40158348:G:T	G	T	0.00627417	0.6	0.24	2.51	0.0121102	1.83	1.14	2.93
chr5_82353316_82669606	XRCC4	NHEJ	chr5	82504249	rs139024380:82504249:G:T	G	T	0.00558536	-0.68	0.27	-2.51	0.0121127	0.51	0.3	0.86
chr16_107017_155841	MPG	BER	chr16	110827	rs35497622:110827:T:A	T	A	0.0898177	0.17	0.07	2.51	0.0121258	1.19	1.04	1.36
chr9_97841335_98099984	FANCC	HR/FA	chr9	97951810	rs11425135:97951810:C:CA	C	CA	0.421776	-0.08	0.03	-2.51	0.0121286	0.92	0.87	0.98
chr9_97841335_98099984	FANCC	HR/FA	chr9	97942964	rs10821454:97942964:A:G	A	G	0.422115	-0.08	0.03	-2.51	0.0121407	0.92	0.87	0.98
chr9_97841335_98099984	FANCC	HR/FA	chr9	97873957	rs4647534	A	G	0.420966	-0.08	0.03	-2.51	0.0121428	0.92	0.87	0.98
chr22_41997122_42080044	XRCC6	NHEJ	chr22	42016526	rs28384701:42016526:C:T	C	T	0.0377247	-0.23	0.09	-2.51	0.0121655	0.8	0.67	0.95
chr4_178210989_178304097	NEIL3	BER	chr4	178248368	rs4125352:178248368:C:T	C	T	0.261398	0.1	0.04	2.51	0.0121656	1.1	1.02	1.19
chr9_97841335_98099984	FANCC	HR/FA	chr9	98002053	rs4647443:98002053:A:G	A	G	0.423432	-0.08	0.03	-2.51	0.0121871	0.92	0.87	0.98
chr14_68266495_69216935	RAD51B	HR/FA	chr14	68582595	rs199848693:68582595:G:C	G	C	0.00224638	0.72	0.29	2.51	0.0122038	2.06	1.17	3.63
chr3_142148078_142317668	ATR	ATM	chr3	142171595	rs11717703:142171595:G:A	G	A	0.0127775	0.4	0.16	2.51	0.0122049	1.49	1.09	2.03
chr9_97841335_98099984	FANCC	HR/FA	chr9	97966476	rs73534877:97966476:C:T	C	T	0.0177903	-0.38	0.15	-2.51	0.0122218	0.68	0.51	0.92
chr1_11714536_11771707	MAD2L2	TLS	chr1	11755670	rs201372640:11755670:T:A	T	A	0.0786586	0.09	0.03	2.51	0.0122235	1.09	1.02	1.16
chr2_47902668_48057240	MSH6	MMR	chr2	47913053	rs67026663:47913053:A:G	A	G	0.115934	0.17	0.07	2.51	0.0122303	1.18	1.04	1.35
chr17_78368966_78431886	ENDOV	Other	chr17	78414041	rs4072560:78414041:G:A	G	A	0.242054	-0.13	0.05	-2.51	0.0122436	0.88	0.79	0.97
chr14_61181459_61456671	MNAT1	Other	chr14	61375072	14:61375072:G:T	G	T	0.00161271	1.23	0.49	2.5	0.0122834	3.41	1.31	8.91
chr19_48598701_48693860	LIG1	Other	chr19	48648257	rs274898:48648257:A:T	A	T	0.0481186	-0.08	0.03	-2.5	0.0122883	0.92	0.87	0.98
chr1_226528391_226615780	PARP1	BER	chr1	226537308	rs141794185:226537308:T:G	T	G	0.0949152	0.13	0.05	2.5	0.0122992	1.14	1.03	1.27
chr14_68266495_69216935	RAD51B	HR/FA	chr14	68566635	rs11851991:68566635:G:C	G	C	0.00224789	0.72	0.29	2.5	0.0123079	2.06	1.17	3.62
chr2_47902668_48057240	MSH6	MMR	chr2	47934736	rs741087:47934736:A:G	A	G	0.0523712	0.24	0.1	2.5	0.0123383	1.28	1.05	1.54
chr2_47902668_48057240	MSH6	MMR	chr2	47934737	rs741086:47934737:G:C	G	C	0.0523712	0.24	0.1	2.5	0.0123383	1.28	1.05	1.54
chr17_33406810_33467063	RAD51D	HR/FA	chr17	33464975	rs112679312:33464975:C:A	C	A	0.0391695	0.22	0.09	2.5	0.012378	1.24	1.05	1.48
chr9_97841335_98099984	FANCC	HR/FA	chr9	98079143	rs4647355:98079143:A:G	A	G	0.0141005	0.32	0.13	2.5	0.0123801	1.38	1.07	1.77
chr16_89783956_89903065	FANCA	HR/FA	chr16	89861521	rs17226096:89861521:C:T	C	T	0.0227427	0.25	0.1	2.5	0.0124506	1.28	1.06	1.56
chr6_31687796_31752627	MSH5	MMR	chr6	31731195	rs28399989:31731195:C:T	C	T	0.00455203	0.62	0.25	2.5	0.01246	1.86	1.14	3.03
chr9_97841335_98099984	FANCC	HR/FA	chr9	97982669	rs10739993:97982669:T:C	T	C	0.42342	-0.08	0.03	-2.5	0.01247	0.92	0.87	0.98
chr9_97841335_98099984	FANCC	HR/FA	chr9	97885616	rs881791:97885616:T:C	T	C	0.422981	-0.08	0.03	-2.5	0.012508	0.92	0.87	0.98
chr3_133299416_133400737	TOPBP1	ATM	chr3	133301344	rs116411591:133301344:A:G	A	G	0.0135125	-0.38	0.15	-2.5	0.0125165	0.69	0.51	0.92
chr9_97841335_98099984	FANCC	HR/FA	chr9	97951811	rs200056699:97951811:G:A	G	A	0.358316	-0.09	0.04	-2.5	0.012525	0.92	0.85	0.98
chr16_2069815_2117867	NTHL1	BER	chr16	2099568	rs138640268:2099568:G:A	G	A	0.0683969	-0.17	0.07	-2.5	0.0125271	0.85	0.74	0.96
chr14_68266495_69216935	RAD51B	HR/FA	chr14	68595629	rs11158720	A	G	0.00207703	0.74	0.3	2.5	0.0125355	2.1	1.17	3.77
chr16_1803207_1846312	EME2	HR/FA	chr16	1805586	16:1805586:A:G	A	G	0.00165265	0.81	0.32	2.5	0.0125415	2.25	1.19	4.24
chr7_7656148_7778238	RPA3	Other	chr7	7734305	rs28914168:7734305:A:G	A	G	0.00963785	0.47	0.19	2.5	0.012546	1.6	1.11	2.32
chr7_7656148_7778238	RPA3	Other	chr7	7735539	rs75967892:7735539:G:A	G	A	0.0096338	0.47	0.19	2.5	0.0125616	1.6	1.11	2.32
chr1_11714536_11771707	MAD2L2	TLS	chr1	11729742	1:11729742:T:C	T	C	0.0532618	-0.23	0.09	-2.5	0.0125731	0.8	0.66	0.95
chr6_31687796_31752627	MSH5	MMR	chr6	31736308	rs148651943:31736308:G:A	G	A	0.00455235	0.62	0.25	2.5	0.0125866	1.86	1.14	3.02
chr19_33443126_33489128	C19orf40	HR/FA	chr19	33465099	rs36017455:33465099:C:T	C	T	0.00517259	0.66	0.27	2.5	0.012588	1.94	1.15	3.27
chr14_68266495_69216935	RAD51B	HR/FA	chr14	68570461	rs7359083	A	C	0.00224745	0.72	0.29	2.5	0.012589	2.05	1.17	3.62
chr14_68266495_69216935	RAD51B	HR/FA	chr14	68571584	rs17104917:68571584:C:G	C	G	0.00224743	0.72	0.29	2.5	0.012589	2.05	1.17	3.62
chr14_68266495_69216935	RAD51B	HR/FA	chr14	68575512	rs7161070:68575512:C:T	C	T	0.00224743	0.72	0.29	2.5	0.012589	2.05	1.17	3.62
chr14_68266495_69216935	RAD51B	HR/FA	chr14	68576047	rs8007347	C	T	0.00224745	0.72	0.29	2.5	0.012589	2.05	1.17	3.62
chr2_47902668_48057240	MSH6	MMR	chr2	47933148	rs17036886:47933148:A:G	A	G	0.0541764	0.24	0.1	2.5	0.0125904	1.27	1.05	1.53
chr19_48598701_48693860	LIG1	Other	chr19	48647747	rs416844	A	C	0.0480061	-0.08	0.03	-2.49	0.0126219	0.92	0.87	0.98
chr2_239132678_239218743	PER2	Other	chr2	239164119	2:239164119:AC:A	AC	A	0.00619117	0.59	0.24	2.49	0.0126273	1.81	1.14	2.89
chr19_7664410_7714451	XAB2	NER	chr19	7685843	rs794078:7685843:G:A	G	A	0.204237	0.12	0.05	2.49	0.0126345	1.13	1.03	1.25
chr14_61181459_61456671	MNAT1	Other	chr14	61320514	14:61320514:G:A	G	A	0.00161624	1.22	0.49	2.49	0.0126531	3.39	1.3	8.83
chr9_97841335_98099984	FANCC	HR/FA	chr9	97907658	rs3277:97907658:A:C	A	C	0.422709	-0.08	0.03	-2.49	0.0126547	0.92	0.87	0.98
chr9_97841335_98099984	FANCC	HR/FA	chr9	97954435	rs4647475:97954435:G:A	G	A	0.42246	-0.08	0.03	-2.49	0.0126644	0.92	0.87	0.98
chr17_7545096_7610856	TP53	ATM	chr17	7560742	rs1050540:7560742:C:T	C	T	0.353579	-0.09	0.03	-2.49	0.0126764	0.92	0.86	0.98
chr10_5911534_5999556	FBXO18	TLS	chr10	5997948	rs146592473:5997948:G:A	G	A	0.00109497	1.55	0.62	2.49	0.0126941	4.73	1.39	16.07
chr5_131872615_132000313	RAD50	HR/FA	chr5	131973221	rs28558644:131973221:C:T	C	T	0.0457542	-0.3	0.12	-2.49	0.0126982	0.74	0.59	0.94
[truncated: 80,417 more rows]

## Sheet: Gleason_Gene
Region	geneSymbol	Pathway	SKAT_Type	Test.Type	p.value	n.marker	n.rare	n.common
[truncated: 358 more rows]

[truncated: 2 more sheets: Gleason_Pathway, Gleason_Pathway_Coding]
